# Supplementary material for: Crystal structure of chlorido­{5,10,15,20-tetra­kis­[2-(2,2-di­methyl­propanamido)­phen­yl]porphyrinato-κ4 N}iron(III)
Source: Acta Crystallogr E Crystallogr Commun. 2015 Jan 31;71(Pt 2):m42–3. doi: 10.1107/S205698901500153X (PMC4384593; doi:10.1107/S205698901500153X)
Supplement: Supplementary file 1 [file e-71-00m42-sup1.cif]

##############################################################################
#                                                                            #
# This CIF contains the data in a paper accepted for publication in          #
# Acta Crystallographica Section E. It conforms to the requirements of       #
# Notes for Authors for Acta Crystallographica Section E, and has been       #
# peer reviewed under the auspices of the IUCr Commission on Journals.       #
#                                                                            #
# Full details of the Crystallographic Information File format               #
# are given in the paper "The Crystallographic Information File (CIF):       #
# a New Standard Archive File for Crystallography" by S. R. Hall, F. H.      #
# Allen and I. D. Brown [Acta Cryst. (1991), A47, 655-685].                  #
#                                                                            #
# The current version of the core CIF dictionary is obtainable from          #
# ftp://ftp.iucr.org/pub/cif_core.dic.                                       #
#                                                                            #
# Software is freely available for graphical display of the structure(s)     #
# in this CIF. For information consult the CIF software page                 #
# http://www.iucr.org/resources/cif/software.                                #
#                                                                            #
# This file may be used for bona fide research purposes within the           #
# scientific community so long as proper attribution is given to the journal # 
# article from which it was obtained.                                        #
#                                                                            #
##############################################################################
data_I
_audit_creation_method     'SHELXL-2014/7'
_chemical_name_systematic
;\
Chlorido{5,10,15,20-tetrakis[2-(2,2-dimethylpropanamido)phenyl]porphyrinato-\
\k^4^<i>N</i>}iron(III)
;
_chemical_name_common     ?
_chemical_formula_moiety     'C64 H64 Cl Fe N8 O4'
_chemical_formula_sum     'C64 H64 Cl Fe N8 O4'
_chemical_formula_iupac     '[Fe (C64 H64 N8 O4) Cl]'
_chemical_formula_weight     1100.53
_chemical_melting_point     ?
_shelx_space_group_comment
;
The symmetry employed for this shelxl refinement is uniquely defined
by the following loop, which should always be used as a source of
symmetry information in preference to the above space-group names.
They are only intended as comments.
;
_space_group_crystal_system     monoclinic
_space_group_name_H-M_alt     'P 21/n'
_space_group_name_Hall     '-P 2yn'
loop_
    _space_group_symop_operation_xyz
    'x, y, z'
    '-x+1/2, y+1/2, -z+1/2'
    '-x, -y, -z'
    'x-1/2, -y-1/2, z-1/2'
_cell_length_a     17.763(3)
_cell_length_b     17.652(3)
_cell_length_c     20.145(4)
_cell_angle_alpha     90
_cell_angle_beta     110.570(4)
_cell_angle_gamma     90
_cell_volume     5913.8(18)
_cell_formula_units_Z     4
_cell_measurement_reflns_used     5492
_cell_measurement_theta_min     2.16
_cell_measurement_theta_max     23.82
_cell_measurement_temperature     100(2)
_exptl_crystal_description     plate
_exptl_crystal_colour     black
_exptl_crystal_size_max     0.410
_exptl_crystal_size_mid     0.240
_exptl_crystal_size_min     0.110
_exptl_crystal_density_diffrn     1.236
_exptl_crystal_density_meas     ?
_exptl_crystal_density_method     ?
_exptl_crystal_F_000     2316
_exptl_absorpt_coefficient_mu     0.354
_exptl_absorpt_correction_type     multi-scan
_exptl_absorpt_process_details
;
(SADABS; Bruker, 2002)
;
_shelx_estimated_absorpt_T_min     0.869
_shelx_estimated_absorpt_T_max     0.962
_exptl_absorpt_correction_T_min     0.869
_exptl_absorpt_correction_T_max     0.962
_diffrn_ambient_temperature     100(2)
_diffrn_radiation_type     MoK\a
_diffrn_radiation_wavelength     0.71073
_diffrn_measurement_device_type     'Bruker APEX CCD'
_diffrn_measurement_method     '\f and \w scans'
_diffrn_detector_area_resol_mean     ?
_diffrn_reflns_number     69995
_diffrn_reflns_av_R_equivalents     0.0773
_diffrn_reflns_theta_min     1.682
_diffrn_reflns_theta_max     25.949
_diffrn_reflns_theta_full     25.242
_diffrn_measured_fraction_theta_max     0.952
_diffrn_measured_fraction_theta_full     0.991
_diffrn_reflns_limit_h_min     -21
_diffrn_reflns_limit_h_max     19
_diffrn_reflns_limit_k_min     0
_diffrn_reflns_limit_k_max     21
_diffrn_reflns_limit_l_min     0
_diffrn_reflns_limit_l_max     24
_refine_special_details
;
Refined as a 2-component twin. Twinned about (0 0 1) with twin ratio of
;
_reflns_number_total     18970
_reflns_number_gt     9442
_reflns_threshold_expression     I>2\s(I)
_refine_ls_structure_factor_coef     Fsqd
_refine_ls_matrix_type     full
_refine_ls_R_factor_all     0.1693
_refine_ls_R_factor_gt     0.0923
_refine_ls_wR_factor_gt     0.2449
_refine_ls_wR_factor_ref     0.2798
_refine_ls_goodness_of_fit_ref     1.012
_refine_ls_restrained_S_all     1.026
_refine_ls_number_reflns     18970
_refine_ls_number_parameters     788
_refine_ls_number_restraints     279
_refine_ls_hydrogen_treatment     constr
_refine_ls_weighting_scheme     calc
_refine_ls_weighting_details
                      'w=1/[\s^2^(Fo^2^)+(0.1500P)^2^] where P=(Fo^2^+2Fc^2^)/3'
_atom_sites_solution_hydrogens     geom
_atom_sites_solution_primary     direct
_atom_sites_solution_secondary     difmap
_refine_ls_shift/su_max     0.005
_refine_ls_shift/su_mean     0.000
_refine_diff_density_max     1.246
_refine_diff_density_min     -0.450
_refine_ls_extinction_method     none
_refine_ls_extinction_coef     .
loop_
    _atom_type_symbol
    _atom_type_description
    _atom_type_scat_dispersion_real
    _atom_type_scat_dispersion_imag
    _atom_type_scat_source
    'C' 'C' 0.0033 0.0016
                         'International Tables Vol C Tables 4.2.6.8 and 6.1.1.4'
    'H' 'H' 0.0000 0.0000
                         'International Tables Vol C Tables 4.2.6.8 and 6.1.1.4'
    'N' 'N' 0.0061 0.0033
                         'International Tables Vol C Tables 4.2.6.8 and 6.1.1.4'
    'O' 'O' 0.0106 0.0060
                         'International Tables Vol C Tables 4.2.6.8 and 6.1.1.4'
    'Cl' 'Cl' 0.1484 0.1585
                         'International Tables Vol C Tables 4.2.6.8 and 6.1.1.4'
    'Fe' 'Fe' 0.3463 0.8444
                         'International Tables Vol C Tables 4.2.6.8 and 6.1.1.4'
_computing_data_collection
;
SMART (Bruker, 2007)
;
_computing_cell_refinement
;
SAINT (Bruker, 2007)
;
_computing_data_reduction
;
SAINT (Bruker, 2007)
;
_computing_structure_solution
;
SHELXS97 (Sheldrick, 2008)
;
_computing_structure_refinement
;
SHELXL2014 (Sheldrick, 2015)
;
_computing_molecular_graphics
;
XP in SHELXTL (Sheldrick, 2008)
;
_computing_publication_material
;
SHELXL2014 (Sheldrick, 2015)
;
loop_
    _atom_site_type_symbol
    _atom_site_label
    _atom_site_fract_x
    _atom_site_fract_y
    _atom_site_fract_z
    _atom_site_U_iso_or_equiv
    _atom_site_adp_type
    _atom_site_calc_flag
    _atom_site_occupancy
    _atom_site_disorder_assembly
    _atom_site_disorder_group
    Fe Fe1 0.28128(5) 0.24482(5) 0.58789(6) 0.0518(3) Uani d 1 . .
    Cl Cl1 0.24722(12) 0.24555(12) 0.47072(11) 0.0795(6) Uani d 1 . .
    O O1 0.5890(4) 0.3629(3) 0.4317(4) 0.101(2) Uani d 1 . .
    O O2 0.3379(3) -0.1138(3) 0.4215(3) 0.0749(17) Uani d 1 . .
    O O3 -0.1459(3) 0.1483(3) 0.3801(3) 0.0772(17) Uani d 1 . .
    O O4 0.1158(3) 0.6157(3) 0.4189(3) 0.0829(17) Uani d 1 . .
    N N1 0.3581(3) 0.3363(3) 0.6157(3) 0.0481(15) Uani d 1 . .
    N N2 0.3815(3) 0.1779(3) 0.6188(3) 0.0492(15) Uani d 1 . .
    N N3 0.2198(3) 0.1531(3) 0.6065(3) 0.0459(15) Uani d 1 . .
    N N4 0.1959(3) 0.3119(3) 0.6070(3) 0.0461(14) Uani d 1 . .
    N N5 0.5293(4) 0.3116(4) 0.5038(5) 0.080(2) Uani d 1 . .
    H H5N 0.4833 0.2926 0.5032 0.096 Uiso calc 1 . .
    N N6 0.3134(3) -0.0315(3) 0.4977(4) 0.0672(19) Uani d 1 . .
    H H6N 0.2970 0.0153 0.4996 0.081 Uiso calc 1 . .
    N N7 -0.0328(3) 0.1885(3) 0.4671(4) 0.0624(17) Uani d 1 . .
    H H7N 0.0168 0.2031 0.4745 0.075 Uiso calc 1 . .
    N N8 0.1891(4) 0.5272(3) 0.4954(4) 0.0695(19) Uani d 1 . .
    H H8N 0.2090 0.4814 0.4968 0.083 Uiso calc 1 . .
    C C1 0.3360(4) 0.4114(3) 0.6154(4) 0.0470(18) Uani d 1 . .
    C C2 0.4011(4) 0.4596(4) 0.6177(4) 0.063(2) Uani d 1 . .
    H H2 0.4004 0.5135 0.6174 0.076 Uiso calc 1 . .
    C C3 0.4639(4) 0.4154(3) 0.6202(4) 0.065(2) Uani d 1 . .
    H H3 0.5159 0.4317 0.6229 0.078 Uiso calc 1 . .
    C C4 0.4360(4) 0.3372(3) 0.6180(4) 0.059(2) Uani d 1 . .
    C C5 0.4847(4) 0.2743(3) 0.6208(4) 0.054(2) Uani d 1 . .
    C C6 0.4583(4) 0.1992(3) 0.6222(4) 0.0494(18) Uani d 1 . .
    C C7 0.5074(4) 0.1332(3) 0.6258(4) 0.060(2) Uani d 1 . .
    H H7 0.5615 0.1327 0.6273 0.072 Uiso calc 1 . .
    C C8 0.4617(4) 0.0720(4) 0.6265(4) 0.058(2) Uani d 1 . .
    H H8 0.4781 0.0205 0.6296 0.070 Uiso calc 1 . .
    C C9 0.3844(4) 0.0992(3) 0.6216(4) 0.0451(17) Uani d 1 . .
    C C10 0.3208(4) 0.0526(3) 0.6185(4) 0.0504(19) Uani d 1 . .
    C C11 0.2430(4) 0.0783(3) 0.6108(4) 0.0466(18) Uani d 1 . .
    C C12 0.1769(4) 0.0300(4) 0.6064(4) 0.057(2) Uani d 1 . .
    H H12 0.1773 -0.0238 0.6071 0.068 Uiso calc 1 . .
    C C13 0.1142(4) 0.0750(3) 0.6010(4) 0.056(2) Uani d 1 . .
    H H13 0.0623 0.0583 0.5983 0.067 Uiso calc 1 . .
    C C14 0.1383(4) 0.1522(4) 0.6002(4) 0.0510(19) Uani d 1 . .
    C C15 0.0918(4) 0.2151(4) 0.5979(4) 0.0476(18) Uani d 1 . .
    C C16 0.1186(4) 0.2891(3) 0.6015(4) 0.0500(19) Uani d 1 . .
    C C17 0.0720(4) 0.3562(4) 0.6020(4) 0.065(2) Uani d 1 . .
    H H17 0.0172 0.3569 0.5982 0.078 Uiso calc 1 . .
    C C18 0.1189(4) 0.4168(4) 0.6086(4) 0.064(2) Uani d 1 . .
    H H18 0.1040 0.4681 0.6112 0.077 Uiso calc 1 . .
    C C19 0.1968(4) 0.3895(3) 0.6112(4) 0.0523(19) Uani d 1 . .
    C C20 0.2623(4) 0.4376(3) 0.6168(4) 0.0529(19) Uani d 1 . .
    C C21 0.5717(4) 0.2871(4) 0.6281(5) 0.063(2) Uani d 1 . .
    C C22 0.6307(5) 0.2797(4) 0.6937(5) 0.076(3) Uani d 1 . .
    H H22 0.6167 0.2645 0.7331 0.091 Uiso calc 1 . .
    C C23 0.7124(5) 0.2945(4) 0.7030(6) 0.084(3) Uani d 1 . .
    H H23 0.7538 0.2902 0.7481 0.100 Uiso calc 1 . .
    C C24 0.7288(5) 0.3154(4) 0.6437(6) 0.085(3) Uani d 1 . .
    H H24 0.7831 0.3260 0.6491 0.102 Uiso calc 1 . .
    C C25 0.6720(5) 0.3218(4) 0.5778(6) 0.078(3) Uani d 1 . .
    H H25 0.6867 0.3361 0.5386 0.093 Uiso calc 1 . .
    C C26 0.5915(5) 0.3069(4) 0.5689(6) 0.069(2) Uani d 1 . .
    C C27 0.5277(6) 0.3408(4) 0.4410(6) 0.094(3) Uani d 1 . .
    C C28 0.4473(6) 0.3423(4) 0.3827(5) 0.107(3) Uani d 1 . .
    C C29 0.4548(7) 0.3817(7) 0.3172(5) 0.108(4) Uani d 0.759(13) A 1
    H H29A 0.4021 0.3827 0.2791 0.162 Uiso calc 0.759(13) A 1
    H H29B 0.4739 0.4338 0.3296 0.162 Uiso calc 0.759(13) A 1
    H H29C 0.4931 0.3540 0.3013 0.162 Uiso calc 0.759(13) A 1
    C C30 0.3895(6) 0.3901(8) 0.4075(6) 0.126(4) Uani d 0.759(13) A 1
    H H30A 0.3365 0.3917 0.3699 0.189 Uiso calc 0.759(13) A 1
    H H30B 0.3847 0.3673 0.4502 0.189 Uiso calc 0.759(13) A 1
    H H30C 0.4106 0.4418 0.4183 0.189 Uiso calc 0.759(13) A 1
    C C31 0.4144(7) 0.2624(5) 0.3636(7) 0.135(4) Uani d 0.759(13) A 1
    H H31A 0.3619 0.2648 0.3253 0.203 Uiso calc 0.759(13) A 1
    H H31B 0.4517 0.2327 0.3478 0.203 Uiso calc 0.759(13) A 1
    H H31C 0.4085 0.2382 0.4053 0.203 Uiso calc 0.759(13) A 1
    C C29' 0.4340(13) 0.4169(10) 0.3415(14) 0.119(5) Uani d 0.241(13) A 2
    H H29D 0.3811 0.4162 0.3037 0.179 Uiso calc 0.241(13) A 2
    H H29E 0.4367 0.4592 0.3737 0.179 Uiso calc 0.241(13) A 2
    H H29F 0.4758 0.4230 0.3205 0.179 Uiso calc 0.241(13) A 2
    C C30' 0.3798(7) 0.330(2) 0.4128(10) 0.125(4) Uani d 0.241(13) A 2
    H H30D 0.3276 0.3316 0.3740 0.187 Uiso calc 0.241(13) A 2
    H H30E 0.3869 0.2814 0.4369 0.187 Uiso calc 0.241(13) A 2
    H H30F 0.3818 0.3710 0.4467 0.187 Uiso calc 0.241(13) A 2
    C C31' 0.4430(13) 0.2764(14) 0.3310(12) 0.118(5) Uani d 0.241(13) A 2
    H H31D 0.3905 0.2769 0.2926 0.177 Uiso calc 0.241(13) A 2
    H H31E 0.4856 0.2823 0.3111 0.177 Uiso calc 0.241(13) A 2
    H H31F 0.4500 0.2282 0.3566 0.177 Uiso calc 0.241(13) A 2
    C C32 0.3354(4) -0.0323(4) 0.6227(4) 0.0540(19) Uani d 1 . .
    C C33 0.3485(4) -0.0700(4) 0.6847(5) 0.067(2) Uani d 1 . .
    H H33 0.3467 -0.0433 0.7251 0.080 Uiso calc 1 . .
    C C34 0.3646(4) -0.1474(4) 0.6894(5) 0.074(2) Uani d 1 . .
    H H34 0.3747 -0.1732 0.7330 0.089 Uiso calc 1 . .
    C C35 0.3660(4) -0.1858(4) 0.6316(5) 0.071(3) Uani d 1 . .
    H H35 0.3779 -0.2385 0.6354 0.085 Uiso calc 1 . .
    C C36 0.3503(4) -0.1501(4) 0.5671(5) 0.065(2) Uani d 1 . .
    H H36 0.3509 -0.1778 0.5268 0.078 Uiso calc 1 . .
    C C37 0.3334(4) -0.0706(4) 0.5620(5) 0.059(2) Uani d 1 . .
    C C38 0.3143(4) -0.0517(4) 0.4325(5) 0.062(2) Uani d 1 . .
    C C39 0.2854(3) 0.0083(4) 0.3748(4) 0.083(2) Uani d 1 . .
    C C40 0.3472(5) 0.0736(4) 0.3936(5) 0.094(3) Uani d 0.894(9) B 1
    H H40A 0.3297 0.1129 0.3570 0.140 Uiso calc 0.894(9) B 1
    H H40B 0.3514 0.0952 0.4396 0.140 Uiso calc 0.894(9) B 1
    H H40C 0.3998 0.0541 0.3962 0.140 Uiso calc 0.894(9) B 1
    C C41 0.2019(5) 0.0379(5) 0.3702(5) 0.094(3) Uani d 0.894(9) B 1
    H H41A 0.1837 0.0765 0.3330 0.141 Uiso calc 0.894(9) B 1
    H H41B 0.1635 -0.0042 0.3589 0.141 Uiso calc 0.894(9) B 1
    H H41C 0.2055 0.0601 0.4158 0.141 Uiso calc 0.894(9) B 1
    C C42 0.2797(6) -0.0275(5) 0.3032(4) 0.113(3) Uani d 0.894(9) B 1
    H H42A 0.2611 0.0107 0.2656 0.170 Uiso calc 0.894(9) B 1
    H H42B 0.3328 -0.0461 0.3062 0.170 Uiso calc 0.894(9) B 1
    H H42C 0.2415 -0.0698 0.2923 0.170 Uiso calc 0.894(9) B 1
    C C40' 0.3565(12) 0.033(2) 0.352(2) 0.095(4) Uani d 0.106(9) B 2
    H H40D 0.3382 0.0712 0.3150 0.143 Uiso calc 0.106(9) B 2
    H H40E 0.3996 0.0534 0.3931 0.143 Uiso calc 0.106(9) B 2
    H H40F 0.3765 -0.0116 0.3339 0.143 Uiso calc 0.106(9) B 2
    C C41' 0.254(3) 0.0775(14) 0.4042(13) 0.090(5) Uani d 0.106(9) B 2
    H H41D 0.2353 0.1163 0.3672 0.135 Uiso calc 0.106(9) B 2
    H H41E 0.2092 0.0618 0.4189 0.135 Uiso calc 0.106(9) B 2
    H H41F 0.2973 0.0982 0.4450 0.135 Uiso calc 0.106(9) B 2
    C C42' 0.217(2) -0.0251(14) 0.3105(13) 0.103(5) Uani d 0.106(9) B 2
    H H42D 0.1986 0.0134 0.2732 0.154 Uiso calc 0.106(9) B 2
    H H42E 0.2377 -0.0691 0.2923 0.154 Uiso calc 0.106(9) B 2
    H H42F 0.1726 -0.0408 0.3252 0.154 Uiso calc 0.106(9) B 2
    C C43 0.0049(4) 0.2034(4) 0.5921(5) 0.059(2) Uani d 1 . .
    C C44 -0.0138(4) 0.2080(5) 0.6522(5) 0.077(3) Uani d 1 . .
    H H44 0.0267 0.2193 0.6965 0.093 Uiso calc 1 . .
    C C45 -0.0948(5) 0.1956(5) 0.6477(6) 0.094(3) Uani d 1 . .
    H H45 -0.1087 0.1970 0.6891 0.113 Uiso calc 1 . .
    C C46 -0.1506(5) 0.1820(4) 0.5847(6) 0.078(3) Uani d 1 . .
    H H46 -0.2045 0.1746 0.5820 0.094 Uiso calc 1 . .
    C C47 -0.1336(4) 0.1781(3) 0.5224(5) 0.063(2) Uani d 1 . .
    H H47 -0.1749 0.1682 0.4782 0.075 Uiso calc 1 . .
    C C48 -0.0542(4) 0.1890(3) 0.5265(4) 0.0477(18) Uani d 1 . .
    C C49 -0.0750(5) 0.1693(4) 0.4000(5) 0.065(2) Uani d 1 . .
    C C50 -0.0348(5) 0.1766(4) 0.3439(5) 0.070(2) Uani d 1 . .
    C C51 0.0565(5) 0.1964(6) 0.3764(5) 0.112(4) Uani d 1 . .
    H H51A 0.0847 0.1566 0.4099 0.168 Uiso calc 1 . .
    H H51B 0.0789 0.1999 0.3385 0.168 Uiso calc 1 . .
    H H51C 0.0632 0.2450 0.4014 0.168 Uiso calc 1 . .
    C C52 -0.0396(6) 0.1008(5) 0.3067(5) 0.114(4) Uani d 1 . .
    H H52A -0.0123 0.0620 0.3417 0.171 Uiso calc 1 . .
    H H52B -0.0961 0.0866 0.2832 0.171 Uiso calc 1 . .
    H H52C -0.0135 0.1049 0.2714 0.171 Uiso calc 1 . .
    C C53 -0.0760(6) 0.2391(5) 0.2927(5) 0.104(3) Uani d 1 . .
    H H53A -0.0716 0.2868 0.3187 0.155 Uiso calc 1 . .
    H H53B -0.0503 0.2446 0.2571 0.155 Uiso calc 1 . .
    H H53C -0.1329 0.2263 0.2690 0.155 Uiso calc 1 . .
    C C54 0.2511(4) 0.5210(4) 0.6223(5) 0.0521(19) Uani d 1 . .
    C C55 0.2753(4) 0.5551(4) 0.6882(5) 0.071(2) Uani d 1 . .
    H H55 0.2998 0.5253 0.7294 0.085 Uiso calc 1 . .
    C C56 0.2645(4) 0.6327(4) 0.6953(5) 0.073(2) Uani d 1 . .
    H H56 0.2813 0.6561 0.7407 0.088 Uiso calc 1 . .
    C C57 0.2291(4) 0.6736(4) 0.6352(6) 0.073(3) Uani d 1 . .
    H H57 0.2223 0.7265 0.6397 0.088 Uiso calc 1 . .
    C C58 0.2028(4) 0.6427(4) 0.5688(5) 0.064(2) Uani d 1 . .
    H H58 0.1772 0.6733 0.5284 0.077 Uiso calc 1 . .
    C C59 0.2144(4) 0.5641(4) 0.5614(5) 0.059(2) Uani d 1 . .
    C C60 0.1412(4) 0.5483(4) 0.4319(5) 0.070(2) Uani d 1 . .
    C C61 0.1164(4) 0.4912(4) 0.3733(5) 0.085(2) Uani d 1 . .
    C C62 0.0623(6) 0.4316(5) 0.3889(6) 0.110(3) Uani d 0.807(9) C 1
    H H62A 0.0460 0.3942 0.3505 0.166 Uiso calc 0.807(9) C 1
    H H62B 0.0918 0.4063 0.4338 0.166 Uiso calc 0.807(9) C 1
    H H62C 0.0144 0.4563 0.3923 0.166 Uiso calc 0.807(9) C 1
    C C63 0.0711(7) 0.5290(5) 0.3027(4) 0.107(3) Uani d 0.807(9) C 1
    H H63A 0.0554 0.4907 0.2651 0.160 Uiso calc 0.807(9) C 1
    H H63B 0.0228 0.5538 0.3053 0.160 Uiso calc 0.807(9) C 1
    H H63C 0.1057 0.5669 0.2923 0.160 Uiso calc 0.807(9) C 1
    C C64 0.1900(5) 0.4507(5) 0.3677(5) 0.092(3) Uani d 0.807(9) C 1
    H H64A 0.1727 0.4136 0.3292 0.138 Uiso calc 0.807(9) C 1
    H H64B 0.2258 0.4878 0.3580 0.138 Uiso calc 0.807(9) C 1
    H H64C 0.2187 0.4247 0.4125 0.138 Uiso calc 0.807(9) C 1
    C C62' 0.0261(6) 0.4756(18) 0.3494(15) 0.104(4) Uani d 0.193(9) C 2
    H H62D 0.0111 0.4382 0.3111 0.155 Uiso calc 0.193(9) C 2
    H H62E 0.0129 0.4560 0.3895 0.155 Uiso calc 0.193(9) C 2
    H H62F -0.0036 0.5228 0.3324 0.155 Uiso calc 0.193(9) C 2
    C C63' 0.134(2) 0.5210(12) 0.3090(9) 0.101(4) Uani d 0.193(9) C 2
    H H63D 0.1177 0.4831 0.2710 0.151 Uiso calc 0.193(9) C 2
    H H63E 0.1043 0.5680 0.2923 0.151 Uiso calc 0.193(9) C 2
    H H63F 0.1919 0.5308 0.3225 0.151 Uiso calc 0.193(9) C 2
    C C64' 0.1605(18) 0.4161(8) 0.3960(10) 0.099(5) Uani d 0.193(9) C 2
    H H64D 0.1429 0.3802 0.3563 0.149 Uiso calc 0.193(9) C 2
    H H64E 0.2186 0.4245 0.4098 0.149 Uiso calc 0.193(9) C 2
    H H64F 0.1485 0.3954 0.4363 0.149 Uiso calc 0.193(9) C 2
loop_
    _atom_site_aniso_label
    _atom_site_aniso_U_11
    _atom_site_aniso_U_22
    _atom_site_aniso_U_33
    _atom_site_aniso_U_12
    _atom_site_aniso_U_13
    _atom_site_aniso_U_23
    Fe1 0.0358(6) 0.0378(5) 0.0886(8) 0.0041(4) 0.0304(6) 0.0061(6)
    Cl1 0.0761(15) 0.0817(14) 0.0813(15) -0.0009(11) 0.0281(12) 0.0111(13)
    O1 0.083(4) 0.071(4) 0.176(7) 0.002(3) 0.077(5) 0.028(4)
    O2 0.070(3) 0.048(3) 0.136(5) 0.005(3) 0.072(4) -0.006(3)
    O3 0.047(3) 0.047(3) 0.127(5) -0.008(2) 0.017(3) 0.005(3)
    O4 0.062(4) 0.060(3) 0.132(5) 0.012(3) 0.042(4) 0.021(3)
    N1 0.036(3) 0.032(3) 0.086(5) 0.004(2) 0.034(3) 0.004(3)
    N2 0.033(3) 0.032(3) 0.084(5) 0.002(2) 0.023(3) -0.002(3)
    N3 0.031(3) 0.028(3) 0.081(4) 0.003(2) 0.023(3) 0.009(3)
    N4 0.034(3) 0.034(3) 0.079(4) 0.003(2) 0.031(3) 0.006(3)
    N5 0.060(5) 0.076(5) 0.131(7) -0.007(4) 0.067(5) 0.007(5)
    N6 0.062(4) 0.035(3) 0.104(6) 0.010(3) 0.028(4) -0.005(4)
    N7 0.036(4) 0.061(4) 0.088(5) -0.013(3) 0.018(4) 0.005(4)
    N8 0.069(5) 0.048(4) 0.090(6) 0.027(3) 0.027(4) 0.021(4)
    C1 0.037(4) 0.030(3) 0.085(6) 0.009(3) 0.035(4) 0.007(3)
    C2 0.044(4) 0.033(4) 0.126(7) 0.007(3) 0.045(5) 0.005(4)
    C3 0.046(4) 0.039(4) 0.125(7) -0.007(3) 0.050(5) -0.004(4)
    C4 0.041(4) 0.033(4) 0.115(7) 0.003(3) 0.041(4) 0.000(4)
    C5 0.041(4) 0.034(3) 0.096(6) 0.005(3) 0.035(4) -0.002(4)
    C6 0.035(4) 0.038(4) 0.080(6) 0.006(3) 0.026(4) -0.005(4)
    C7 0.036(4) 0.035(4) 0.111(7) 0.004(3) 0.028(4) -0.009(4)
    C8 0.043(4) 0.030(4) 0.098(6) 0.001(3) 0.021(4) -0.009(4)
    C9 0.027(3) 0.033(3) 0.074(5) -0.002(3) 0.016(3) -0.003(3)
    C10 0.033(4) 0.037(4) 0.077(5) 0.008(3) 0.015(4) -0.002(4)
    C11 0.034(4) 0.033(3) 0.076(5) -0.003(3) 0.023(4) 0.006(3)
    C12 0.040(4) 0.038(4) 0.098(6) 0.002(3) 0.030(4) 0.008(4)
    C13 0.030(4) 0.041(4) 0.101(6) -0.004(3) 0.029(4) 0.015(4)
    C14 0.035(4) 0.043(4) 0.079(6) -0.002(3) 0.025(4) 0.009(4)
    C15 0.030(4) 0.046(4) 0.071(5) 0.001(3) 0.023(4) 0.010(3)
    C16 0.030(4) 0.040(4) 0.085(6) 0.015(3) 0.026(4) 0.017(4)
    C17 0.041(4) 0.048(4) 0.119(7) 0.008(3) 0.044(5) 0.008(4)
    C18 0.051(5) 0.042(4) 0.117(7) 0.011(3) 0.053(5) 0.012(4)
    C19 0.032(4) 0.040(4) 0.092(6) 0.008(3) 0.032(4) 0.013(4)
    C20 0.044(4) 0.035(4) 0.085(6) 0.006(3) 0.030(4) 0.010(4)
    C21 0.044(5) 0.033(4) 0.117(8) 0.009(3) 0.034(5) -0.015(4)
    C22 0.051(5) 0.053(4) 0.125(8) 0.007(4) 0.034(6) -0.015(5)
    C23 0.052(5) 0.062(5) 0.151(10) -0.013(4) 0.054(6) -0.032(6)
    C24 0.044(5) 0.053(5) 0.169(11) 0.001(4) 0.050(7) -0.022(6)
    C25 0.043(5) 0.062(5) 0.147(9) -0.004(4) 0.057(6) -0.006(5)
    C26 0.047(5) 0.044(4) 0.131(9) 0.004(4) 0.049(6) -0.010(5)
    C27 0.088(8) 0.064(5) 0.164(11) 0.018(5) 0.085(8) 0.022(6)
    C28 0.082(7) 0.102(6) 0.145(9) 0.012(5) 0.051(7) 0.027(5)
    C29 0.112(8) 0.086(7) 0.140(8) -0.003(6) 0.060(6) 0.006(6)
    C30 0.097(7) 0.140(8) 0.159(9) 0.028(6) 0.068(6) 0.048(7)
    C31 0.107(8) 0.113(6) 0.171(10) -0.022(6) 0.029(7) 0.033(6)
    C29' 0.111(9) 0.109(7) 0.151(10) 0.013(8) 0.063(8) 0.032(7)
    C30' 0.092(9) 0.129(10) 0.164(10) 0.009(8) 0.058(7) 0.045(8)
    C31' 0.103(9) 0.103(8) 0.151(10) -0.015(8) 0.048(8) 0.019(7)
    C32 0.032(4) 0.043(4) 0.083(6) -0.004(3) 0.016(4) -0.004(4)
    C33 0.048(5) 0.051(4) 0.092(7) 0.003(3) 0.014(4) 0.008(4)
    C34 0.063(5) 0.044(4) 0.110(8) 0.008(4) 0.023(5) 0.011(5)
    C35 0.050(5) 0.031(4) 0.129(8) 0.005(3) 0.027(5) 0.003(5)
    C36 0.029(4) 0.036(4) 0.123(8) 0.003(3) 0.018(4) -0.012(4)
    C37 0.029(4) 0.041(4) 0.103(7) 0.004(3) 0.018(4) -0.003(5)
    C38 0.040(4) 0.060(5) 0.098(7) -0.001(4) 0.038(5) -0.012(5)
    C39 0.078(5) 0.080(5) 0.105(6) 0.024(4) 0.048(5) 0.005(5)
    C40 0.088(6) 0.092(6) 0.113(7) 0.012(4) 0.051(5) 0.028(5)
    C41 0.072(5) 0.097(6) 0.112(7) 0.034(5) 0.031(5) 0.010(5)
    C42 0.111(7) 0.125(7) 0.102(6) 0.051(6) 0.034(5) -0.002(5)
    C40' 0.092(8) 0.107(9) 0.104(9) 0.028(7) 0.056(7) 0.016(8)
    C41' 0.080(8) 0.089(8) 0.111(9) 0.032(7) 0.047(7) 0.011(7)
    C42' 0.088(8) 0.112(9) 0.106(9) 0.034(8) 0.032(8) 0.003(7)
    C43 0.051(5) 0.039(4) 0.098(7) 0.016(3) 0.040(5) 0.023(4)
    C44 0.042(5) 0.099(7) 0.092(7) -0.007(4) 0.025(5) 0.020(5)
    C45 0.054(6) 0.133(8) 0.111(9) 0.003(6) 0.049(6) 0.032(7)
    C46 0.041(5) 0.073(6) 0.126(9) -0.006(4) 0.035(6) 0.024(6)
    C47 0.039(4) 0.043(4) 0.109(7) 0.002(3) 0.029(5) 0.014(4)
    C48 0.036(4) 0.039(4) 0.073(6) 0.000(3) 0.024(4) 0.010(4)
    C49 0.051(5) 0.036(4) 0.108(8) -0.003(4) 0.029(5) 0.003(4)
    C50 0.057(5) 0.052(5) 0.097(7) -0.008(4) 0.021(5) -0.013(5)
    C51 0.075(7) 0.148(10) 0.135(9) -0.003(6) 0.064(7) -0.003(7)
    C52 0.137(9) 0.073(6) 0.152(10) 0.000(6) 0.077(8) -0.022(6)
    C53 0.108(8) 0.081(6) 0.131(9) 0.012(6) 0.052(7) 0.018(6)
    C54 0.039(4) 0.036(4) 0.092(6) 0.008(3) 0.036(4) 0.007(4)
    C55 0.056(5) 0.051(5) 0.109(8) 0.015(4) 0.033(5) 0.005(5)
    C56 0.063(5) 0.045(4) 0.115(7) 0.021(4) 0.035(5) 0.012(5)
    C57 0.050(5) 0.044(4) 0.135(9) 0.004(4) 0.043(6) -0.010(5)
    C58 0.050(5) 0.034(4) 0.117(8) 0.011(3) 0.041(5) 0.013(4)
    C59 0.045(4) 0.039(4) 0.102(7) 0.002(3) 0.037(5) 0.007(5)
    C60 0.054(5) 0.052(5) 0.122(8) 0.001(4) 0.053(6) 0.005(5)
    C61 0.066(5) 0.080(5) 0.115(6) 0.015(4) 0.040(5) 0.011(5)
    C62 0.087(6) 0.092(7) 0.149(8) -0.017(5) 0.037(6) -0.004(6)
    C63 0.099(7) 0.089(6) 0.122(7) 0.034(5) 0.024(6) 0.006(5)
    C64 0.105(6) 0.095(7) 0.093(7) 0.044(5) 0.057(5) 0.016(5)
    C62' 0.078(6) 0.089(9) 0.138(10) 0.004(7) 0.029(7) 0.003(8)
    C63' 0.102(9) 0.098(9) 0.109(8) 0.028(8) 0.045(7) 0.013(7)
    C64' 0.097(8) 0.087(8) 0.119(9) 0.026(7) 0.046(9) 0.009(7)
_geom_special_details
;
All e.s.d.'s (except the e.s.d. in the dihedral angle between two l.s. planes)
are estimated using the full covariance matrix. The cell e.s.d.'s are taken
into account individually in the estimation of e.s.d.'s in distances, angles
and torsion angles; correlations between e.s.d.'s in cell parameters are only
used when they are defined by crystal symmetry. An approximate (isotropic)
treatment of cell e.s.d.'s is used for estimating e.s.d.'s involving l.s.
planes.
;
loop_
    _geom_bond_atom_site_label_1
    _geom_bond_atom_site_label_2
    _geom_bond_site_symmetry_2
    _geom_bond_distance
    _geom_bond_publ_flag
    Fe1 N2 . 2.043(5) ?
    Fe1 N1 . 2.060(5) ?
    Fe1 N3 . 2.060(5) ?
    Fe1 N4 . 2.063(5) ?
    Fe1 Cl1 . 2.221(2) ?
    O1 C27 . 1.231(9) ?
    O2 C38 . 1.221(7) ?
    O3 C49 . 1.237(8) ?
    O4 C60 . 1.267(8) ?
    N1 C4 . 1.370(7) ?
    N1 C1 . 1.382(7) ?
    N2 C9 . 1.391(7) ?
    N2 C6 . 1.392(7) ?
    N3 C11 . 1.377(7) ?
    N3 C14 . 1.407(7) ?
    N4 C19 . 1.372(7) ?
    N4 C16 . 1.398(7) ?
    N5 C27 . 1.358(10) ?
    N5 C26 . 1.389(11) ?
    N5 H5N . 0.8800 ?
    N6 C38 . 1.366(9) ?
    N6 C37 . 1.399(9) ?
    N6 H6N . 0.8800 ?
    N7 C49 . 1.339(9) ?
    N7 C48 . 1.377(9) ?
    N7 H7N . 0.8800 ?
    N8 C60 . 1.317(9) ?
    N8 C59 . 1.404(9) ?
    N8 H8N . 0.8800 ?
    C1 C20 . 1.397(8) ?
    C1 C2 . 1.425(8) ?
    C2 C3 . 1.348(8) ?
    C2 H2 . 0.9500 ?
    C3 C4 . 1.462(8) ?
    C3 H3 . 0.9500 ?
    C4 C5 . 1.394(8) ?
    C5 C6 . 1.410(8) ?
    C5 C21 . 1.518(9) ?
    C6 C7 . 1.442(8) ?
    C7 C8 . 1.354(8) ?
    C7 H7 . 0.9500 ?
    C8 C9 . 1.425(8) ?
    C8 H8 . 0.9500 ?
    C9 C10 . 1.380(8) ?
    C10 C11 . 1.410(8) ?
    C10 C32 . 1.518(9) ?
    C11 C12 . 1.428(8) ?
    C12 C13 . 1.341(8) ?
    C12 H12 . 0.9500 ?
    C13 C14 . 1.431(8) ?
    C13 H13 . 0.9500 ?
    C14 C15 . 1.375(8) ?
    C15 C16 . 1.384(8) ?
    C15 C43 . 1.521(9) ?
    C16 C17 . 1.447(8) ?
    C17 C18 . 1.334(9) ?
    C17 H17 . 0.9500 ?
    C18 C19 . 1.448(8) ?
    C18 H18 . 0.9500 ?
    C19 C20 . 1.413(8) ?
    C20 C54 . 1.494(8) ?
    C21 C22 . 1.374(11) ?
    C21 C26 . 1.400(11) ?
    C22 C23 . 1.422(10) ?
    C22 H22 . 0.9500 ?
    C23 C24 . 1.376(12) ?
    C23 H23 . 0.9500 ?
    C24 C25 . 1.360(12) ?
    C24 H24 . 0.9500 ?
    C25 C26 . 1.403(9) ?
    C25 H25 . 0.9500 ?
    C27 C28 . 1.498(13) ?
    C28 C31 . 1.524(7) ?
    C28 C29' . 1.529(8) ?
    C28 C30' . 1.537(8) ?
    C28 C29 . 1.537(7) ?
    C28 C30 . 1.543(7) ?
    C28 C31' . 1.544(8) ?
    C29 H29A . 0.9800 ?
    C29 H29B . 0.9800 ?
    C29 H29C . 0.9800 ?
    C30 H30A . 0.9800 ?
    C30 H30B . 0.9800 ?
    C30 H30C . 0.9800 ?
    C31 H31A . 0.9800 ?
    C31 H31B . 0.9800 ?
    C31 H31C . 0.9800 ?
    C29' H29D . 0.9800 ?
    C29' H29E . 0.9800 ?
    C29' H29F . 0.9800 ?
    C30' H30D . 0.9800 ?
    C30' H30E . 0.9800 ?
    C30' H30F . 0.9800 ?
    C31' H31D . 0.9800 ?
    C31' H31E . 0.9800 ?
    C31' H31F . 0.9800 ?
    C32 C33 . 1.361(10) ?
    C32 C37 . 1.387(10) ?
    C33 C34 . 1.393(9) ?
    C33 H33 . 0.9500 ?
    C34 C35 . 1.355(11) ?
    C34 H34 . 0.9500 ?
    C35 C36 . 1.382(11) ?
    C35 H35 . 0.9500 ?
    C36 C37 . 1.431(9) ?
    C36 H36 . 0.9500 ?
    C38 C39 . 1.522(11) ?
    C39 C40 . 1.544(6) ?
    C39 C41' . 1.545(7) ?
    C39 C42' . 1.545(7) ?
    C39 C41 . 1.545(6) ?
    C39 C40' . 1.545(7) ?
    C39 C42 . 1.546(6) ?
    C40 H40A . 0.9800 ?
    C40 H40B . 0.9800 ?
    C40 H40C . 0.9800 ?
    C41 H41A . 0.9800 ?
    C41 H41B . 0.9800 ?
    C41 H41C . 0.9800 ?
    C42 H42A . 0.9800 ?
    C42 H42B . 0.9800 ?
    C42 H42C . 0.9800 ?
    C40' H40D . 0.9800 ?
    C40' H40E . 0.9800 ?
    C40' H40F . 0.9800 ?
    C41' H41D . 0.9800 ?
    C41' H41E . 0.9800 ?
    C41' H41F . 0.9800 ?
    C42' H42D . 0.9800 ?
    C42' H42E . 0.9800 ?
    C42' H42F . 0.9800 ?
    C43 C44 . 1.366(10) ?
    C43 C48 . 1.391(10) ?
    C44 C45 . 1.427(10) ?
    C44 H44 . 0.9500 ?
    C45 C46 . 1.329(11) ?
    C45 H45 . 0.9500 ?
    C46 C47 . 1.391(11) ?
    C46 H46 . 0.9500 ?
    C47 C48 . 1.395(9) ?
    C47 H47 . 0.9500 ?
    C49 C50 . 1.539(11) ?
    C50 C53 . 1.512(10) ?
    C50 C52 . 1.521(10) ?
    C50 C51 . 1.561(10) ?
    C51 H51A . 0.9800 ?
    C51 H51B . 0.9800 ?
    C51 H51C . 0.9800 ?
    C52 H52A . 0.9800 ?
    C52 H52B . 0.9800 ?
    C52 H52C . 0.9800 ?
    C53 H53A . 0.9800 ?
    C53 H53B . 0.9800 ?
    C53 H53C . 0.9800 ?
    C54 C55 . 1.381(10) ?
    C54 C59 . 1.397(10) ?
    C55 C56 . 1.397(9) ?
    C55 H55 . 0.9500 ?
    C56 C57 . 1.359(11) ?
    C56 H56 . 0.9500 ?
    C57 C58 . 1.366(11) ?
    C57 H57 . 0.9500 ?
    C58 C59 . 1.419(9) ?
    C58 H58 . 0.9500 ?
    C60 C61 . 1.497(11) ?
    C61 C63 . 1.520(7) ?
    C61 C64' . 1.525(7) ?
    C61 C64 . 1.528(7) ?
    C61 C62' . 1.529(7) ?
    C61 C62 . 1.529(7) ?
    C61 C63' . 1.530(7) ?
    C62 H62A . 0.9800 ?
    C62 H62B . 0.9800 ?
    C62 H62C . 0.9800 ?
    C63 H63A . 0.9800 ?
    C63 H63B . 0.9800 ?
    C63 H63C . 0.9800 ?
    C64 H64A . 0.9800 ?
    C64 H64B . 0.9800 ?
    C64 H64C . 0.9800 ?
    C62' H62D . 0.9800 ?
    C62' H62E . 0.9800 ?
    C62' H62F . 0.9800 ?
    C63' H63D . 0.9800 ?
    C63' H63E . 0.9800 ?
    C63' H63F . 0.9800 ?
    C64' H64D . 0.9800 ?
    C64' H64E . 0.9800 ?
    C64' H64F . 0.9800 ?
loop_
    _geom_angle_atom_site_label_1
    _geom_angle_atom_site_label_2
    _geom_angle_atom_site_label_3
    _geom_angle_site_symmetry_1
    _geom_angle_site_symmetry_3
    _geom_angle
    _geom_angle_publ_flag
    N2 Fe1 N1 . . 87.0(2) ?
    N2 Fe1 N3 . . 87.23(19) ?
    N1 Fe1 N3 . . 155.4(2) ?
    N2 Fe1 N4 . . 153.4(2) ?
    N1 Fe1 N4 . . 87.7(2) ?
    N3 Fe1 N4 . . 86.90(19) ?
    N2 Fe1 Cl1 . . 102.12(17) ?
    N1 Fe1 Cl1 . . 101.06(17) ?
    N3 Fe1 Cl1 . . 103.51(17) ?
    N4 Fe1 Cl1 . . 104.53(17) ?
    C4 N1 C1 . . 105.8(5) ?
    C4 N1 Fe1 . . 125.7(4) ?
    C1 N1 Fe1 . . 126.2(4) ?
    C9 N2 C6 . . 104.3(5) ?
    C9 N2 Fe1 . . 127.2(4) ?
    C6 N2 Fe1 . . 126.4(4) ?
    C11 N3 C14 . . 105.7(5) ?
    C11 N3 Fe1 . . 126.8(4) ?
    C14 N3 Fe1 . . 125.9(4) ?
    C19 N4 C16 . . 106.3(5) ?
    C19 N4 Fe1 . . 126.3(4) ?
    C16 N4 Fe1 . . 125.8(4) ?
    C27 N5 C26 . . 130.7(8) ?
    C27 N5 H5N . . 114.7 ?
    C26 N5 H5N . . 114.7 ?
    C38 N6 C37 . . 132.6(6) ?
    C38 N6 H6N . . 113.7 ?
    C37 N6 H6N . . 113.7 ?
    C49 N7 C48 . . 130.7(6) ?
    C49 N7 H7N . . 114.6 ?
    C48 N7 H7N . . 114.6 ?
    C60 N8 C59 . . 132.2(7) ?
    C60 N8 H8N . . 113.9 ?
    C59 N8 H8N . . 113.9 ?
    N1 C1 C20 . . 125.8(5) ?
    N1 C1 C2 . . 110.3(5) ?
    C20 C1 C2 . . 123.9(5) ?
    C3 C2 C1 . . 107.9(6) ?
    C3 C2 H2 . . 126.1 ?
    C1 C2 H2 . . 126.1 ?
    C2 C3 C4 . . 106.2(6) ?
    C2 C3 H3 . . 126.9 ?
    C4 C3 H3 . . 126.9 ?
    N1 C4 C5 . . 126.6(6) ?
    N1 C4 C3 . . 109.8(5) ?
    C5 C4 C3 . . 123.5(6) ?
    C4 C5 C6 . . 122.9(6) ?
    C4 C5 C21 . . 118.8(6) ?
    C6 C5 C21 . . 118.1(5) ?
    N2 C6 C5 . . 125.4(5) ?
    N2 C6 C7 . . 110.4(5) ?
    C5 C6 C7 . . 124.2(6) ?
    C8 C7 C6 . . 106.9(6) ?
    C8 C7 H7 . . 126.6 ?
    C6 C7 H7 . . 126.6 ?
    C7 C8 C9 . . 107.3(6) ?
    C7 C8 H8 . . 126.3 ?
    C9 C8 H8 . . 126.3 ?
    C10 C9 N2 . . 125.2(5) ?
    C10 C9 C8 . . 123.8(6) ?
    N2 C9 C8 . . 111.0(5) ?
    C9 C10 C11 . . 124.6(6) ?
    C9 C10 C32 . . 117.7(5) ?
    C11 C10 C32 . . 117.7(5) ?
    N3 C11 C10 . . 125.1(5) ?
    N3 C11 C12 . . 110.3(5) ?
    C10 C11 C12 . . 124.6(6) ?
    C13 C12 C11 . . 107.0(6) ?
    C13 C12 H12 . . 126.5 ?
    C11 C12 H12 . . 126.5 ?
    C12 C13 C14 . . 108.7(6) ?
    C12 C13 H13 . . 125.6 ?
    C14 C13 H13 . . 125.6 ?
    C15 C14 N3 . . 125.5(6) ?
    C15 C14 C13 . . 126.2(6) ?
    N3 C14 C13 . . 108.2(5) ?
    C14 C15 C16 . . 124.6(6) ?
    C14 C15 C43 . . 118.3(6) ?
    C16 C15 C43 . . 117.0(5) ?
    C15 C16 N4 . . 126.0(5) ?
    C15 C16 C17 . . 125.8(6) ?
    N4 C16 C17 . . 108.2(5) ?
    C18 C17 C16 . . 108.6(6) ?
    C18 C17 H17 . . 125.7 ?
    C16 C17 H17 . . 125.7 ?
    C17 C18 C19 . . 106.9(6) ?
    C17 C18 H18 . . 126.5 ?
    C19 C18 H18 . . 126.5 ?
    N4 C19 C20 . . 126.5(5) ?
    N4 C19 C18 . . 109.9(5) ?
    C20 C19 C18 . . 123.6(6) ?
    C1 C20 C19 . . 123.4(6) ?
    C1 C20 C54 . . 118.6(5) ?
    C19 C20 C54 . . 118.0(6) ?
    C22 C21 C26 . . 120.6(8) ?
    C22 C21 C5 . . 119.1(8) ?
    C26 C21 C5 . . 120.4(8) ?
    C21 C22 C23 . . 120.5(9) ?
    C21 C22 H22 . . 119.7 ?
    C23 C22 H22 . . 119.7 ?
    C24 C23 C22 . . 116.9(10) ?
    C24 C23 H23 . . 121.6 ?
    C22 C23 H23 . . 121.6 ?
    C25 C24 C23 . . 124.0(8) ?
    C25 C24 H24 . . 118.0 ?
    C23 C24 H24 . . 118.0 ?
    C24 C25 C26 . . 118.9(9) ?
    C24 C25 H25 . . 120.6 ?
    C26 C25 H25 . . 120.6 ?
    N5 C26 C21 . . 117.7(7) ?
    N5 C26 C25 . . 123.1(9) ?
    C21 C26 C25 . . 119.2(9) ?
    O1 C27 N5 . . 122.2(10) ?
    O1 C27 C28 . . 121.7(8) ?
    N5 C27 C28 . . 116.1(7) ?
    C27 C28 C31 . . 111.0(6) ?
    C27 C28 C29' . . 111.3(7) ?
    C27 C28 C30' . . 110.4(7) ?
    C29' C28 C30' . . 109.8(7) ?
    C27 C28 C29 . . 109.6(6) ?
    C31 C28 C29 . . 110.1(6) ?
    C27 C28 C30 . . 108.3(6) ?
    C31 C28 C30 . . 110.4(6) ?
    C29 C28 C30 . . 107.4(6) ?
    C27 C28 C31' . . 108.9(7) ?
    C29' C28 C31' . . 108.7(7) ?
    C30' C28 C31' . . 107.6(7) ?
    C28 C29 H29A . . 109.5 ?
    C28 C29 H29B . . 109.5 ?
    H29A C29 H29B . . 109.5 ?
    C28 C29 H29C . . 109.5 ?
    H29A C29 H29C . . 109.5 ?
    H29B C29 H29C . . 109.5 ?
    C28 C30 H30A . . 109.5 ?
    C28 C30 H30B . . 109.5 ?
    H30A C30 H30B . . 109.5 ?
    C28 C30 H30C . . 109.5 ?
    H30A C30 H30C . . 109.5 ?
    H30B C30 H30C . . 109.5 ?
    C28 C31 H31A . . 109.5 ?
    C28 C31 H31B . . 109.5 ?
    H31A C31 H31B . . 109.5 ?
    C28 C31 H31C . . 109.5 ?
    H31A C31 H31C . . 109.5 ?
    H31B C31 H31C . . 109.5 ?
    C28 C29' H29D . . 109.5 ?
    C28 C29' H29E . . 109.5 ?
    H29D C29' H29E . . 109.5 ?
    C28 C29' H29F . . 109.5 ?
    H29D C29' H29F . . 109.5 ?
    H29E C29' H29F . . 109.5 ?
    C28 C30' H30D . . 109.5 ?
    C28 C30' H30E . . 109.5 ?
    H30D C30' H30E . . 109.5 ?
    C28 C30' H30F . . 109.5 ?
    H30D C30' H30F . . 109.5 ?
    H30E C30' H30F . . 109.5 ?
    C28 C31' H31D . . 109.5 ?
    C28 C31' H31E . . 109.5 ?
    H31D C31' H31E . . 109.5 ?
    C28 C31' H31F . . 109.5 ?
    H31D C31' H31F . . 109.5 ?
    H31E C31' H31F . . 109.5 ?
    C33 C32 C37 . . 120.9(7) ?
    C33 C32 C10 . . 120.3(7) ?
    C37 C32 C10 . . 118.8(7) ?
    C32 C33 C34 . . 120.5(8) ?
    C32 C33 H33 . . 119.8 ?
    C34 C33 H33 . . 119.8 ?
    C35 C34 C33 . . 119.9(8) ?
    C35 C34 H34 . . 120.1 ?
    C33 C34 H34 . . 120.1 ?
    C34 C35 C36 . . 121.4(7) ?
    C34 C35 H35 . . 119.3 ?
    C36 C35 H35 . . 119.3 ?
    C35 C36 C37 . . 118.9(8) ?
    C35 C36 H36 . . 120.6 ?
    C37 C36 H36 . . 120.6 ?
    C32 C37 N6 . . 119.7(6) ?
    C32 C37 C36 . . 118.4(8) ?
    N6 C37 C36 . . 121.9(8) ?
    O2 C38 N6 . . 121.9(8) ?
    O2 C38 C39 . . 122.1(7) ?
    N6 C38 C39 . . 116.0(6) ?
    C38 C39 C40 . . 108.2(5) ?
    C38 C39 C41' . . 109.2(6) ?
    C38 C39 C42' . . 109.2(7) ?
    C41' C39 C42' . . 109.9(6) ?
    C38 C39 C41 . . 109.9(5) ?
    C40 C39 C41 . . 110.3(5) ?
    C38 C39 C40' . . 109.1(6) ?
    C41' C39 C40' . . 109.7(6) ?
    C42' C39 C40' . . 109.7(6) ?
    C38 C39 C42 . . 108.8(5) ?
    C40 C39 C42 . . 110.0(5) ?
    C41 C39 C42 . . 109.6(5) ?
    C39 C40 H40A . . 109.5 ?
    C39 C40 H40B . . 109.5 ?
    H40A C40 H40B . . 109.5 ?
    C39 C40 H40C . . 109.5 ?
    H40A C40 H40C . . 109.5 ?
    H40B C40 H40C . . 109.5 ?
    C39 C41 H41A . . 109.5 ?
    C39 C41 H41B . . 109.5 ?
    H41A C41 H41B . . 109.5 ?
    C39 C41 H41C . . 109.5 ?
    H41A C41 H41C . . 109.5 ?
    H41B C41 H41C . . 109.5 ?
    C39 C42 H42A . . 109.5 ?
    C39 C42 H42B . . 109.5 ?
    H42A C42 H42B . . 109.5 ?
    C39 C42 H42C . . 109.5 ?
    H42A C42 H42C . . 109.5 ?
    H42B C42 H42C . . 109.5 ?
    C39 C40' H40D . . 109.5 ?
    C39 C40' H40E . . 109.5 ?
    H40D C40' H40E . . 109.5 ?
    C39 C40' H40F . . 109.5 ?
    H40D C40' H40F . . 109.5 ?
    H40E C40' H40F . . 109.5 ?
    C39 C41' H41D . . 109.5 ?
    C39 C41' H41E . . 109.5 ?
    H41D C41' H41E . . 109.5 ?
    C39 C41' H41F . . 109.5 ?
    H41D C41' H41F . . 109.5 ?
    H41E C41' H41F . . 109.5 ?
    C39 C42' H42D . . 109.5 ?
    C39 C42' H42E . . 109.5 ?
    H42D C42' H42E . . 109.5 ?
    C39 C42' H42F . . 109.5 ?
    H42D C42' H42F . . 109.5 ?
    H42E C42' H42F . . 109.5 ?
    C44 C43 C48 . . 121.0(7) ?
    C44 C43 C15 . . 118.7(8) ?
    C48 C43 C15 . . 120.3(7) ?
    C43 C44 C45 . . 119.2(8) ?
    C43 C44 H44 . . 120.4 ?
    C45 C44 H44 . . 120.4 ?
    C46 C45 C44 . . 119.0(9) ?
    C46 C45 H45 . . 120.5 ?
    C44 C45 H45 . . 120.5 ?
    C45 C46 C47 . . 123.0(8) ?
    C45 C46 H46 . . 118.5 ?
    C47 C46 H46 . . 118.5 ?
    C46 C47 C48 . . 118.3(8) ?
    C46 C47 H47 . . 120.8 ?
    C48 C47 H47 . . 120.8 ?
    N7 C48 C43 . . 118.6(6) ?
    N7 C48 C47 . . 121.9(7) ?
    C43 C48 C47 . . 119.4(7) ?
    O3 C49 N7 . . 123.2(8) ?
    O3 C49 C50 . . 118.0(8) ?
    N7 C49 C50 . . 118.8(7) ?
    C53 C50 C52 . . 112.1(8) ?
    C53 C50 C49 . . 108.9(7) ?
    C52 C50 C49 . . 109.1(7) ?
    C53 C50 C51 . . 107.8(7) ?
    C52 C50 C51 . . 105.9(7) ?
    C49 C50 C51 . . 113.0(7) ?
    C50 C51 H51A . . 109.5 ?
    C50 C51 H51B . . 109.5 ?
    H51A C51 H51B . . 109.5 ?
    C50 C51 H51C . . 109.5 ?
    H51A C51 H51C . . 109.5 ?
    H51B C51 H51C . . 109.5 ?
    C50 C52 H52A . . 109.5 ?
    C50 C52 H52B . . 109.5 ?
    H52A C52 H52B . . 109.5 ?
    C50 C52 H52C . . 109.5 ?
    H52A C52 H52C . . 109.5 ?
    H52B C52 H52C . . 109.5 ?
    C50 C53 H53A . . 109.5 ?
    C50 C53 H53B . . 109.5 ?
    H53A C53 H53B . . 109.5 ?
    C50 C53 H53C . . 109.5 ?
    H53A C53 H53C . . 109.5 ?
    H53B C53 H53C . . 109.5 ?
    C55 C54 C59 . . 119.9(7) ?
    C55 C54 C20 . . 119.8(7) ?
    C59 C54 C20 . . 120.3(7) ?
    C54 C55 C56 . . 121.3(8) ?
    C54 C55 H55 . . 119.4 ?
    C56 C55 H55 . . 119.4 ?
    C57 C56 C55 . . 117.8(9) ?
    C57 C56 H56 . . 121.1 ?
    C55 C56 H56 . . 121.1 ?
    C56 C57 C58 . . 123.5(7) ?
    C56 C57 H57 . . 118.2 ?
    C58 C57 H57 . . 118.2 ?
    C57 C58 C59 . . 118.8(8) ?
    C57 C58 H58 . . 120.6 ?
    C59 C58 H58 . . 120.6 ?
    C54 C59 N8 . . 118.4(6) ?
    C54 C59 C58 . . 118.7(8) ?
    N8 C59 C58 . . 122.9(8) ?
    O4 C60 N8 . . 121.9(8) ?
    O4 C60 C61 . . 119.0(7) ?
    N8 C60 C61 . . 119.2(6) ?
    C60 C61 C63 . . 110.7(6) ?
    C60 C61 C64' . . 111.8(7) ?
    C60 C61 C64 . . 110.5(6) ?
    C63 C61 C64 . . 108.9(6) ?
    C60 C61 C62' . . 110.7(7) ?
    C64' C61 C62' . . 108.1(7) ?
    C60 C61 C62 . . 109.4(6) ?
    C63 C61 C62 . . 109.2(6) ?
    C64 C61 C62 . . 108.0(6) ?
    C60 C61 C63' . . 110.2(7) ?
    C64' C61 C63' . . 108.4(7) ?
    C62' C61 C63' . . 107.5(7) ?
    C61 C62 H62A . . 109.5 ?
    C61 C62 H62B . . 109.5 ?
    H62A C62 H62B . . 109.5 ?
    C61 C62 H62C . . 109.5 ?
    H62A C62 H62C . . 109.5 ?
    H62B C62 H62C . . 109.5 ?
    C61 C63 H63A . . 109.5 ?
    C61 C63 H63B . . 109.5 ?
    H63A C63 H63B . . 109.5 ?
    C61 C63 H63C . . 109.5 ?
    H63A C63 H63C . . 109.5 ?
    H63B C63 H63C . . 109.5 ?
    C61 C64 H64A . . 109.5 ?
    C61 C64 H64B . . 109.5 ?
    H64A C64 H64B . . 109.5 ?
    C61 C64 H64C . . 109.5 ?
    H64A C64 H64C . . 109.5 ?
    H64B C64 H64C . . 109.5 ?
    C61 C62' H62D . . 109.5 ?
    C61 C62' H62E . . 109.5 ?
    H62D C62' H62E . . 109.5 ?
    C61 C62' H62F . . 109.5 ?
    H62D C62' H62F . . 109.5 ?
    H62E C62' H62F . . 109.5 ?
    C61 C63' H63D . . 109.5 ?
    C61 C63' H63E . . 109.5 ?
    H63D C63' H63E . . 109.5 ?
    C61 C63' H63F . . 109.5 ?
    H63D C63' H63F . . 109.5 ?
    H63E C63' H63F . . 109.5 ?
    C61 C64' H64D . . 109.5 ?
    C61 C64' H64E . . 109.5 ?
    H64D C64' H64E . . 109.5 ?
    C61 C64' H64F . . 109.5 ?
    H64D C64' H64F . . 109.5 ?
    H64E C64' H64F . . 109.5 ?
loop_
    _geom_torsion_atom_site_label_1
    _geom_torsion_atom_site_label_2
    _geom_torsion_atom_site_label_3
    _geom_torsion_atom_site_label_4
    _geom_torsion_site_symmetry_1
    _geom_torsion_site_symmetry_2
    _geom_torsion_site_symmetry_3
    _geom_torsion_site_symmetry_4
    _geom_torsion
    _geom_torsion_publ_flag
    C4 N1 C1 C20 . . . . -176.7(7) ?
    Fe1 N1 C1 C20 . . . . 20.1(11) ?
    C4 N1 C1 C2 . . . . -0.2(8) ?
    Fe1 N1 C1 C2 . . . . -163.3(5) ?
    N1 C1 C2 C3 . . . . -0.7(9) ?
    C20 C1 C2 C3 . . . . 175.9(8) ?
    C1 C2 C3 C4 . . . . 1.2(9) ?
    C1 N1 C4 C5 . . . . 178.3(8) ?
    Fe1 N1 C4 C5 . . . . -18.4(12) ?
    C1 N1 C4 C3 . . . . 0.9(9) ?
    Fe1 N1 C4 C3 . . . . 164.2(5) ?
    C2 C3 C4 N1 . . . . -1.4(9) ?
    C2 C3 C4 C5 . . . . -178.9(8) ?
    N1 C4 C5 C6 . . . . -0.4(13) ?
    C3 C4 C5 C6 . . . . 176.7(7) ?
    N1 C4 C5 C21 . . . . -175.8(8) ?
    C3 C4 C5 C21 . . . . 1.3(12) ?
    C9 N2 C6 C5 . . . . 179.8(7) ?
    Fe1 N2 C6 C5 . . . . 15.5(10) ?
    C9 N2 C6 C7 . . . . 1.1(8) ?
    Fe1 N2 C6 C7 . . . . -163.2(5) ?
    C4 C5 C6 N2 . . . . 2.1(13) ?
    C21 C5 C6 N2 . . . . 177.5(7) ?
    C4 C5 C6 C7 . . . . -179.4(8) ?
    C21 C5 C6 C7 . . . . -4.0(12) ?
    N2 C6 C7 C8 . . . . -1.6(9) ?
    C5 C6 C7 C8 . . . . 179.7(7) ?
    C6 C7 C8 C9 . . . . 1.4(9) ?
    C6 N2 C9 C10 . . . . -178.7(7) ?
    Fe1 N2 C9 C10 . . . . -14.6(10) ?
    C6 N2 C9 C8 . . . . -0.2(8) ?
    Fe1 N2 C9 C8 . . . . 163.9(5) ?
    C7 C8 C9 C10 . . . . 177.8(7) ?
    C7 C8 C9 N2 . . . . -0.8(9) ?
    N2 C9 C10 C11 . . . . 1.0(12) ?
    C8 C9 C10 C11 . . . . -177.3(8) ?
    N2 C9 C10 C32 . . . . -179.8(7) ?
    C8 C9 C10 C32 . . . . 1.9(11) ?
    C14 N3 C11 C10 . . . . -179.3(7) ?
    Fe1 N3 C11 C10 . . . . 14.5(10) ?
    C14 N3 C11 C12 . . . . 0.8(8) ?
    Fe1 N3 C11 C12 . . . . -165.5(5) ?
    C9 C10 C11 N3 . . . . -1.1(12) ?
    C32 C10 C11 N3 . . . . 179.8(7) ?
    C9 C10 C11 C12 . . . . 178.9(7) ?
    C32 C10 C11 C12 . . . . -0.3(11) ?
    N3 C11 C12 C13 . . . . -1.4(9) ?
    C10 C11 C12 C13 . . . . 178.6(8) ?
    C11 C12 C13 C14 . . . . 1.4(9) ?
    C11 N3 C14 C15 . . . . 176.5(7) ?
    Fe1 N3 C14 C15 . . . . -17.1(10) ?
    C11 N3 C14 C13 . . . . 0.1(8) ?
    Fe1 N3 C14 C13 . . . . 166.5(5) ?
    C12 C13 C14 C15 . . . . -177.4(7) ?
    C12 C13 C14 N3 . . . . -1.0(9) ?
    N3 C14 C15 C16 . . . . 0.1(12) ?
    C13 C14 C15 C16 . . . . 175.9(7) ?
    N3 C14 C15 C43 . . . . -179.1(7) ?
    C13 C14 C15 C43 . . . . -3.3(12) ?
    C14 C15 C16 N4 . . . . 0.8(12) ?
    C43 C15 C16 N4 . . . . 180.0(7) ?
    C14 C15 C16 C17 . . . . -177.4(7) ?
    C43 C15 C16 C17 . . . . 1.7(11) ?
    C19 N4 C16 C15 . . . . -178.1(7) ?
    Fe1 N4 C16 C15 . . . . 15.3(10) ?
    C19 N4 C16 C17 . . . . 0.4(8) ?
    Fe1 N4 C16 C17 . . . . -166.2(5) ?
    C15 C16 C17 C18 . . . . 177.6(8) ?
    N4 C16 C17 C18 . . . . -0.9(9) ?
    C16 C17 C18 C19 . . . . 1.0(9) ?
    C16 N4 C19 C20 . . . . -179.4(7) ?
    Fe1 N4 C19 C20 . . . . -12.9(11) ?
    C16 N4 C19 C18 . . . . 0.2(8) ?
    Fe1 N4 C19 C18 . . . . 166.7(5) ?
    C17 C18 C19 N4 . . . . -0.8(9) ?
    C17 C18 C19 C20 . . . . 178.8(8) ?
    N1 C1 C20 C19 . . . . -7.0(12) ?
    C2 C1 C20 C19 . . . . 176.9(7) ?
    N1 C1 C20 C54 . . . . 174.9(7) ?
    C2 C1 C20 C54 . . . . -1.2(11) ?
    N4 C19 C20 C1 . . . . 3.1(12) ?
    C18 C19 C20 C1 . . . . -176.4(8) ?
    N4 C19 C20 C54 . . . . -178.7(7) ?
    C18 C19 C20 C54 . . . . 1.7(11) ?
    C4 C5 C21 C22 . . . . 100.0(9) ?
    C6 C5 C21 C22 . . . . -75.6(9) ?
    C4 C5 C21 C26 . . . . -79.3(9) ?
    C6 C5 C21 C26 . . . . 105.0(8) ?
    C26 C21 C22 C23 . . . . 2.1(10) ?
    C5 C21 C22 C23 . . . . -177.2(6) ?
    C21 C22 C23 C24 . . . . -0.7(11) ?
    C22 C23 C24 C25 . . . . -0.6(12) ?
    C23 C24 C25 C26 . . . . 0.4(12) ?
    C27 N5 C26 C21 . . . . 167.8(7) ?
    C27 N5 C26 C25 . . . . -11.4(13) ?
    C22 C21 C26 N5 . . . . 178.5(6) ?
    C5 C21 C26 N5 . . . . -2.2(10) ?
    C22 C21 C26 C25 . . . . -2.3(10) ?
    C5 C21 C26 C25 . . . . 177.0(6) ?
    C24 C25 C26 N5 . . . . -179.8(7) ?
    C24 C25 C26 C21 . . . . 1.1(11) ?
    C26 N5 C27 O1 . . . . 7.1(13) ?
    C26 N5 C27 C28 . . . . -174.9(7) ?
    O1 C27 C28 C31 . . . . 115.9(9) ?
    N5 C27 C28 C31 . . . . -62.0(9) ?
    O1 C27 C28 C29' . . . . -44.0(17) ?
    N5 C27 C28 C29' . . . . 138.0(16) ?
    O1 C27 C28 C30' . . . . -166.3(17) ?
    N5 C27 C28 C30' . . . . 15.8(17) ?
    O1 C27 C28 C29 . . . . -5.9(9) ?
    N5 C27 C28 C29 . . . . 176.2(8) ?
    O1 C27 C28 C30 . . . . -122.7(9) ?
    N5 C27 C28 C30 . . . . 59.3(8) ?
    O1 C27 C28 C31' . . . . 75.8(17) ?
    N5 C27 C28 C31' . . . . -102.2(16) ?
    C9 C10 C32 C33 . . . . 100.6(8) ?
    C11 C10 C32 C33 . . . . -80.2(9) ?
    C9 C10 C32 C37 . . . . -80.7(8) ?
    C11 C10 C32 C37 . . . . 98.5(8) ?
    C37 C32 C33 C34 . . . . 3.5(11) ?
    C10 C32 C33 C34 . . . . -177.8(6) ?
    C32 C33 C34 C35 . . . . -1.1(11) ?
    C33 C34 C35 C36 . . . . -1.0(12) ?
    C34 C35 C36 C37 . . . . 0.7(11) ?
    C33 C32 C37 N6 . . . . 174.9(6) ?
    C10 C32 C37 N6 . . . . -3.8(9) ?
    C33 C32 C37 C36 . . . . -3.8(10) ?
    C10 C32 C37 C36 . . . . 177.5(5) ?
    C38 N6 C37 C32 . . . . 172.5(7) ?
    C38 N6 C37 C36 . . . . -8.9(11) ?
    C35 C36 C37 C32 . . . . 1.7(10) ?
    C35 C36 C37 N6 . . . . -177.0(6) ?
    C37 N6 C38 O2 . . . . -2.4(11) ?
    C37 N6 C38 C39 . . . . 178.6(6) ?
    O2 C38 C39 C40 . . . . -111.1(7) ?
    N6 C38 C39 C40 . . . . 68.0(7) ?
    O2 C38 C39 C41' . . . . 176(2) ?
    N6 C38 C39 C41' . . . . -5(2) ?
    O2 C38 C39 C42' . . . . 56(2) ?
    N6 C38 C39 C42' . . . . -125(2) ?
    O2 C38 C39 C41 . . . . 128.4(7) ?
    N6 C38 C39 C41 . . . . -52.5(7) ?
    O2 C38 C39 C40' . . . . -64(2) ?
    N6 C38 C39 C40' . . . . 115(2) ?
    O2 C38 C39 C42 . . . . 8.4(8) ?
    N6 C38 C39 C42 . . . . -172.5(6) ?
    C14 C15 C43 C44 . . . . 99.1(9) ?
    C16 C15 C43 C44 . . . . -80.1(9) ?
    C14 C15 C43 C48 . . . . -81.6(8) ?
    C16 C15 C43 C48 . . . . 99.2(8) ?
    C48 C43 C44 C45 . . . . 1.9(12) ?
    C15 C43 C44 C45 . . . . -178.7(7) ?
    C43 C44 C45 C46 . . . . -1.9(13) ?
    C44 C45 C46 C47 . . . . 1.0(14) ?
    C45 C46 C47 C48 . . . . -0.1(12) ?
    C49 N7 C48 C43 . . . . 172.7(7) ?
    C49 N7 C48 C47 . . . . -9.4(11) ?
    C44 C43 C48 N7 . . . . 177.0(6) ?
    C15 C43 C48 N7 . . . . -2.3(9) ?
    C44 C43 C48 C47 . . . . -1.0(10) ?
    C15 C43 C48 C47 . . . . 179.7(5) ?
    C46 C47 C48 N7 . . . . -177.9(6) ?
    C46 C47 C48 C43 . . . . 0.1(10) ?
    C48 N7 C49 O3 . . . . 0.9(12) ?
    C48 N7 C49 C50 . . . . 178.4(6) ?
    O3 C49 C50 C53 . . . . 65.4(8) ?
    N7 C49 C50 C53 . . . . -112.3(8) ?
    O3 C49 C50 C52 . . . . -57.3(9) ?
    N7 C49 C50 C52 . . . . 125.1(7) ?
    O3 C49 C50 C51 . . . . -174.8(7) ?
    N7 C49 C50 C51 . . . . 7.5(10) ?
    C1 C20 C54 C55 . . . . -86.1(9) ?
    C19 C20 C54 C55 . . . . 95.7(8) ?
    C1 C20 C54 C59 . . . . 95.4(8) ?
    C19 C20 C54 C59 . . . . -82.8(8) ?
    C59 C54 C55 C56 . . . . -0.5(11) ?
    C20 C54 C55 C56 . . . . -179.0(6) ?
    C54 C55 C56 C57 . . . . 0.1(11) ?
    C55 C56 C57 C58 . . . . 0.9(12) ?
    C56 C57 C58 C59 . . . . -1.6(11) ?
    C55 C54 C59 N8 . . . . -178.7(6) ?
    C20 C54 C59 N8 . . . . -0.2(9) ?
    C55 C54 C59 C58 . . . . -0.2(10) ?
    C20 C54 C59 C58 . . . . 178.3(6) ?
    C60 N8 C59 C54 . . . . 165.6(7) ?
    C60 N8 C59 C58 . . . . -12.9(12) ?
    C57 C58 C59 C54 . . . . 1.1(10) ?
    C57 C58 C59 N8 . . . . 179.6(6) ?
    C59 N8 C60 O4 . . . . 9.3(12) ?
    C59 N8 C60 C61 . . . . -171.3(6) ?
    O4 C60 C61 C63 . . . . 7.3(8) ?
    N8 C60 C61 C63 . . . . -172.2(7) ?
    O4 C60 C61 C64' . . . . 172.8(16) ?
    N8 C60 C61 C64' . . . . -6.6(17) ?
    O4 C60 C61 C64 . . . . 128.0(7) ?
    N8 C60 C61 C64 . . . . -51.4(8) ?
    O4 C60 C61 C62' . . . . -66.6(16) ?
    N8 C60 C61 C62' . . . . 113.9(17) ?
    O4 C60 C61 C62 . . . . -113.1(7) ?
    N8 C60 C61 C62 . . . . 67.4(8) ?
    O4 C60 C61 C63' . . . . 52.3(16) ?
    N8 C60 C61 C63' . . . . -127.2(17) ?
loop_
    _geom_hbond_atom_site_label_D
    _geom_hbond_atom_site_label_H
    _geom_hbond_atom_site_label_A
    _geom_hbond_site_symmetry_A
    _geom_hbond_distance_DH
    _geom_hbond_distance_HA
    _geom_hbond_distance_DA
    _geom_hbond_angle_DHA
    C2 H2 O1 3_666 0.95 2.43 3.310(8) 154
    C7 H7 O2 3_656 0.95 2.35 3.228(8) 154
    C12 H12 O3 3_556 0.95 2.30 3.223(8) 163
    C17 H17 O4 3_566 0.95 2.32 3.251(8) 168
    C25 H25 O1 . 0.95 2.29 2.884(12) 120
    C36 H36 O2 . 0.95 2.34 2.932(11) 120
    C47 H47 O3 . 0.95 2.24 2.847(11) 121
    C58 H58 O4 . 0.95 2.32 2.909(11) 119
_shelx_hkl_file
;
   2   0   0  499.46    3.21   1
   2   0   0  325.47    1.74   2
   3   0   0    0.08    0.18   2
   3   0   0    0.02    0.20   1
   4   0   0    3.49    0.41   2
   4   0   0    6.51    0.60   1
  -4   0   3    5.59    0.57  -2
   4   0   0    5.59    0.57   1
  -5   0   4    0.25    0.34  -2
   5   0   0    0.25    0.34   1
   6   0   0   10.46    0.72   1
   6   0   0    7.08    0.45   2
  -6   0   5    9.37    0.93  -2
   6   0   0    9.37    0.93   1
   7   0   0   -0.14    0.25   1
   7   0   0    0.09    0.24   2
   8   0   0   19.91    0.72   2
   8   0   0   26.33    0.87   1
  -9   0   7   -1.04    0.42  -2
   9   0   0   -1.04    0.42   1
 -10   0   8   22.48    1.26  -2
  10   0   0   22.48    1.26   1
 -11   0   9    7.13    2.02  -2
  11   0   0    7.13    2.02   1
  11   0   0   -0.11    0.59   1
  12   0   0   19.85    1.88   1
  12   0   0   14.76    1.49   2
 -13   0  10   -0.23    1.77  -2
  13   0   0   -0.23    1.77   1
  13   0   0    0.23    1.26   1
 -14   0  11    3.19    1.42  -2
  14   0   0    3.19    1.42   1
 -15   0  12    0.74    1.38  -2
  15   0   0    0.74    1.38   1
 -16   0  13    2.37    1.80  -2
  16   0   0    2.37    1.80   1
  17   0   0   -0.39    1.88   2
  17   0   0   -0.39    1.07   1
 -18   0  14    1.79    2.45  -2
  18   0   0    1.79    2.45   1
  18   0   0    0.32    1.76   1
 -19   0  15    5.91    2.32  -2
  19   0   0    5.91    2.32   1
   1   1   0    0.32    0.22   2
   2   1   0   11.01    0.33   1
   2   1   0    6.67    0.25   2
   3   1   0  785.14    2.24   1
   3   1   0  512.82    1.84   2
   4   1   0   82.56    0.74   2
   4   1   0  124.86    1.05   1
  -4   1   3  135.96    1.96  -2
   4   1   0  135.96    1.96   1
  -5   1   4   61.08    0.72  -2
   5   1   0   61.08    0.72   1
   6   1   0   65.26    0.81   1
   6   1   0   45.81    0.77   2
   7   1   0   12.19    0.40   2
   7   1   0   17.55    0.50   1
   8   1   0    0.26    0.20   2
   8   1   0    0.44    0.25   1
  -8   1   6    0.99    0.83  -2
   8   1   0    0.99    0.83   1
   9   1   0    1.38    0.50   2
  -9   1   7    3.03    0.44  -2
   9   1   0    3.03    0.44   1
   9   1   0    2.38    0.58   1
 -10   1   8   44.92    1.16  -2
  10   1   0   44.92    1.16   1
 -11   1   9   19.23    1.83  -2
  11   1   0   19.23    1.83   1
  11   1   0    8.36    1.00   1
  12   1   0   11.08    1.12   1
  12   1   0    6.05    0.67   2
  13   1   0    8.29    1.52   1
 -13   1  10   14.95    1.85  -2
  13   1   0   14.95    1.85   1
 -14   1  11    9.48    1.18  -2
  14   1   0    9.48    1.18   1
 -15   1  12    6.60    1.16  -2
  15   1   0    6.60    1.16   1
 -16   1  13    0.81    1.43  -2
  16   1   0    0.81    1.43   1
  16   1   0    0.62    1.65   1
  17   1   0    0.23    1.37   2
  17   1   0    0.54    0.79   1
 -18   1  14   12.17    2.11  -2
  18   1   0   12.17    2.11   1
  18   1   0    5.57    1.84   1
 -19   1  15    0.04    1.32  -2
  19   1   0    0.04    1.32   1
   0   2   0 1036.10    5.05  -2
   0   2   0 1036.10    5.05   1
   1   2   0    4.55    0.21   1
   1   2   0    3.02    0.16   2
   2   2   0  274.25    1.19   2
   2   2   0  401.39    1.58   1
   3   2   0  380.72    1.42   2
   3   2   0  558.28    1.73   1
   4   2   0  104.14    1.14   2
  -4   2   3  248.44    2.75  -2
   4   2   0  248.44    2.75   1
   4   2   0  110.86    0.94   1
  -5   2   4  256.86    1.38  -2
   5   2   0  256.86    1.38   1
   6   2   0  113.02    1.16   2
   6   2   0  170.72    1.37   1
  -6   2   5  179.28    2.74  -2
   6   2   0  179.28    2.74   1
   7   2   0  190.82    1.36   1
   7   2   0  128.88    1.13   2
   8   2   0   51.52    0.81   1
   8   2   0   40.60    0.95   2
  -8   2   6   77.04    3.55  -2
   8   2   0   77.04    3.55   1
  -9   2   7   20.59    0.73  -2
   9   2   0   20.59    0.73   1
   9   2   0   13.88    1.17   2
   9   2   0   17.07    1.19   1
 -10   2   8    2.36    0.54  -2
  10   2   0    2.36    0.54   1
 -11   2   9   40.77    2.33  -2
  11   2   0   40.77    2.33   1
  11   2   0   35.82    1.62   1
  12   2   0    8.32    0.87   2
  12   2   0   14.04    1.21   1
 -13   2  10    1.37    1.36  -2
  13   2   0    1.37    1.36   1
  13   2   0    0.74    0.90   1
 -14   2  11   44.49    1.96  -2
  14   2   0   44.49    1.96   1
 -15   2  12    3.62    1.06  -2
  15   2   0    3.62    1.06   1
 -16   2  13    5.56    1.92  -2
  16   2   0    5.56    1.92   1
  16   2   0    6.68    1.76   1
  17   2   0    1.18    0.84   2
  17   2   0    1.82    0.91   1
  18   2   0    1.86    1.47   1
 -18   2  14    3.13    1.76  -2
  18   2   0    3.13    1.76   1
 -19   2  15    4.88    1.59  -2
  19   2   0    4.88    1.59   1
   0   3   0    0.12    0.31  -2
   0   3   0    0.12    0.31   1
   1   3   0 1107.40    2.88   2
   1   3   0 1593.94    3.74   1
   2   3   0   13.16    0.40   1
   2   3   0    9.58    0.29   2
   3   3   0    0.78    0.17   1
   3   3   0    0.58    0.16   2
  -3   3   2    3.88    1.19  -2
   3   3   0    3.88    1.19   1
   4   3   0  163.52    1.18   1
   4   3   0  121.62    1.18   2
  -4   3   3  217.29    2.72  -2
   4   3   0  217.29    2.72   1
  -5   3   4   49.40    0.67  -2
   5   3   0   49.40    0.67   1
   6   3   0   73.46    1.01   2
   6   3   0  106.82    1.14   1
  -6   3   5  110.03    2.27  -2
   6   3   0  110.03    2.27   1
   7   3   0    4.32    0.32   2
   7   3   0    8.13    0.39   1
   8   3   0   19.52    0.56   1
   8   3   0   14.09    0.56   2
  -8   3   6   29.80    2.51  -2
   8   3   0   29.80    2.51   1
  -9   3   7   33.10    0.89  -2
   9   3   0   33.10    0.89   1
   9   3   0   24.42    1.49   1
   9   3   0   20.43    1.50   2
 -10   3   8    3.21    0.55  -2
  10   3   0    3.21    0.55   1
 -11   3   9   32.04    2.16  -2
  11   3   0   32.04    2.16   1
  11   3   0    4.66    0.88   1
  12   3   0    7.13    0.75   2
  12   3   0   11.24    1.14   1
  13   3   0    7.39    1.46   1
 -13   3  10   11.24    1.71  -2
  13   3   0   11.24    1.71   1
 -14   3  11   40.00    1.87  -2
  14   3   0   40.00    1.87   1
 -15   3  12    2.30    1.05  -2
  15   3   0    2.30    1.05   1
  16   3   0    0.46    1.13   1
 -16   3  13   -0.58    1.71  -2
  16   3   0   -0.58    1.71   1
  17   3   0    2.04    1.06   2
  17   3   0    3.00    1.12   1
 -18   3  14    2.20    1.66  -2
  18   3   0    2.20    1.66   1
 -19   3  15    1.37    1.36  -2
  19   3   0    1.37    1.36   1
   0   4   0   10.19    0.46  -2
   0   4   0   10.19    0.46   1
   1   4   0    6.56    0.31   1
   1   4   0    4.60    0.26   2
   2   4   0  233.41    1.23   2
   2   4   0  332.70    1.88   1
   3   4   0   58.78    0.70   2
   3   4   0   89.04    0.78   1
   4   4   0  232.42    1.81   2
   4   4   0  343.89    1.95   1
  -4   4   3  342.20    3.32  -2
   4   4   0  342.20    3.32   1
  -5   4   4   41.85    0.64  -2
   5   4   0   41.85    0.64   1
   6   4   0   85.94    1.06   1
   6   4   0   57.10    0.94   2
  -6   4   5   89.62    2.16  -2
   6   4   0   89.62    2.16   1
   7   4   0    0.33    0.22   1
   7   4   0    0.58    0.24   2
   8   4   0    1.91    0.29   1
   8   4   0    1.66    0.30   2
  -8   4   6    4.27    1.49  -2
   8   4   0    4.27    1.49   1
  -9   4   7   30.54    0.89  -2
   9   4   0   30.54    0.89   1
   9   4   0   22.95    1.62   1
 -10   4   8   33.71    1.24  -2
  10   4   0   33.71    1.24   1
  11   4   0   -0.02    0.46   1
 -11   4   9    1.04    1.75  -2
  11   4   0    1.04    1.75   1
  12   4   0    0.88    0.49   2
  12   4   0    0.77    0.53   1
 -13   4  10    8.57    1.71  -2
  13   4   0    8.57    1.71   1
  13   4   0    9.76    1.57   1
 -14   4  11    4.97    1.04  -2
  14   4   0    4.97    1.04   1
 -15   4  12   -0.50    1.05  -2
  15   4   0   -0.50    1.05   1
 -16   4  13    1.77    1.51  -2
  16   4   0    1.77    1.51   1
  17   4   0    9.58    1.62   1
  17   4   0    5.69    1.25   2
 -18   4  14    0.60    1.64  -2
  18   4   0    0.60    1.64   1
 -19   4  15    3.11    1.99  -2
  19   4   0    3.11    1.99   1
   0   5   0    0.24    0.35  -2
   0   5   0    0.24    0.35   1
   1   5   0  307.63    1.65   2
   1   5   0  435.70    2.22   1
  -1   5   1  811.34    8.25  -2
   1   5   0  811.34    8.25   1
   2   5   0    0.84    0.18   2
   2   5   0    1.10    0.25   1
   3   5   0    6.73    0.42   1
   3   5   0    4.79    0.30   2
   4   5   0    0.15    0.18   1
  -4   5   3    0.91    0.63  -2
   4   5   0    0.91    0.63   1
   4   5   0    0.31    0.26   2
  -5   5   4    7.57    0.39  -2
   5   5   0    7.57    0.39   1
   6   5   0   87.03    1.09   1
  -6   5   5   86.21    2.24  -2
   6   5   0   86.21    2.24   1
   6   5   0   58.74    1.06   2
   7   5   0   11.50    0.47   1
   7   5   0    8.91    0.43   2
   8   5   0   45.05    0.85   1
   8   5   0   31.92    0.80   2
  -8   5   6   50.35    3.13  -2
   8   5   0   50.35    3.13   1
  -9   5   7    5.24    0.53  -2
   9   5   0    5.24    0.53   1
   9   5   0    5.79    1.14   1
 -10   5   8   20.82    0.91  -2
  10   5   0   20.82    0.91   1
  11   5   0    8.37    0.96   1
 -11   5   9   27.26    2.88  -2
  11   5   0   27.26    2.88   1
  12   5   0    3.73    0.67   2
  12   5   0    5.32    0.79   1
 -13   5  10    6.75    1.66  -2
  13   5   0    6.75    1.66   1
  13   5   0    7.60    2.26   1
 -14   5  11   25.75    1.87  -2
  14   5   0   25.75    1.87   1
 -15   5  12    1.87    1.20  -2
  15   5   0    1.87    1.20   1
 -16   5  13    4.28    1.92  -2
  16   5   0    4.28    1.92   1
  17   5   0    1.46    1.19   2
  17   5   0    1.26    1.06   1
 -18   5  14    4.53    1.93  -2
  18   5   0    4.53    1.93   1
  18   5   0    3.71    2.60   1
 -19   5  15   -0.79    1.79  -2
  19   5   0   -0.79    1.79   1
   0   6   0   31.55    0.90  -2
   0   6   0   31.55    0.90   1
   1   6   0   34.87    0.68   2
   1   6   0   47.63    0.83   1
  -1   6   1   53.21    2.50  -2
   1   6   0   53.21    2.50   1
   2   6   0   75.08    0.95   1
   2   6   0   51.48    0.70   2
   3   6   0    2.30    0.25   2
   3   6   0    3.60    0.39   1
   4   6   0   89.06    1.36   1
  -4   6   3  110.72    2.17  -2
   4   6   0  110.72    2.17   1
   4   6   0   65.57    1.48   2
  -5   6   4   26.32    0.73  -2
   5   6   0   26.32    0.73   1
   5   6   0   24.64    0.98   1
   6   6   0   35.91    0.95   2
   6   6   0   53.14    0.88   1
  -6   6   5   54.50    2.92  -2
   6   6   0   54.50    2.92   1
   7   6   0    6.08    0.39   2
   7   6   0    8.97    0.47   1
  -7   6   6   10.56    1.55  -2
   7   6   0   10.56    1.55   1
   8   6   0    5.97    0.50   2
   8   6   0    9.32    0.53   1
  -8   6   6    7.94    1.17  -2
   8   6   0    7.94    1.17   1
  -9   6   7    0.50    0.44  -2
   9   6   0    0.50    0.44   1
   9   6   0   -0.06    0.60   1
 -10   6   8    5.70    0.72  -2
  10   6   0    5.70    0.72   1
  11   6   0    4.21    1.19   1
 -11   6   9    4.07    1.42  -2
  11   6   0    4.07    1.42   1
  12   6   0    0.09    0.50   2
  12   6   0    0.08    0.61   1
 -13   6  10    4.04    1.61  -2
  13   6   0    4.04    1.61   1
  13   6   0    4.36    1.85   1
 -14   6  11    3.30    1.20  -2
  14   6   0    3.30    1.20   1
 -15   6  12    1.51    1.44  -2
  15   6   0    1.51    1.44   1
  16   6   0    3.45    1.92   1
 -16   6  13    2.02    2.49  -2
  16   6   0    2.02    2.49   1
  17   6   0    0.52    0.94   1
  17   6   0    1.21    0.97   2
 -18   6  14    9.61    2.02  -2
  18   6   0    9.61    2.02   1
 -19   6  15   -0.11    1.86  -2
  19   6   0   -0.11    1.86   1
   0   7   0    0.34    0.47  -2
   0   7   0    0.34    0.47   1
  -1   7   1  335.90    3.16  -2
   1   7   0  335.90    3.16   1
   1   7   0   32.33    1.03   2
   1   7   0   39.84    1.23   1
   2   7   0   11.62    0.50   1
   2   7   0    8.79    0.40   2
   3   7   0   74.94    0.92   1
   3   7   0   53.44    0.78   2
  -4   7   3   96.37    1.70  -2
   4   7   0   96.37    1.70   1
   4   7   0   88.58    1.57   1
   4   7   0   61.60    2.01   2
  -5   7   4   10.88    0.67  -2
   5   7   0   10.88    0.67   1
   5   7   0    8.47    0.85   1
   6   7   0   53.11    1.17   2
   6   7   0   73.79    1.04   1
  -6   7   5   78.95    2.59  -2
   6   7   0   78.95    2.59   1
   7   7   0    1.05    0.30   1
   7   7   0    0.68    0.24   2
  -7   7   6    0.61    1.32  -2
   7   7   0    0.61    1.32   1
   8   7   0   23.44    0.76   2
   8   7   0   30.60    0.89   1
  -8   7   6   51.19    2.18  -2
   8   7   0   51.19    2.18   1
  -9   7   7   16.79    0.75  -2
   9   7   0   16.79    0.75   1
 -10   7   8   12.71    1.00  -2
  10   7   0   12.71    1.00   1
 -11   7   9   24.41    2.13  -2
  11   7   0   24.41    2.13   1
  11   7   0   16.13    1.89   1
  11   7   0   12.62    2.23   2
  12   7   0    0.55    0.51   2
  12   7   0    0.26    0.57   1
 -13   7  10    1.11    1.51  -2
  13   7   0    1.11    1.51   1
  13   7   0    0.17    1.43   1
 -14   7  11   22.10    2.22  -2
  14   7   0   22.10    2.22   1
 -15   7  12   -0.77    1.31  -2
  15   7   0   -0.77    1.31   1
 -16   7  13   -0.28    2.46  -2
  16   7   0   -0.28    2.46   1
  16   7   0    0.63    1.74   1
  17   7   0   -0.07    0.94   2
  17   7   0    0.33    1.07   1
 -18   7  14    3.95    1.98  -2
  18   7   0    3.95    1.98   1
   0   8   0  252.30    2.69  -2
   0   8   0  252.30    2.69   1
   1   8   0    1.78    0.39   2
   1   8   0    1.72    0.39   1
  -1   8   1   10.46    0.78  -2
   1   8   0   10.46    0.78   1
   2   8   0   46.60    0.77   2
   2   8   0   64.15    1.04   1
   3   8   0   28.86    0.64   2
   3   8   0   36.98    0.66   1
  -4   8   3   45.68    1.74  -2
   4   8   0   45.68    1.74   1
   4   8   0   28.27    2.27   1
   4   8   0   22.51    1.40   2
  -5   8   4   -0.03    0.43  -2
   5   8   0   -0.03    0.43   1
  -6   8   5   37.29    2.64  -2
   6   8   0   37.29    2.64   1
   6   8   0   26.50    0.91   2
   6   8   0   36.87    0.81   1
   7   8   0    8.00    0.48   2
   7   8   0   11.82    0.57   1
   8   8   0    6.08    0.54   1
   8   8   0    4.24    0.51   2
  -8   8   6    8.53    1.27  -2
   8   8   0    8.53    1.27   1
  -9   8   7    6.35    0.72  -2
   9   8   0    6.35    0.72   1
   9   8   0    4.55    0.93   1
 -10   8   8   24.23    1.35  -2
  10   8   0   24.23    1.35   1
  11   8   0    4.53    1.34   1
 -11   8   9    7.96    2.17  -2
  11   8   0    7.96    2.17   1
  11   8   0    2.80    1.54   2
  12   8   0    0.17    0.51   2
  12   8   0    0.30    0.66   1
 -13   8  10    5.43    1.76  -2
  13   8   0    5.43    1.76   1
  13   8   0    5.08    1.53   1
 -14   8  11    5.10    1.53  -2
  14   8   0    5.10    1.53   1
 -15   8  12    0.63    1.54  -2
  15   8   0    0.63    1.54   1
  16   8   0   -0.72    1.61   1
 -16   8  13   -3.15    2.37  -2
  16   8   0   -3.15    2.37   1
  17   8   0   -0.41    0.93   2
  17   8   0   -0.83    0.95   1
 -18   8  14    3.22    2.49  -2
  18   8   0    3.22    2.49   1
   0   9   0    0.13    0.48  -2
   0   9   0    0.13    0.48   1
   1   9   0    1.01    0.42   1
  -1   9   1    2.40    0.56  -2
   1   9   0    2.40    0.56   1
   1   9   0    0.78    0.35   2
   2   9   0    0.35    0.24   2
   2   9   0    0.72    0.29   1
   3   9   0    5.84    0.40   2
   3   9   0    8.13    0.43   1
  -4   9   3   42.96    1.54  -2
   4   9   0   42.96    1.54   1
   4   9   0   18.98    0.69   1
   4   9   0   21.55    1.43   2
  -5   9   4    0.16    0.53  -2
   5   9   0    0.16    0.53   1
   6   9   0    2.79    0.57   1
  -6   9   5    2.50    1.53  -2
   6   9   0    2.50    1.53   1
   6   9   0    1.50    0.43   2
   7   9   0    3.29    0.52   1
   7   9   0    2.24    0.37   2
   8   9   0   63.52    1.21   1
  -8   9   6   93.49    3.02  -2
   8   9   0   93.49    3.02   1
   8   9   0   46.46    1.30   2
  -9   9   7   28.17    1.26  -2
   9   9   0   28.17    1.26   1
   9   9   0   18.08    1.34   1
 -10   9   8    4.20    0.95  -2
  10   9   0    4.20    0.95   1
 -11   9   9   20.68    2.91  -2
  11   9   0   20.68    2.91   1
  11   9   0   16.49    2.06   1
  12   9   0    2.94    0.90   1
  12   9   0    2.24    0.66   2
  13   9   0   -0.03    0.82   2
 -13   9  10    0.29    1.55  -2
  13   9   0    0.29    1.55   1
  13   9   0    1.14    1.13   1
 -14   9  11   -0.20    1.33  -2
  14   9   0   -0.20    1.33   1
 -15   9  12    3.98    1.75  -2
  15   9   0    3.98    1.75   1
 -16   9  13    5.71    2.90  -2
  16   9   0    5.71    2.90   1
  16   9   0    0.28    1.10   2
  16   9   0    3.28    2.44   1
  17   9   0   -0.10    0.98   1
  17   9   0   -0.45    0.90   2
 -18   9  14    2.25    2.37  -2
  18   9   0    2.25    2.37   1
   0  10   0  127.70    2.17  -2
   0  10   0  127.70    2.17   1
   1  10   0   24.53    1.19   2
   1  10   0   29.41    1.31   1
  -1  10   1   49.88    1.67  -2
   1  10   0   49.88    1.67   1
   2  10   0  134.36    1.66   2
   2  10   0  192.05    2.00   1
   3  10   0    1.72    0.36   2
   3  10   0    1.18    0.30   1
  -4  10   3   26.02    1.35  -2
   4  10   0   26.02    1.35   1
   4  10   0   15.85    0.71   1
   4  10   0   15.53    1.70   2
  -5  10   4    1.67    0.56  -2
   5  10   0    1.67    0.56   1
  -6  10   5   12.60    2.15  -2
   6  10   0   12.60    2.15   1
   6  10   0    3.76    1.05   2
   6  10   0    4.64    0.91   1
   7  10   0    0.04    0.33   2
   7  10   0    0.11    0.38   1
   8  10   0    0.30    0.45   1
   8  10   0    0.36    0.42   2
  -8  10   6    5.81    1.92  -2
   8  10   0    5.81    1.92   1
  -9  10   7    3.05    0.74  -2
   9  10   0    3.05    0.74   1
 -10  10   8    4.16    1.01  -2
  10  10   0    4.16    1.01   1
  11  10   0    6.90    1.62   1
  11  10   0    3.05    1.05   2
 -11  10   9   11.16    2.43  -2
  11  10   0   11.16    2.43   1
  12  10   0    1.72    0.84   1
  12  10   0    1.31    0.62   2
  13  10   0    5.86    1.74   1
  13  10   0    1.63    0.94   2
 -13  10  10    4.56    1.77  -2
  13  10   0    4.56    1.77   1
 -14  10  11   22.54    2.39  -2
  14  10   0   22.54    2.39   1
 -15  10  12    3.54    1.78  -2
  15  10   0    3.54    1.78   1
 -16  10  13    5.21    2.76  -2
  16  10   0    5.21    2.76   1
  16  10   0   -0.41    0.78   2
  16  10   0    2.38    2.48   1
  17  10   0    0.07    1.70   1
  17  10   0   -0.39    2.10   2
 -18  10  14   -1.94    2.17  -2
  18  10   0   -1.94    2.17   1
   0  11   0   -0.55    0.74  -2
   0  11   0   -0.55    0.74   1
   1  11   0   17.84    2.15   2
  -1  11   1   79.72    2.93  -2
   1  11   0   79.72    2.93   1
   1  11   0   15.94    1.24   1
   2  11   0   17.77    0.81   2
   2  11   0   23.67    0.80   1
   3  11   0    0.59    0.29   1
   3  11   0    0.52    0.34   2
   4  11   0   20.46    0.84   1
  -4  11   3   26.87    1.18  -2
   4  11   0   26.87    1.18   1
   4  11   0   18.42    1.85   2
  -5  11   4   30.30    1.27  -2
   5  11   0   30.30    1.27   1
   6  11   0   30.70    1.70   1
  -6  11   5   42.74    3.67  -2
   6  11   0   42.74    3.67   1
   6  11   0   25.71    2.84   2
   7  11   0    0.83    0.46   1
   7  11   0    0.75    0.40   2
   8  11   0    9.29    0.83   2
  -8  11   6   18.75    2.65  -2
   8  11   0   18.75    2.65   1
   8  11   0   15.72    1.05   1
  -9  11   7   13.94    1.10  -2
   9  11   0   13.94    1.10   1
 -10  11   8    1.61    0.93  -2
  10  11   0    1.61    0.93   1
  11  11   0    0.44    0.72   2
 -11  11   9    1.81    1.99  -2
  11  11   0    1.81    1.99   1
  11  11   0    1.93    1.28   1
  12  11   0    3.23    0.71   2
  12  11   0    4.80    1.09   1
  13  11   0    0.22    0.70   2
 -13  11  10    0.43    1.61  -2
  13  11   0    0.43    1.61   1
  13  11   0    0.15    1.98   1
 -14  11  11    0.02    1.50  -2
  14  11   0    0.02    1.50   1
 -15  11  12   -0.87    1.47  -2
  15  11   0   -0.87    1.47   1
  16  11   0    2.07    2.27   1
 -16  11  13    4.64    2.78  -2
  16  11   0    4.64    2.78   1
  16  11   0   -0.11    0.68   2
  17  11   0    2.30    1.65   1
  17  11   0    1.06    2.34   2
   0  12   0   59.14    2.37  -2
   0  12   0   59.14    2.37   1
   1  12   0   15.50    1.30   1
  -1  12   1   23.40    1.92  -2
   1  12   0   23.40    1.92   1
   1  12   0   13.60    1.98   2
   2  12   0   22.75    0.97   2
   2  12   0   30.49    1.09   1
   3  12   0    6.29    0.70   2
   3  12   0    8.15    0.56   1
  -4  12   3    8.49    0.92  -2
   4  12   0    8.49    0.92   1
   4  12   0    6.71    0.67   1
  -5  12   4    2.73    0.61  -2
   5  12   0    2.73    0.61   1
   6  12   0   13.28    1.69   1
  -6  12   5   14.40    1.90  -2
   6  12   0   14.40    1.90   1
   7  12   0    1.11    0.51   1
   7  12   0    1.25    0.47   2
   8  12   0    6.27    0.89   1
   8  12   0    4.48    0.68   2
  -9  12   7    1.22    0.88  -2
   9  12   0    1.22    0.88   1
 -10  12   8   15.34    1.52  -2
  10  12   0   15.34    1.52   1
 -11  12   9    7.40    2.33  -2
  11  12   0    7.40    2.33   1
  11  12   0    1.97    0.85   2
  11  12   0    4.65    2.22   1
  12  12   0    2.89    0.65   2
  12  12   0    4.01    1.06   1
 -13  12  10    4.83    1.95  -2
  13  12   0    4.83    1.95   1
  13  12   0    5.42    2.57   1
  13  12   0    1.09    0.82   2
 -14  12  11    4.74    1.63  -2
  14  12   0    4.74    1.63   1
 -15  12  12    3.97    1.73  -2
  15  12   0    3.97    1.73   1
   0  13   0   -0.90    0.94  -2
   0  13   0   -0.90    0.94   1
  -1  13   1   35.70    1.52  -2
   1  13   0   35.70    1.52   1
   2  13   0   42.75    1.32   1
   2  13   0   31.52    1.17   2
   3  13   0    6.02    0.75   2
   3  13   0    7.11    0.73   1
  -4  13   3    2.76    0.90  -2
   4  13   0    2.76    0.90   1
   4  13   0    3.52    0.85   1
   5  13   0    0.34    0.35   1
  -5  13   4    0.33    0.41  -2
   5  13   0    0.33    0.41   1
  -6  13   5    6.51    1.16  -2
   6  13   0    6.51    1.16   1
   7  13   0    3.18    0.58   2
   7  13   0    4.78    0.75   1
  -8  13   6   18.37    3.22  -2
   8  13   0   18.37    3.22   1
   8  13   0    9.70    1.04   2
   8  13   0   14.47    1.33   1
  -9  13   7    3.23    1.21  -2
   9  13   0    3.23    1.21   1
 -10  13   8    6.17    1.27  -2
  10  13   0    6.17    1.27   1
 -11  13   9    6.58    2.32  -2
  11  13   0    6.58    2.32   1
  11  13   0    0.86    1.73   1
  11  13   0    0.33    0.68   2
  12  13   0    7.27    1.51   2
  12  13   0    9.99    1.65   1
 -13  13  10    3.54    1.91  -2
  13  13   0    3.54    1.91   1
  13  13   0    0.27    0.64   2
 -14  13  11    2.35    2.63  -2
  14  13   0    2.35    2.63   1
 -15  13  12    2.47    2.95  -2
  15  13   0    2.47    2.95   1
   0  14   0   37.63    2.13  -2
   0  14   0   37.63    2.13   1
  -1  14   1    2.08    0.83  -2
   1  14   0    2.08    0.83   1
   2  14   0   23.48    1.12   2
   2  14   0   27.38    1.18   1
   3  14   0   18.76    1.11   2
   3  14   0   25.38    1.09   1
   4  14   0    4.26    0.93   1
  -4  14   3    3.46    1.02  -2
   4  14   0    3.46    1.02   1
  -5  14   4    1.08    0.47  -2
   5  14   0    1.08    0.47   1
  -6  14   5    2.76    1.11  -2
   6  14   0    2.76    1.11   1
   7  14   0    1.90    0.72   1
   7  14   0    1.32    0.52   2
   8  14   0    2.33    0.79   2
   8  14   0    3.96    1.38   1
  -8  14   6    3.17    1.59  -2
   8  14   0    3.17    1.59   1
  -9  14   7    7.56    1.22  -2
   9  14   0    7.56    1.22   1
 -10  14   8   22.46    1.89  -2
  10  14   0   22.46    1.89   1
  11  14   0    0.08    0.64   2
 -11  14   9    1.53    2.33  -2
  11  14   0    1.53    2.33   1
  11  14   0    1.04    1.92   1
  12  14   0    1.78    0.59   2
  12  14   0    1.71    1.01   1
 -13  14  10    0.14    3.07  -2
  13  14   0    0.14    3.07   1
  13  14   0    0.10    0.58   2
 -14  14  11   -0.09    2.32  -2
  14  14   0   -0.09    2.32   1
 -15  14  12    4.31    2.39  -2
  15  14   0    4.31    2.39   1
   0  15   0   -0.60    0.81  -2
   0  15   0   -0.60    0.81   1
  -1  15   1    7.52    0.99  -2
   1  15   0    7.52    0.99   1
   2  15   0   15.36    1.04   2
   2  15   0   19.60    1.15   1
   3  15   0    1.30    0.83   2
   3  15   0    2.44    0.68   1
  -3  15   2    1.28    2.81  -2
   3  15   0    1.28    2.81   1
  -4  15   3    1.88    0.74  -2
   4  15   0    1.88    0.74   1
  -5  15   4    1.30    0.54  -2
   5  15   0    1.30    0.54   1
  -6  15   5    1.68    1.14  -2
   6  15   0    1.68    1.14   1
   7  15   0    5.20    0.97   1
   7  15   0    2.86    0.64   2
   8  15   0   10.02    1.51   1
   8  15   0    7.98    0.98   2
  -8  15   6   17.72    2.44  -2
   8  15   0   17.72    2.44   1
  -9  15   7   21.27    1.92  -2
   9  15   0   21.27    1.92   1
 -10  15   8   15.52    2.06  -2
  10  15   0   15.52    2.06   1
  11  15   0   -0.26    0.54   2
  11  15   0   -0.68    1.69   1
  12  15   0    3.49    1.58   1
  12  15   0    2.50    0.60   2
  13  15   0    0.04    0.54   2
 -13  15  10   -1.01    1.98  -2
  13  15   0   -1.01    1.98   1
 -14  15  11    0.01    2.39  -2
  14  15   0    0.01    2.39   1
   0  16   0   12.27    1.38  -2
   0  16   0   12.27    1.38   1
  -1  16   1    0.42    0.91  -2
   1  16   0    0.42    0.91   1
   2  16   0   12.66    1.01   1
   2  16   0    9.59    0.91   2
   3  16   0    4.83    0.80   1
  -3  16   2    7.70    3.11  -2
   3  16   0    7.70    3.11   1
   3  16   0    3.75    1.11   2
  -4  16   3   18.50    1.19  -2
   4  16   0   18.50    1.19   1
  -5  16   4   15.08    0.88  -2
   5  16   0   15.08    0.88   1
  -6  16   5    6.87    1.40  -2
   6  16   0    6.87    1.40   1
   7  16   0    2.52    0.64   2
   7  16   0    1.57    0.81   1
   8  16   0    0.18    1.12   1
   8  16   0    0.58    0.69   2
  -8  16   6   -0.05    1.63  -2
   8  16   0   -0.05    1.63   1
  -9  16   7    1.54    1.30  -2
   9  16   0    1.54    1.30   1
 -10  16   8    3.22    1.59  -2
  10  16   0    3.22    1.59   1
  11  16   0    0.84    0.65   2
  11  16   0    0.66    2.13   1
  12  16   0    1.45    0.55   2
  12  16   0    1.97    2.35   1
  13  16   0    0.51    0.61   2
   0  17   0   -0.78    0.92  -2
   0  17   0   -0.78    0.92   1
  -1  17   1    0.07    0.84  -2
   1  17   0    0.07    0.84   1
   2  17   0    1.08    0.61   2
   2  17   0    1.58    0.65   1
  -3  17   2    9.09    1.72  -2
   3  17   0    9.09    1.72   1
   3  17   0    3.93    0.97   1
   3  17   0    2.02    0.89   2
  -4  17   3   13.19    1.12  -2
   4  17   0   13.19    1.12   1
  -5  17   4    6.00    0.75  -2
   5  17   0    6.00    0.75   1
  -6  17   5   14.65    1.95  -2
   6  17   0   14.65    1.95   1
   7  17   0    0.82    0.75   1
   7  17   0    0.90    0.57   2
  -8  17   6   -0.06    1.45  -2
   8  17   0   -0.06    1.45   1
   8  17   0    0.74    0.71   2
   8  17   0    1.69    1.88   1
  -9  17   7    3.82    1.39  -2
   9  17   0    3.82    1.39   1
   9  17   0    2.55    0.78   2
 -10  17   8    4.66    1.92  -2
  10  17   0    4.66    1.92   1
  11  17   0    0.10    0.58   2
 -11  17   9   -0.11    3.28  -2
  11  17   0   -0.11    3.28   1
  12  17   0    1.91    0.61   2
   0  18   0   30.02    2.00  -2
   0  18   0   30.02    2.00   1
  -1  18   1    6.42    1.03  -2
   1  18   0    6.42    1.03   1
   2  18   0    3.66    1.09   2
   2  18   0    3.80    0.79   1
  -2  18   2    7.13    3.25  -2
   2  18   0    7.13    3.25   1
   3  18   0    3.88    1.07   1
   3  18   0    1.55    0.93   2
  -3  18   2    3.99    1.64  -2
   3  18   0    3.99    1.64   1
  -4  18   3    3.09    0.93  -2
   4  18   0    3.09    0.93   1
  -5  18   4   -0.02    0.57  -2
   5  18   0   -0.02    0.57   1
  -6  18   5    2.40    1.59  -2
   6  18   0    2.40    1.59   1
   7  18   0    1.81    0.94   1
   7  18   0    1.48    0.63   2
  -8  18   6    0.19    1.50  -2
   8  18   0    0.19    1.50   1
   8  18   0   -0.37    0.58   2
   8  18   0    0.14    1.49   1
  -9  18   7    2.23    1.32  -2
   9  18   0    2.23    1.32   1
 -10  18   8    1.58    1.69  -2
  10  18   0    1.58    1.69   1
   0  19   0   -0.88    1.13  -2
   0  19   0   -0.88    1.13   1
  -1  19   1    3.05    1.14  -2
   1  19   0    3.05    1.14   1
   2  19   0    0.39    0.62   1
   2  19   0    0.46    0.85   2
  -2  19   2   -0.71    3.12  -2
   2  19   0   -0.71    3.12   1
  -3  19   2    1.24    1.57  -2
   3  19   0    1.24    1.57   1
   3  19   0    0.15    0.79   1
   3  19   0    1.25    0.89   2
  -4  19   3    4.89    0.96  -2
   4  19   0    4.89    0.96   1
  -5  19   4    1.74    0.65  -2
   5  19   0    1.74    0.65   1
  -6  19   5    1.15    1.40  -2
   6  19   0    1.15    1.40   1
   7  19   0    1.31    1.13   1
   7  19   0    0.87    0.60   2
  -8  19   6    0.18    1.52  -2
   8  19   0    0.18    1.52   1
  -9  19   7    2.12    1.28  -2
   9  19   0    2.12    1.28   1
   0  20   0    1.41    1.18  -2
   0  20   0    1.41    1.18   1
  -1  20   1    0.65    1.01  -2
   1  20   0    0.65    1.01   1
  -2  20   2    4.11    1.36  -2
   2  20   0    4.11    1.36   1
   2  20   0    1.18    0.89   2
   2  20   0    1.21    1.95   1
   3  20   0    3.55    1.11   1
  -3  20   2    3.22    1.90  -2
   3  20   0    3.22    1.90   1
   3  20   0    2.00    2.27   2
  -4  20   3    1.02    0.92  -2
   4  20   0    1.02    0.92   1
  -5  20   4    0.90    1.86  -2
   5  20   0    0.90    1.86   1
  -6  20   5   -1.66    1.96  -2
   6  20   0   -1.66    1.96   1
   6  20   0    0.18    0.68   2
  -7  20   6    2.71    3.79  -2
   7  20   0    2.71    3.79   1
   7  20   0    2.78    2.42   1
   2  21   0    1.57    2.22   2
 -19   0  14    1.44    1.46  -2
 -19   0   1    1.44    1.46   1
 -18   0  13    0.62    1.78  -2
 -18   0   1    0.62    1.78   1
 -17   0   1    1.83    1.27   1
 -17   0   1    1.20    1.29   2
 -16   0  12    2.39    1.86  -2
 -16   0   1    2.39    1.86   1
 -15   0  11   37.40    2.65  -2
 -15   0   1   37.40    2.65   1
 -14   0  10   22.85    2.07  -2
 -14   0   1   22.85    2.07   1
 -13   0   9   31.34    3.23  -2
 -13   0   1   31.34    3.23   1
 -13   0   1   22.87    2.93   1
 -12   0   1    0.77    0.79   1
 -12   0   1    1.50    0.61   2
 -11   0   8    9.76    2.05  -2
 -11   0   1    9.76    2.05   1
 -11   0   1   11.54    1.29   1
 -10   0   7   -0.62    0.65  -2
 -10   0   1   -0.62    0.65   1
  -9   0   6   84.76    2.06  -2
  -9   0   1   84.76    2.06   1
  -9   0   1   82.11    1.93   1
  -8   0   1   -0.11    0.23   1
  -8   0   1   -0.05    0.36   2
  -7   0   1    1.49    0.41   2
  -7   0   1    2.28    0.34   1
  -6   0   1   -0.33    0.33   1
  -6   0   1   -0.05    0.32   2
  -5   0   3  100.36    1.64  -2
  -5   0   1  100.36    1.64   1
  -4   0   2    2.01    0.66  -2
  -4   0   1    2.01    0.66   1
  -4   0   1    0.51    0.29   2
  -4   0   1   -0.24    0.48   1
  -3   0   1    2.94    0.28   2
  -3   0   1    4.78    0.37   1
  -2   0   1    0.14    0.14   2
  -2   0   1    0.01    0.13   1
   1   0   1  710.97    3.88   1
   1   0   1  478.04    4.25   2
   2   0   1   -0.07    0.15   2
   2   0   1   -0.07    0.16   1
   3   0   1   43.58    0.73   1
   3   0   1   30.20    0.65   2
   4   0   1    0.68    0.27   2
  -4   0   4   15.03    0.83  -2
   4   0   1   15.03    0.83   1
   4   0   1    0.21    0.30   1
  -5   0   5   84.56    1.25  -2
   5   0   1   84.56    1.25   1
   6   0   1    0.20    0.29   2
   6   0   1   -0.25    0.32   1
  -6   0   6   32.82    1.72  -2
   6   0   1   32.82    1.72   1
   7   0   1    0.15    0.26   2
   7   0   1    0.46    0.32   1
   8   0   1   -0.02    0.39   1
   8   0   1   -0.12    0.28   2
  -8   0   7    0.18    0.86  -2
   8   0   1    0.18    0.86   1
  -9   0   8   14.83    0.82  -2
   9   0   1   14.83    0.82   1
 -10   0   9   -0.57    0.90  -2
  10   0   1   -0.57    0.90   1
  11   0   1   -0.37    0.96   1
 -11   0  10   -0.04    1.65  -2
  11   0   1   -0.04    1.65   1
  12   0   1    3.09    0.87   2
  12   0   1    0.92    0.87   1
  13   0   1    7.50    2.19   1
 -13   0  11    9.03    2.29  -2
  13   0   1    9.03    2.29   1
 -14   0  12    3.70    1.48  -2
  14   0   1    3.70    1.48   1
 -15   0  13   16.59    2.88  -2
  15   0   1   16.59    2.88   1
 -16   0  14   18.32    3.48  -2
  16   0   1   18.32    3.48   1
  17   0   1    2.12    1.24   1
  17   0   1    0.75    2.12   2
  18   0   1   -0.40    1.93   1
 -18   0  15    2.61    2.55  -2
  18   0   1    2.61    2.55   1
 -19   0  16   -1.23    1.56  -2
  19   0   1   -1.23    1.56   1
 -19   1  14    3.31    1.32  -2
 -19   1   1    3.31    1.32   1
 -18   1  13    1.03    1.56  -2
 -18   1   1    1.03    1.56   1
 -18   1   1    1.70    1.35   1
 -17   1   1    0.10    0.89   2
 -17   1   1    0.40    0.83   1
 -16   1  12    0.67    1.40  -2
 -16   1   1    0.67    1.40   1
 -16   1   1    1.20    1.75   1
 -15   1  11   14.31    1.38  -2
 -15   1   1   14.31    1.38   1
 -14   1  10    3.50    0.99  -2
 -14   1   1    3.50    0.99   1
 -13   1   9    3.95    1.39  -2
 -13   1   1    3.95    1.39   1
 -13   1   1    2.12    1.06   1
 -12   1   1    0.27    0.47   1
 -12   1   1    0.38    0.39   2
 -11   1   8    8.47    1.43  -2
 -11   1   1    8.47    1.43   1
 -11   1   1    1.99    0.56   1
 -10   1   7    8.66    0.68  -2
 -10   1   1    8.66    0.68   1
  -9   1   6    2.15    0.39  -2
  -9   1   1    2.15    0.39   1
  -9   1   1    0.98    0.40   1
  -8   1   1    9.01    0.46   2
  -8   1   1   12.37    0.43   1
  -7   1   1  186.38    1.34   2
  -7   1   1  277.50    1.63   1
  -6   1   1  306.60    2.00   1
  -6   1   1  211.83    1.45   2
  -6   1   4  308.46    4.80  -2
  -6   1   1  308.46    4.80   1
  -5   1   3  712.70    2.68  -2
  -5   1   1  712.70    2.68   1
  -4   1   2   77.23    1.32  -2
  -4   1   1   77.23    1.32   1
  -4   1   1   18.22    0.70   2
  -4   1   1    4.46    0.48   1
  -3   1   1   98.90    0.83   1
  -3   1   1   65.98    0.69   2
  -2   1   1    0.24    0.10   1
  -2   1   1    0.17    0.10   2
  -1   1   1  192.72    1.40   1
  -1   1   1  128.06    1.37   2
   1   1   1   14.32    0.37   1
   1   1   1    8.92    0.23   2
  -1   1   2   16.37    0.87  -2
   1   1   1   16.37    0.87   1
   2   1   1   53.85    0.52   2
   2   1   1   82.53    0.70   1
   3   1   1  164.20    0.92   2
   3   1   1  252.90    1.38   1
  -4   1   4   40.35    2.02  -2
   4   1   1   40.35    2.02   1
   4   1   1   18.22    0.49   2
   4   1   1   24.73    0.49   1
  -5   1   5   28.15    0.55  -2
   5   1   1   28.15    0.55   1
   6   1   1   95.67    1.22   1
  -6   1   6  100.83    1.91  -2
   6   1   1  100.83    1.91   1
   6   1   1   67.42    0.96   2
   7   1   1    5.89    0.37   1
   7   1   1    3.29    0.29   2
   8   1   1    0.23    0.22   2
  -8   1   7    0.16    0.76  -2
   8   1   1    0.16    0.76   1
   8   1   1    0.22    0.25   1
  -9   1   8    5.62    0.44  -2
   9   1   1    5.62    0.44   1
 -10   1   9   16.91    0.93  -2
  10   1   1   16.91    0.93   1
 -11   1  10   30.07    2.13  -2
  11   1   1   30.07    2.13   1
  11   1   1   28.42    1.95   1
  12   1   1    5.53    0.78   2
  12   1   1    5.14    0.88   1
 -13   1  11   12.03    1.83  -2
  13   1   1   12.03    1.83   1
  13   1   1    9.53    1.62   1
 -14   1  12    7.51    1.16  -2
  14   1   1    7.51    1.16   1
 -15   1  13    0.68    1.11  -2
  15   1   1    0.68    1.11   1
 -16   1  14    0.64    1.82  -2
  16   1   1    0.64    1.82   1
  16   1   1    1.10    1.19   1
  17   1   1    0.38    1.18   2
  17   1   1    1.07    0.91   1
  18   1   1   -0.46    1.32   1
 -18   1  15    2.44    1.69  -2
  18   1   1    2.44    1.69   1
 -19   1  16    1.70    1.42  -2
  19   1   1    1.70    1.42   1
 -19   2  14    2.36    1.29  -2
 -19   2   1    2.36    1.29   1
 -18   2  13    2.69    1.71  -2
 -18   2   1    2.69    1.71   1
 -18   2   1    3.32    1.61   1
 -17   2   1    0.08    0.90   2
 -17   2   1   -0.17    0.74   1
 -16   2  12    7.76    1.61  -2
 -16   2   1    7.76    1.61   1
 -16   2   1    1.08    1.69   1
 -15   2  11   21.68    1.55  -2
 -15   2   1   21.68    1.55   1
 -14   2  10   40.44    1.83  -2
 -14   2   1   40.44    1.83   1
 -13   2   9   27.26    2.21  -2
 -13   2   1   27.26    2.21   1
 -13   2   1   23.07    1.95   1
 -12   2   1   10.43    0.92   1
 -12   2   1    6.82    0.63   2
 -11   2   1   84.17    1.91   1
 -11   2   8   87.34    3.15  -2
 -11   2   1   87.34    3.15   1
 -10   2   7   16.17    0.80  -2
 -10   2   1   16.17    0.80   1
  -9   2   6   58.41    1.08  -2
  -9   2   1   58.41    1.08   1
  -9   2   1   37.46    1.54   2
  -9   2   1   61.72    1.84   1
  -8   2   1    2.03    0.32   2
  -8   2   1    3.33    0.30   1
  -8   2   5    4.62    1.54  -2
  -8   2   1    4.62    1.54   1
  -7   2   1   36.21    0.61   1
  -7   2   1   25.12    0.50   2
  -6   2   1    3.28    0.28   1
  -6   2   1    1.68    0.24   2
  -6   2   4   54.76    1.67  -2
  -6   2   1   54.76    1.67   1
  -5   2   3   18.62    0.42  -2
  -5   2   1   18.62    0.42   1
  -4   2   2 1110.10    5.99  -2
  -4   2   1 1110.10    5.99   1
  -4   2   1  840.54    2.58   1
  -4   2   1  618.84    2.32   2
  -3   2   1    9.96    0.26   1
  -3   2   1    7.29    0.25   2
  -2   2   1    5.23    0.18   2
  -2   2   1    8.78    0.23   1
  -1   2   1    8.78    0.27   2
  -1   2   1   13.84    0.30   1
   0   2   1   15.26    0.32  -2
   0   2   1   15.26    0.32   1
   1   2   1    5.82    0.25   2
   1   2   1    8.31    0.33   1
  -1   2   2   34.04    1.41  -2
   1   2   1   34.04    1.41   1
   2   2   1    0.48    0.13   1
   2   2   1    0.42    0.14   2
   3   2   1    5.76    0.27   1
   3   2   1    4.01    0.26   2
  -3   2   3   36.31    1.36  -2
   3   2   1   36.31    1.36   1
   4   2   1    1.33    0.22   1
  -4   2   4   51.85    1.14  -2
   4   2   1   51.85    1.14   1
  -5   2   5   17.35    0.43  -2
   5   2   1   17.35    0.43   1
   6   2   1   42.30    0.71   2
   6   2   1   61.36    0.79   1
  -6   2   6   62.37    2.95  -2
   6   2   1   62.37    2.95   1
   7   2   1    8.12    0.38   2
   7   2   1   11.33    0.44   1
   8   2   1    5.74    0.39   1
   8   2   1    3.55    0.46   2
  -8   2   7    4.79    1.61  -2
   8   2   1    4.79    1.61   1
  -9   2   8   23.35    0.70  -2
   9   2   1   23.35    0.70   1
 -10   2   9    9.32    0.78  -2
  10   2   1    9.32    0.78   1
 -11   2  10    6.18    1.43  -2
  11   2   1    6.18    1.43   1
  11   2   1    0.35    0.74   1
  12   2   1    2.49    0.75   1
  12   2   1    2.38    0.61   2
  13   2   1    9.27    1.62   1
 -13   2  11   10.86    1.76  -2
  13   2   1   10.86    1.76   1
 -14   2  12    2.09    1.02  -2
  14   2   1    2.09    1.02   1
 -15   2  13   29.31    2.03  -2
  15   2   1   29.31    2.03   1
 -16   2  14    1.31    1.75  -2
  16   2   1    1.31    1.75   1
  16   2   1    0.77    1.22   1
  17   2   1    0.66    0.79   1
  17   2   1    0.48    1.11   2
 -18   2  15    2.76    1.66  -2
  18   2   1    2.76    1.66   1
  18   2   1    1.10    2.24   1
 -19   2  16    0.47    2.00  -2
  19   2   1    0.47    2.00   1
 -19   3  14   -0.24    1.16  -2
 -19   3   1   -0.24    1.16   1
 -18   3  13   -0.03    1.37  -2
 -18   3   1   -0.03    1.37   1
 -17   3   1    0.62    0.95   2
 -17   3   1    1.68    0.89   1
 -16   3  12    3.05    1.47  -2
 -16   3   1    3.05    1.47   1
 -16   3   1    0.07    1.54   1
 -15   3  11   23.56    1.58  -2
 -15   3   1   23.56    1.58   1
 -14   3  10   16.26    1.36  -2
 -14   3   1   16.26    1.36   1
 -13   3   1    2.47    1.06   1
 -13   3   9    4.01    1.37  -2
 -13   3   1    4.01    1.37   1
 -12   3   1    1.29    0.56   1
 -12   3   1    2.50    0.66   2
 -11   3   1   23.10    1.37   1
 -11   3   8   31.76    2.12  -2
 -11   3   1   31.76    2.12   1
 -10   3   7   62.49    1.37  -2
 -10   3   1   62.49    1.37   1
  -9   3   1   14.48    1.14   1
  -9   3   6   16.66    0.68  -2
  -9   3   1   16.66    0.68   1
  -9   3   1   10.47    1.09   2
  -8   3   1  224.66    1.73   2
  -8   3   1  280.79    1.84   1
  -8   3   5  478.39    8.05  -2
  -8   3   1  478.39    8.05   1
  -7   3   1   33.98    0.64   2
  -7   3   1   50.53    0.75   1
  -6   3   1    1.71    0.27   1
  -6   3   1    0.84    0.27   2
  -6   3   4   97.02    2.19  -2
  -6   3   1   97.02    2.19   1
  -5   3   3    0.73    0.24  -2
  -5   3   1    0.73    0.24   1
  -4   3   2   32.85    1.18  -2
  -4   3   1   32.85    1.18   1
  -4   3   1    9.76    0.39   2
  -4   3   1   10.03    0.36   1
  -3   3   1  547.44    1.91   2
  -3   3   1  777.39    2.36   1
  -2   3   1   71.07    0.61   1
  -2   3   1   47.77    0.66   2
  -1   3   1  138.08    1.03   2
  -1   3   1  202.98    1.15   1
   0   3   1   11.11    0.34  -2
   0   3   1   11.11    0.34   1
   1   3   1   80.13    0.79   1
   1   3   1   54.68    0.62   2
  -1   3   2  280.76    4.13  -2
   1   3   1  280.76    4.13   1
   2   3   1  514.31    2.00   1
   2   3   1  352.49    1.53   2
   3   3   1   41.52    0.53   2
   3   3   1   62.56    0.70   1
  -3   3   3   86.31    2.74  -2
   3   3   1   86.31    2.74   1
   4   3   1   27.84    0.58   1
   4   3   1   30.95    0.84   2
  -4   3   4   87.10    1.51  -2
   4   3   1   87.10    1.51   1
  -5   3   5   14.50    0.42  -2
   5   3   1   14.50    0.42   1
   6   3   1    0.55    0.25   1
   6   3   1    0.69    0.26   2
  -6   3   6   25.56    1.20  -2
   6   3   1   25.56    1.20   1
   7   3   1    2.63    0.28   2
   7   3   1    3.88    0.31   1
   8   3   1    5.24    0.45   2
   8   3   1    9.40    0.45   1
  -8   3   7    9.10    1.77  -2
   8   3   1    9.10    1.77   1
  -9   3   8   23.05    0.78  -2
   9   3   1   23.05    0.78   1
   9   3   1   20.16    1.53   1
 -10   3   9    4.45    0.68  -2
  10   3   1    4.45    0.68   1
 -11   3  10   15.33    1.77  -2
  11   3   1   15.33    1.77   1
  11   3   1   16.76    1.71   1
  12   3   1    1.93    0.60   2
  12   3   1    0.84    0.60   1
  13   3   1   10.47    1.68   1
 -13   3  11   15.24    1.92  -2
  13   3   1   15.24    1.92   1
 -14   3  12   13.66    1.34  -2
  14   3   1   13.66    1.34   1
 -15   3  13    5.65    1.61  -2
  15   3   1    5.65    1.61   1
  16   3   1    4.00    2.23   1
 -16   3  14    6.82    2.01  -2
  16   3   1    6.82    2.01   1
  17   3   1    0.09    1.11   2
  17   3   1    0.95    1.00   1
  18   3   1    0.56    2.01   1
 -18   3  15    0.70    1.75  -2
  18   3   1    0.70    1.75   1
 -19   3  16    0.48    1.92  -2
  19   3   1    0.48    1.92   1
 -19   4  14    0.53    1.37  -2
 -19   4   1    0.53    1.37   1
 -18   4  13    1.32    1.46  -2
 -18   4   1    1.32    1.46   1
 -17   4   1    1.10    0.88   2
 -17   4   1    1.70    1.07   1
 -16   4  12   17.17    1.93  -2
 -16   4   1   17.17    1.93   1
 -15   4  11   -0.48    0.91  -2
 -15   4   1   -0.48    0.91   1
 -14   4  10    1.80    0.95  -2
 -14   4   1    1.80    0.95   1
 -13   4   1   -0.37    0.62   1
 -13   4   9    0.90    1.27  -2
 -13   4   1    0.90    1.27   1
 -12   4   1   12.90    1.01   1
 -12   4   1    7.84    0.81   2
 -11   4   1   27.11    1.73   1
 -11   4   8   28.61    1.72  -2
 -11   4   1   28.61    1.72   1
 -11   4   1   18.67    2.32   2
 -10   4   7    0.87    0.50  -2
 -10   4   1    0.87    0.50   1
  -9   4   1   95.83    2.20   1
  -9   4   6  109.62    1.46  -2
  -9   4   1  109.62    1.46   1
  -9   4   1   65.60    2.57   2
  -8   4   1   11.55    0.53   2
  -8   4   1   14.71    0.52   1
  -8   4   5   29.48    2.41  -2
  -8   4   1   29.48    2.41   1
  -7   4   1  150.60    1.30   1
  -7   4   1  106.64    1.10   2
  -6   4   1   69.87    0.95   1
  -6   4   1   47.96    0.82   2
  -6   4   4   88.32    2.18  -2
  -6   4   1   88.32    2.18   1
  -5   4   3   51.04    0.69  -2
  -5   4   1   51.04    0.69   1
  -4   4   1   18.85    0.76   1
  -4   4   2  364.77    3.33  -2
  -4   4   1  364.77    3.33   1
  -4   4   1   33.05    0.92   2
  -3   4   1    2.27    0.17   1
  -3   4   1    1.71    0.18   2
  -2   4   1  472.04    2.21   2
  -2   4   1  708.33    2.29   1
  -1   4   1   34.59    0.66   2
  -1   4   1   52.76    0.63   1
   1   4   0   57.33    1.55  -2
  -1   4   1   57.33    1.55   1
   0   4   1   76.73    0.81  -2
   0   4   1   76.73    0.81   1
   1   4   1  244.35    1.54   1
   1   4   1  170.31    1.20   2
   2   4   1  127.63    1.00   2
   2   4   1  181.72    1.28   1
   3   4   1   62.75    0.83   2
   3   4   1   89.83    0.80   1
   4   4   1    2.54    0.33   1
  -4   4   4   52.65    1.77  -2
   4   4   1   52.65    1.77   1
  -5   4   5   50.55    0.71  -2
   5   4   1   50.55    0.71   1
   6   4   1   10.44    0.48   1
   6   4   1    7.18    0.49   2
  -6   4   6   15.29    1.08  -2
   6   4   1   15.29    1.08   1
   7   4   1   55.56    0.84   1
   7   4   1   36.96    0.70   2
   8   4   1    1.11    0.32   2
   8   4   1    1.20    0.27   1
  -8   4   7    5.46    1.62  -2
   8   4   1    5.46    1.62   1
  -9   4   8   18.22    0.84  -2
   9   4   1   18.22    0.84   1
   9   4   1   16.36    1.49   1
 -10   4   9    4.15    0.60  -2
  10   4   1    4.15    0.60   1
 -11   4  10   26.27    2.19  -2
  11   4   1   26.27    2.19   1
  11   4   1   14.14    1.27   1
  12   4   1    1.34    0.63   2
  12   4   1    0.46    0.60   1
  13   4   1   10.93    1.69   1
 -13   4  11   12.44    1.90  -2
  13   4   1   12.44    1.90   1
 -14   4  12    4.43    1.50  -2
  14   4   1    4.43    1.50   1
 -15   4  13    4.50    1.54  -2
  15   4   1    4.50    1.54   1
 -16   4  14   -1.61    1.60  -2
  16   4   1   -1.61    1.60   1
  17   4   1    7.43    1.47   1
  17   4   1    4.49    1.26   2
 -18   4  15    3.75    2.06  -2
  18   4   1    3.75    2.06   1
  18   4   1    0.97    2.45   1
 -19   4  16   -0.30    1.90  -2
  19   4   1   -0.30    1.90   1
 -19   5  14    0.21    1.32  -2
 -19   5   1    0.21    1.32   1
 -18   5  13   -0.61    1.37  -2
 -18   5   1   -0.61    1.37   1
 -17   5   1    6.82    1.46   1
 -17   5   1    4.34    1.03   2
 -16   5  12   -0.05    1.37  -2
 -16   5   1   -0.05    1.37   1
 -15   5  11    7.46    1.36  -2
 -15   5   1    7.46    1.36   1
 -14   5  10    2.58    1.09  -2
 -14   5   1    2.58    1.09   1
 -13   5   1    1.07    0.79   1
 -13   5   1    2.15    1.40   2
 -13   5   9    2.92    1.39  -2
 -13   5   1    2.92    1.39   1
 -12   5   1    1.38    0.54   2
 -12   5   1    0.53    0.51   1
 -11   5   8    5.42    1.38  -2
 -11   5   1    5.42    1.38   1
 -11   5   1    0.73    1.12   2
 -11   5   1    0.85    0.61   1
 -10   5   7    4.29    0.52  -2
 -10   5   1    4.29    0.52   1
  -9   5   6   83.46    1.33  -2
  -9   5   1   83.46    1.33   1
  -9   5   1   82.82    2.11   1
  -8   5   1    1.60    0.32   2
  -8   5   5    5.70    1.00  -2
  -8   5   1    5.70    1.00   1
  -8   5   1    1.82    0.32   1
  -7   5   1  143.62    1.30   1
  -7   5   1   99.50    1.11   2
  -6   5   1    1.31    0.29   1
  -6   5   1    1.26    0.32   2
  -6   5   4   47.14    1.76  -2
  -6   5   1   47.14    1.76   1
  -5   5   3  448.09    2.41  -2
  -5   5   1  448.09    2.41   1
  -4   5   1    5.42    0.31   1
  -4   5   1    3.61    0.30   2
  -4   5   2    5.43    0.74  -2
  -4   5   1    5.43    0.74   1
  -3   5   1   10.60    0.41   1
  -3   5   1    7.66    0.29   2
  -2   5   1   15.85    0.38   1
  -2   5   1   11.06    0.32   2
   1   5   0  850.10    6.47  -2
  -1   5   1  850.10    6.47   1
  -1   5   1  569.70    2.26   1
  -1   5   1  385.61    2.10   2
   0   5   1   85.75    1.13  -2
   0   5   1   85.75    1.13   1
   1   5   1  265.15    1.74   1
   1   5   1  187.51    1.39   2
   2   5   1  123.40    1.07   2
   2   5   1  178.90    1.35   1
   3   5   1    1.44    0.22   1
   3   5   1    0.88    0.20   2
   4   5   1    1.25    0.28   1
  -4   5   4   28.97    1.51  -2
   4   5   1   28.97    1.51   1
   4   5   1    2.95    0.89   2
  -5   5   5   10.78    0.48  -2
   5   5   1   10.78    0.48   1
   6   5   1    0.91    0.26   1
   6   5   1    0.84    0.32   2
  -6   5   6    9.72    1.01  -2
   6   5   1    9.72    1.01   1
   7   5   1    6.50    0.40   1
   7   5   1    4.52    0.35   2
   8   5   1    0.85    0.28   1
   8   5   1    0.72    0.33   2
  -8   5   7    2.01    1.46  -2
   8   5   1    2.01    1.46   1
  -9   5   8    1.32    0.48  -2
   9   5   1    1.32    0.48   1
 -10   5   9    1.98    0.55  -2
  10   5   1    1.98    0.55   1
 -11   5  10   14.96    1.92  -2
  11   5   1   14.96    1.92   1
  11   5   1   12.14    1.23   1
  12   5   1    7.74    0.93   2
  12   5   1   11.22    1.43   1
 -13   5  11    6.88    1.75  -2
  13   5   1    6.88    1.75   1
  13   5   1    3.47    1.81   1
 -14   5  12    1.79    1.31  -2
  14   5   1    1.79    1.31   1
 -15   5  13   12.18    2.04  -2
  15   5   1   12.18    2.04   1
 -16   5  14    6.49    2.07  -2
  16   5   1    6.49    2.07   1
  17   5   1    1.51    1.07   1
  17   5   1    1.09    1.03   2
  18   5   1    0.82    2.14   1
 -18   5  15    1.36    1.72  -2
  18   5   1    1.36    1.72   1
 -19   6  14    0.93    1.79  -2
 -19   6   1    0.93    1.79   1
 -18   6  13    0.47    1.43  -2
 -18   6   1    0.47    1.43   1
 -17   6   1    1.77    0.98   2
 -17   6   1    2.81    1.19   1
 -16   6  12    7.38    1.71  -2
 -16   6   1    7.38    1.71   1
 -15   6  11    5.85    1.30  -2
 -15   6   1    5.85    1.30   1
 -14   6  10    5.93    1.24  -2
 -14   6   1    5.93    1.24   1
 -13   6   1    6.04    1.42   1
 -13   6   9    3.97    1.48  -2
 -13   6   1    3.97    1.48   1
 -12   6   1    0.29    0.47   2
 -12   6   1    0.72    0.62   1
 -11   6   8   36.29    2.56  -2
 -11   6   1   36.29    2.56   1
 -11   6   1   33.07    2.13   1
 -11   6   1   21.78    2.52   2
 -10   6   7   22.91    0.87  -2
 -10   6   1   22.91    0.87   1
  -9   6   6    7.43    0.60  -2
  -9   6   1    7.43    0.60   1
  -9   6   1    4.93    0.74   1
  -8   6   1    1.18    0.32   2
  -8   6   1    2.25    0.35   1
  -8   6   5    2.17    0.95  -2
  -8   6   1    2.17    0.95   1
  -7   6   1   13.49    0.51   2
  -7   6   1   18.78    0.54   1
  -6   6   1    9.60    0.48   1
  -6   6   1    7.19    0.57   2
  -6   6   4  105.59    2.59  -2
  -6   6   1  105.59    2.59   1
  -5   6   3   40.14    0.81  -2
  -5   6   1   40.14    0.81   1
  -4   6   1   55.32    2.78   2
  -4   6   1   51.27    1.05   1
  -4   6   2  260.07    3.20  -2
  -4   6   1  260.07    3.20   1
  -3   6   1    1.93    0.22   1
  -3   6   1    1.72    0.21   2
  -2   6   1   12.49    0.39   1
  -2   6   1    9.35    0.35   2
  -1   6   1    6.48    0.44   2
  -1   6   1    8.84    0.42   1
   1   6   0   43.73    1.55  -2
  -1   6   1   43.73    1.55   1
   0   6   1   36.65    0.83  -2
   0   6   1   36.65    0.83   1
   1   6   1   33.45    0.74   1
  -1   6   2  230.31    5.04  -2
   1   6   1  230.31    5.04   1
   1   6   1   28.66    0.69   2
   2   6   1    3.97    0.32   2
   2   6   1    5.04    0.35   1
   3   6   1   87.94    1.00   2
   3   6   1  119.13    1.19   1
  -4   6   4    2.01    0.39  -2
   4   6   1    2.01    0.39   1
   4   6   1    0.85    0.37   2
   4   6   1    0.81    0.33   1
  -5   6   5  218.60    1.67  -2
   5   6   1  218.60    1.67   1
   6   6   1    1.27    0.80   2
   6   6   1    1.57    0.29   1
  -6   6   6   63.84    3.29  -2
   6   6   1   63.84    3.29   1
   7   6   1   14.39    0.52   1
   7   6   1    9.33    0.45   2
   8   6   1    4.29    0.53   2
   8   6   1    6.96    0.46   1
  -8   6   7   13.66    2.10  -2
   8   6   1   13.66    2.10   1
  -9   6   8    6.00    0.64  -2
   9   6   1    6.00    0.64   1
 -10   6   9   11.87    0.98  -2
  10   6   1   11.87    0.98   1
  11   6   1    0.09    0.80   1
 -11   6  10    1.71    1.78  -2
  11   6   1    1.71    1.78   1
  12   6   1    1.59    0.60   2
  12   6   1    1.65    0.80   1
 -13   6  11   12.65    1.98  -2
  13   6   1   12.65    1.98   1
  13   6   1    5.07    2.07   1
 -14   6  12    4.40    1.50  -2
  14   6   1    4.40    1.50   1
 -15   6  13   -0.18    1.36  -2
  15   6   1   -0.18    1.36   1
 -16   6  14    0.21    1.80  -2
  16   6   1    0.21    1.80   1
  17   6   1    4.35    1.15   2
  17   6   1    8.32    1.65   1
 -18   6  15    1.98    1.80  -2
  18   6   1    1.98    1.80   1
  18   6   1    0.06    2.06   1
 -19   7  14    2.24    1.94  -2
 -19   7   1    2.24    1.94   1
 -18   7  13   -0.14    1.53  -2
 -18   7   1   -0.14    1.53   1
 -17   7   1    1.63    1.05   1
 -17   7   1    2.07    1.09   2
 -16   7  12    3.58    1.84  -2
 -16   7   1    3.58    1.84   1
 -16   7   1    0.71    1.83   1
 -15   7  11    9.73    1.55  -2
 -15   7   1    9.73    1.55   1
 -14   7  10    4.53    1.17  -2
 -14   7   1    4.53    1.17   1
 -13   7   1    6.06    1.53   1
 -13   7   9    6.62    1.75  -2
 -13   7   1    6.62    1.75   1
 -12   7   1    2.73    0.61   2
 -12   7   1    4.50    0.90   1
 -11   7   1    2.26    1.35   2
 -11   7   1    2.39    1.09   1
 -11   7   8    9.88    1.64  -2
 -11   7   1    9.88    1.64   1
 -10   7   7    5.70    0.65  -2
 -10   7   1    5.70    0.65   1
  -9   7   6   23.78    0.92  -2
  -9   7   1   23.78    0.92   1
  -9   7   1   18.58    1.16   1
  -8   7   1    0.24    0.30   1
  -8   7   5    2.73    1.02  -2
  -8   7   1    2.73    1.02   1
  -8   7   1    0.69    0.29   2
  -7   7   1    3.06    0.33   2
  -7   7   1    4.77    0.36   1
  -6   7   1   10.14    0.52   2
  -6   7   1   14.49    0.64   1
  -6   7   4   40.35    2.53  -2
  -6   7   1   40.35    2.53   1
  -5   7   3  250.21    2.04  -2
  -5   7   1  250.21    2.04   1
  -4   7   1   17.97    0.82   1
  -4   7   2   27.14    1.26  -2
  -4   7   1   27.14    1.26   1
  -4   7   1   15.59    0.83   2
  -3   7   1   82.78    0.89   2
  -3   7   1  117.09    1.03   1
  -2   7   1   18.06    0.49   2
  -2   7   1   26.75    0.55   1
   1   7   0  445.20    4.10  -2
  -1   7   1  445.20    4.10   1
  -1   7   1  298.76    2.16   2
  -1   7   1  426.29    2.55   1
   0   7   1   36.90    0.76  -2
   0   7   1   36.90    0.76   1
   1   7   1  282.54    2.10   1
   1   7   1  197.23    1.52   2
  -1   7   2  276.55    5.87  -2
   1   7   1  276.55    5.87   1
   2   7   1  133.64    1.37   1
   2   7   1   94.37    1.08   2
   3   7   1   25.71    0.64   1
   3   7   1   19.49    0.58   2
   4   7   1    2.65    1.06   1
  -4   7   4   80.42    1.78  -2
   4   7   1   80.42    1.78   1
  -5   7   5   10.99    0.53  -2
   5   7   1   10.99    0.53   1
   5   7   1   10.89    0.87   1
   6   7   1    6.20    0.51   2
   6   7   1    8.81    0.55   1
  -6   7   6   10.06    1.70  -2
   6   7   1   10.06    1.70   1
   7   7   1    2.05    0.36   1
   7   7   1    1.78    0.31   2
  -7   7   7    3.11    1.35  -2
   7   7   1    3.11    1.35   1
   8   7   1    5.56    0.53   1
   8   7   1    4.45    0.57   2
  -8   7   7    8.36    1.20  -2
   8   7   1    8.36    1.20   1
  -9   7   8   14.49    1.02  -2
   9   7   1   14.49    1.02   1
 -10   7   9    4.55    0.90  -2
  10   7   1    4.55    0.90   1
  11   7   1    2.86    1.16   1
 -11   7  10    6.04    2.16  -2
  11   7   1    6.04    2.16   1
  12   7   1    1.07    0.55   2
  12   7   1    1.02    0.73   1
  13   7   1    6.53    2.29   1
 -13   7  11   15.31    2.13  -2
  13   7   1   15.31    2.13   1
 -14   7  12    8.25    1.73  -2
  14   7   1    8.25    1.73   1
 -15   7  13    5.76    1.82  -2
  15   7   1    5.76    1.82   1
 -16   7  14    9.35    2.88  -2
  16   7   1    9.35    2.88   1
  16   7   1    2.43    2.25   1
  17   7   1   -0.04    0.90   2
  17   7   1    0.08    1.04   1
 -18   7  15    3.09    2.32  -2
  18   7   1    3.09    2.32   1
 -19   8  14    1.19    2.00  -2
 -19   8   1    1.19    2.00   1
 -18   8  13   -0.74    1.65  -2
 -18   8   1   -0.74    1.65   1
 -17   8   1    1.10    0.95   2
 -17   8   1    0.81    0.96   1
 -16   8  12    5.13    2.55  -2
 -16   8   1    5.13    2.55   1
 -16   8   1    0.02    1.91   1
 -15   8  11    2.74    1.29  -2
 -15   8   1    2.74    1.29   1
 -14   8  10    3.93    1.12  -2
 -14   8   1    3.93    1.12   1
 -13   8   1   14.29    2.07   1
 -13   8   9   13.42    2.02  -2
 -13   8   1   13.42    2.02   1
 -13   8   1    4.70    1.31   2
 -12   8   1    0.03    0.51   2
 -12   8   1    0.66    0.65   1
 -11   8   8    8.13    1.55  -2
 -11   8   1    8.13    1.55   1
 -11   8   1    4.11    1.61   2
 -11   8   1    6.82    1.57   1
 -10   8   7    4.20    0.73  -2
 -10   8   1    4.20    0.73   1
  -9   8   6   73.44    1.42  -2
  -9   8   1   73.44    1.42   1
  -8   8   5    9.44    1.26  -2
  -8   8   1    9.44    1.26   1
  -8   8   1    4.53    0.61   1
  -8   8   1    3.36    0.44   2
  -7   8   1   17.70    0.78   1
  -7   8   1   13.64    0.53   2
  -6   8   1    4.88    0.70   1
  -6   8   1    5.89    0.58   2
  -6   8   4   41.75    2.02  -2
  -6   8   1   41.75    2.02   1
  -5   8   1   10.37    0.94   1
  -5   8   3   10.86    0.67  -2
  -5   8   1   10.86    0.67   1
  -4   8   2  163.22    3.64  -2
  -4   8   1  163.22    3.64   1
  -4   8   1   97.85    1.34   2
  -4   8   1  129.80    1.92   1
  -3   8   1   16.50    0.50   2
  -3   8   1   22.62    0.54   1
  -2   8   1   70.45    0.91   2
  -2   8   1   99.93    1.10   1
  -1   8   1   12.59    0.58   1
   1   8   0   12.69    0.96  -2
  -1   8   1   12.69    0.96   1
  -1   8   1    9.92    0.54   2
   0   8   1   11.28    0.52  -2
   0   8   1   11.28    0.52   1
   1   8   1    3.25    0.40   1
   1   8   1    2.63    0.34   2
  -1   8   2    7.71    0.88  -2
   1   8   1    7.71    0.88   1
   2   8   1    2.64    0.31   2
   2   8   1    3.40    0.38   1
   3   8   1    8.55    0.49   1
   3   8   1    7.84    0.44   2
   4   8   1    2.57    0.44   1
  -4   8   4    4.85    0.67  -2
   4   8   1    4.85    0.67   1
   4   8   1    2.46    0.70   2
  -5   8   5   65.67    1.06  -2
   5   8   1   65.67    1.06   1
   6   8   1    4.32    0.56   2
   6   8   1    5.47    0.49   1
  -6   8   6    5.57    1.58  -2
   6   8   1    5.57    1.58   1
   7   8   1   18.67    0.67   2
   7   8   1   24.49    0.75   1
   8   8   1    1.91    0.44   2
   8   8   1    2.66    0.45   1
  -8   8   7    3.08    1.08  -2
   8   8   1    3.08    1.08   1
  -9   8   8    2.68    0.71  -2
   9   8   1    2.68    0.71   1
 -10   8   9    3.45    1.01  -2
  10   8   1    3.45    1.01   1
 -11   8  10   10.56    2.57  -2
  11   8   1   10.56    2.57   1
  11   8   1   12.72    1.88   1
  12   8   1    6.66    1.11   1
  12   8   1    3.18    0.75   2
 -13   8  11    7.75    1.90  -2
  13   8   1    7.75    1.90   1
  13   8   1    2.53    1.81   1
 -14   8  12    7.47    1.74  -2
  14   8   1    7.47    1.74   1
 -15   8  13   17.75    2.35  -2
  15   8   1   17.75    2.35   1
 -16   8  14   -2.83    2.24  -2
  16   8   1   -2.83    2.24   1
  16   8   1    1.57    2.18   1
  17   8   1    1.35    1.13   1
 -18   8  15   -2.55    2.33  -2
  18   8   1   -2.55    2.33   1
 -18   9  13   -1.44    2.10  -2
 -18   9   1   -1.44    2.10   1
 -17   9   1    6.48    1.47   1
 -17   9   1    2.87    1.04   2
 -16   9   1    7.47    2.83   1
 -16   9  12   20.49    3.46  -2
 -16   9   1   20.49    3.46   1
 -16   9   1    1.57    1.07   2
 -15   9  11   34.08    2.87  -2
 -15   9   1   34.08    2.87   1
 -14   9  10    4.98    1.34  -2
 -14   9   1    4.98    1.34   1
 -13   9   9    8.25    1.80  -2
 -13   9   1    8.25    1.80   1
 -13   9   1    3.15    1.40   1
 -13   9   1    1.90    1.01   2
 -12   9   1    3.30    0.92   1
 -12   9   1    2.11    0.63   2
 -11   9   1    1.66    1.16   1
 -11   9   8    4.58    1.40  -2
 -11   9   1    4.58    1.40   1
 -11   9   1    0.74    0.89   2
 -10   9   7    2.19    0.78  -2
 -10   9   1    2.19    0.78   1
  -9   9   6   21.77    0.97  -2
  -9   9   1   21.77    0.97   1
  -8   9   1    3.48    0.61   1
  -8   9   1    2.44    0.51   2
  -8   9   5    8.31    1.35  -2
  -8   9   1    8.31    1.35   1
  -7   9   1    0.50    0.38   1
  -7   9   1    0.44    0.28   2
  -6   9   1   16.28    1.09   1
  -6   9   4   13.63    1.44  -2
  -6   9   1   13.63    1.44   1
  -6   9   1   10.19    0.91   2
  -5   9   3  156.27    2.39  -2
  -5   9   1  156.27    2.39   1
  -4   9   1   31.14    1.08   1
  -4   9   2   35.54    1.54  -2
  -4   9   1   35.54    1.54   1
  -4   9   1   25.27    1.00   2
  -3   9   1   53.50    0.84   2
  -3   9   1   71.10    1.14   1
  -2   9   1    7.70    0.43   1
  -2   9   1    5.43    0.37   2
  -1   9   1    0.92    0.40   2
   1   9   0    2.41    0.64  -2
  -1   9   1    2.41    0.64   1
  -1   9   1    1.57    0.39   1
   0   9   1    4.28    0.41  -2
   0   9   1    4.28    0.41   1
   1   9   1   18.86    0.72   2
   1   9   1   19.51    0.76   1
  -1   9   2   49.66    1.64  -2
   1   9   1   49.66    1.64   1
   2   9   1    0.36    0.23   1
   2   9   1    0.02    0.20   2
   3   9   1    3.83    0.36   2
   3   9   1    5.74    0.44   1
  -4   9   4   97.58    2.18  -2
   4   9   1   97.58    2.18   1
   4   9   1   58.53    2.16   2
   4   9   1   73.40    1.65   1
  -5   9   5   31.82    0.78  -2
   5   9   1   31.82    0.78   1
   6   9   1    1.18    0.53   2
   6   9   1    1.83    0.39   1
  -6   9   6    1.41    1.00  -2
   6   9   1    1.41    1.00   1
   7   9   1    4.74    0.46   2
   7   9   1    6.25    0.50   1
   8   9   1    5.12    0.54   1
   8   9   1    3.52    0.53   2
  -8   9   7    8.39    2.68  -2
   8   9   1    8.39    2.68   1
  -9   9   8   15.96    1.10  -2
   9   9   1   15.96    1.10   1
 -10   9   9    7.12    1.11  -2
  10   9   1    7.12    1.11   1
  11   9   1    1.50    1.19   1
 -11   9  10    2.26    1.94  -2
  11   9   1    2.26    1.94   1
  12   9   1    0.84    0.78   1
  12   9   1    0.61    0.63   2
 -13   9  11    8.83    2.04  -2
  13   9   1    8.83    2.04   1
  13   9   1    7.22    2.67   1
 -14   9  12    7.55    1.74  -2
  14   9   1    7.55    1.74   1
 -15   9  13    2.23    1.62  -2
  15   9   1    2.23    1.62   1
 -16   9  14    6.53    2.97  -2
  16   9   1    6.53    2.97   1
  16   9   1    0.19    1.90   1
  17   9   1    0.20    0.79   2
  17   9   1    0.74    1.31   1
 -17  10   1    4.49    1.34   1
 -17  10   1    2.09    0.82   2
 -16  10  12    3.54    2.43  -2
 -16  10   1    3.54    2.43   1
 -16  10   1    0.55    0.89   2
 -16  10   1    0.56    2.16   1
 -15  10  11   17.87    2.31  -2
 -15  10   1   17.87    2.31   1
 -14  10  10   15.79    2.07  -2
 -14  10   1   15.79    2.07   1
 -13  10   9    9.70    1.65  -2
 -13  10   1    9.70    1.65   1
 -13  10   1    2.38    0.98   2
 -13  10   1    6.95    2.59   1
 -12  10   1    3.51    0.69   2
 -12  10   1    5.65    1.06   1
 -11  10   8    0.17    1.68  -2
 -11  10   1    0.17    1.68   1
 -11  10   1    1.22    1.13   1
 -11  10   1    0.69    0.83   2
 -10  10   7    0.56    0.72  -2
 -10  10   1    0.56    0.72   1
  -9  10   6   12.19    0.90  -2
  -9  10   1   12.19    0.90   1
  -8  10   1   17.82    1.05   1
  -8  10   1   13.00    0.82   2
  -8  10   5   18.97    2.69  -2
  -8  10   1   18.97    2.69   1
  -7  10   1    0.27    0.29   2
  -7  10   1   -0.05    0.38   1
  -6  10   1    0.93    0.63   1
  -6  10   1    1.22    0.69   2
  -5  10   3    6.28    0.70  -2
  -5  10   1    6.28    0.70   1
  -4  10   2   72.05    2.22  -2
  -4  10   1   72.05    2.22   1
  -3  10   1    0.74    0.34   2
  -3  10   1    1.12    0.34   1
  -2  10   1   24.53    0.85   2
  -2  10   1   33.67    0.93   1
  -1  10   1   22.88    1.17   2
  -1  10   1   26.51    1.24   1
   1  10   0   48.03    1.60  -2
  -1  10   1   48.03    1.60   1
   0  10   1   11.34    0.61  -2
   0  10   1   11.34    0.61   1
   1  10   1  142.78    1.91   1
   1  10   1  113.92    2.30   2
  -1  10   2  162.55    2.92  -2
   1  10   1  162.55    2.92   1
   2  10   1    9.56    0.54   2
   2  10   1   11.26    0.57   1
   3  10   1    3.05    0.40   2
   3  10   1    3.95    0.38   1
  -4  10   4    7.44    0.80  -2
   4  10   1    7.44    0.80   1
   4  10   1    4.93    0.61   1
   4  10   1    5.87    1.24   2
  -5  10   5   14.68    0.58  -2
   5  10   1   14.68    0.58   1
   6  10   1    4.40    0.93   1
   6  10   1    4.67    1.56   2
  -6  10   6   11.56    1.48  -2
   6  10   1   11.56    1.48   1
   7  10   1   11.31    0.69   2
   7  10   1   15.56    0.65   1
   8  10   1    8.84    0.83   2
   8  10   1   12.42    0.80   1
  -8  10   7   17.16    2.63  -2
   8  10   1   17.16    2.63   1
  -9  10   8    4.84    0.81  -2
   9  10   1    4.84    0.81   1
 -10  10   9    9.22    1.19  -2
  10  10   1    9.22    1.19   1
  11  10   1    1.05    1.21   1
 -11  10  10    0.46    1.94  -2
  11  10   1    0.46    1.94   1
  12  10   1   14.60    1.75   2
  12  10   1   24.23    1.78   1
 -13  10  11   14.66    2.31  -2
  13  10   1   14.66    2.31   1
  13  10   1    6.33    2.48   1
  13  10   1    2.85    1.13   2
 -14  10  12    3.69    1.51  -2
  14  10   1    3.69    1.51   1
 -15  10  13    7.86    1.96  -2
  15  10   1    7.86    1.96   1
 -16  10  14   -1.21    2.30  -2
  16  10   1   -1.21    2.30   1
  16  10   1   -0.15    0.86   2
  16  10   1    1.84    2.19   1
  17  10   1    0.49    1.50   1
  17  10   1    1.00    1.32   2
 -17  11   1    1.07    2.41   2
 -16  11   1    0.12    0.86   2
 -16  11   1    2.15    2.31   1
 -15  11  11    2.87    1.71  -2
 -15  11   1    2.87    1.71   1
 -14  11  10    1.56    1.50  -2
 -14  11   1    1.56    1.50   1
 -13  11   9    2.05    1.62  -2
 -13  11   1    2.05    1.62   1
 -13  11   1    0.15    0.69   2
 -12  11   1    3.05    0.96   1
 -12  11   1    2.30    0.61   2
 -11  11   8    4.71    2.07  -2
 -11  11   1    4.71    2.07   1
 -11  11   1    1.73    1.26   1
 -11  11   1    0.89    0.77   2
 -10  11   7    7.86    1.18  -2
 -10  11   1    7.86    1.18   1
  -9  11   6   14.84    1.08  -2
  -9  11   1   14.84    1.08   1
  -8  11   1    7.97    0.83   1
  -8  11   1    5.70    0.66   2
  -8  11   5   20.64    2.65  -2
  -8  11   1   20.64    2.65   1
  -7  11   1   20.65    0.81   2
  -7  11   1   26.27    1.05   1
  -6  11   1    3.72    1.11   1
  -6  11   4   26.68    3.09  -2
  -6  11   1   26.68    3.09   1
  -6  11   1    5.42    1.85   2
  -5  11   3   83.63    1.76  -2
  -5  11   1   83.63    1.76   1
  -4  11   2    9.13    1.11  -2
  -4  11   1    9.13    1.11   1
  -4  11   1    5.72    0.82   1
  -3  11   1   24.12    0.90   1
  -3  11   1   18.39    0.75   2
  -2  11   1   13.52    0.81   1
  -2  11   1    9.64    0.79   2
  -1  11   1   74.70    2.06   2
  -1  11   1  100.56    2.61   1
   1  11   0  107.91    3.30  -2
  -1  11   1  107.91    3.30   1
   0  11   1    0.06    0.49  -2
   0  11   1    0.06    0.49   1
   1  11   1   34.54    2.70   2
   1  11   1   44.31    1.42   1
  -1  11   2   45.69    2.45  -2
   1  11   1   45.69    2.45   1
   2  11   1   53.05    1.04   1
   2  11   1   39.49    1.14   2
   3  11   1    5.93    0.65   2
   3  11   1    8.07    0.51   1
   4  11   1    6.75    0.62   1
  -4  11   4   18.16    0.99  -2
   4  11   1   18.16    0.99   1
  -5  11   5    9.21    0.52  -2
   5  11   1    9.21    0.52   1
   6  11   1   15.51    1.45   1
  -6  11   6   16.92    1.82  -2
   6  11   1   16.92    1.82   1
   7  11   1    0.52    0.47   1
   7  11   1    0.72    0.41   2
   8  11   1    0.21    0.54   1
   8  11   1   -0.02    0.49   2
  -8  11   7    2.38    1.98  -2
   8  11   1    2.38    1.98   1
  -9  11   8    0.91    0.73  -2
   9  11   1    0.91    0.73   1
 -10  11   9    4.26    1.10  -2
  10  11   1    4.26    1.10   1
  11  11   1    2.15    1.12   2
  11  11   1    0.84    1.75   1
 -11  11  10    6.23    2.11  -2
  11  11   1    6.23    2.11   1
  12  11   1    0.16    0.55   2
  12  11   1    1.12    1.00   1
  13  11   1    0.84    0.84   2
 -13  11  11    5.66    1.95  -2
  13  11   1    5.66    1.95   1
  13  11   1   -0.18    1.46   1
 -14  11  12    2.03    1.55  -2
  14  11   1    2.03    1.55   1
 -15  11  13    0.33    1.63  -2
  15  11   1    0.33    1.63   1
  16  11   1    3.52    2.40   1
 -16  11  14    5.64    2.77  -2
  16  11   1    5.64    2.77   1
  17  11   1   -0.91    1.56   1
 -17  12   1    2.34    2.62   2
 -16  12   1    0.91    0.84   2
 -16  12   1    3.22    2.23   1
 -15  12  11    3.08    3.36  -2
 -15  12   1    3.08    3.36   1
 -14  12  10    7.32    2.82  -2
 -14  12   1    7.32    2.82   1
 -13  12   9    7.87    1.97  -2
 -13  12   1    7.87    1.97   1
 -13  12   1    7.19    2.82   1
 -13  12   1    1.63    0.80   2
 -12  12   1    2.56    0.64   2
 -12  12   1    4.71    1.15   1
 -11  12   1   10.22    1.97   1
 -11  12   1    5.55    1.09   2
 -11  12   8   11.72    2.51  -2
 -11  12   1   11.72    2.51   1
 -10  12   7    9.34    1.31  -2
 -10  12   1    9.34    1.31   1
  -9  12   6    2.22    0.88  -2
  -9  12   1    2.22    0.88   1
  -8  12   1   11.15    1.05   1
  -8  12   1    8.43    0.71   2
  -8  12   5   13.90    2.84  -2
  -8  12   1   13.90    2.84   1
  -7  12   1    1.03    0.37   2
  -7  12   1    1.71    0.54   1
  -6  12   1    1.82    1.01   1
  -6  12   4    7.33    2.36  -2
  -6  12   1    7.33    2.36   1
  -5  12   3    3.17    0.36  -2
  -5  12   1    3.17    0.36   1
  -4  12   2   34.50    1.61  -2
  -4  12   1   34.50    1.61   1
  -4  12   1   10.74    1.11   1
  -3  12   1    4.79    0.59   2
  -3  12   1    6.30    0.64   1
  -2  12   1   13.79    0.88   2
  -2  12   1   17.70    0.92   1
  -1  12   1    9.71    1.16   2
   1  12   0   21.42    1.39  -2
  -1  12   1   21.42    1.39   1
  -1  12   1   10.91    1.80   1
   0  12   1    2.80    0.64  -2
   0  12   1    2.80    0.64   1
   1  12   1   30.97    2.44   2
  -1  12   2   49.37    1.82  -2
   1  12   1   49.37    1.82   1
   1  12   1   43.49    2.50   1
   2  12   1    1.14    0.48   1
   2  12   1    1.37    0.48   2
   3  12   1    0.89    0.31   1
   3  12   1    0.70    0.46   2
  -4  12   4   21.18    1.09  -2
   4  12   1   21.18    1.09   1
   4  12   1   14.69    0.84   1
   5  12   1   17.79    0.95   1
  -5  12   5   21.98    0.83  -2
   5  12   1   21.98    0.83   1
  -6  12   6   -0.10    0.85  -2
   6  12   1   -0.10    0.85   1
   7  12   1    0.85    0.48   2
   7  12   1    1.08    0.53   1
   8  12   1    5.16    0.85   1
   8  12   1    6.93    0.96   2
  -9  12   8    5.87    0.95  -2
   9  12   1    5.87    0.95   1
 -10  12   9   28.84    1.93  -2
  10  12   1   28.84    1.93   1
  11  12   1    0.49    0.93   2
  11  12   1    0.37    1.53   1
 -11  12  10    0.12    2.09  -2
  11  12   1    0.12    2.09   1
  12  12   1    0.33    0.93   1
  12  12   1    0.20    0.56   2
 -13  12  11   12.92    2.23  -2
  13  12   1   12.92    2.23   1
  13  12   1    2.26    0.97   2
 -14  12  12    3.66    1.67  -2
  14  12   1    3.66    1.67   1
 -15  12  13    7.08    1.93  -2
  15  12   1    7.08    1.93   1
 -16  12  14   -1.52    2.50  -2
  16  12   1   -1.52    2.50   1
 -15  13  11    2.58    3.11  -2
 -15  13   1    2.58    3.11   1
 -14  13  10    1.32    2.47  -2
 -14  13   1    1.32    2.47   1
 -13  13   9    8.65    3.49  -2
 -13  13   1    8.65    3.49   1
 -13  13   1    5.17    2.50   1
 -13  13   1    1.98    0.81   2
 -12  13   1    1.62    1.05   1
 -12  13   1    1.03    0.52   2
 -11  13   1    0.11    1.15   1
 -11  13   1    0.23    0.68   2
 -11  13   8    2.08    2.50  -2
 -11  13   1    2.08    2.50   1
 -10  13   7    1.17    1.33  -2
 -10  13   1    1.17    1.33   1
  -9  13   6    6.94    1.26  -2
  -9  13   1    6.94    1.26   1
  -8  13   1    5.82    0.96   1
  -8  13   5    5.09    1.64  -2
  -8  13   1    5.09    1.64   1
  -8  13   1    3.32    0.73   2
  -7  13   1    7.57    0.67   2
  -7  13   1    9.90    0.92   1
  -6  13   4    5.55    1.30  -2
  -6  13   1    5.55    1.30   1
  -6  13   1    3.87    1.66   1
  -5  13   3    3.24    0.38  -2
  -5  13   1    3.24    0.38   1
  -4  13   1    1.09    0.66   1
  -4  13   2    1.35    0.85  -2
  -4  13   1    1.35    0.85   1
  -3  13   1   20.56    0.98   1
  -3  13   1   15.53    0.94   2
  -2  13   1    8.18    0.79   2
  -2  13   1   10.03    0.84   1
   1  13   0   53.93    1.77  -2
  -1  13   1   53.93    1.77   1
   0  13   1    2.76    0.69  -2
   0  13   1    2.76    0.69   1
  -1  13   2    8.84    1.02  -2
   1  13   1    8.84    1.02   1
   2  13   1   46.17    1.39   1
   2  13   1   34.36    1.20   2
   3  13   1    4.79    0.71   2
   3  13   1    5.90    0.69   1
  -4  13   4    1.05    0.80  -2
   4  13   1    1.05    0.80   1
   4  13   1    0.51    0.67   1
  -5  13   5    2.02    0.50  -2
   5  13   1    2.02    0.50   1
   5  13   1    1.76    0.50   1
  -6  13   6   10.15    1.15  -2
   6  13   1   10.15    1.15   1
   7  13   1    1.54    0.60   1
   7  13   1    1.40    0.52   2
   8  13   1    3.28    0.75   1
   8  13   1    2.47    0.83   2
  -9  13   8    6.64    1.16  -2
   9  13   1    6.64    1.16   1
 -10  13   9    9.14    1.20  -2
  10  13   1    9.14    1.20   1
  11  13   1    8.33    2.76   1
  11  13   1    5.24    1.30   2
 -11  13  10   12.33    2.08  -2
  11  13   1   12.33    2.08   1
  12  13   1    1.61    0.66   2
  12  13   1    2.78    1.13   1
 -13  13  11   11.99    2.25  -2
  13  13   1   11.99    2.25   1
 -14  13  12    2.70    1.48  -2
  14  13   1    2.70    1.48   1
 -15  13  13    7.03    1.91  -2
  15  13   1    7.03    1.91   1
 -14  14  10   -0.68    2.41  -2
 -14  14   1   -0.68    2.41   1
 -13  14   9    6.34    3.33  -2
 -13  14   1    6.34    3.33   1
 -13  14   1    0.76    0.68   2
 -12  14   1    3.27    1.55   1
 -12  14   1    1.55    0.60   2
 -11  14   1    2.41    0.81   2
 -11  14   1    7.29    2.71   1
 -10  14   7    9.59    1.54  -2
 -10  14   1    9.59    1.54   1
  -9  14   1   20.11    1.36   2
  -9  14   6   28.62    2.08  -2
  -9  14   1   28.62    2.08   1
  -8  14   1    0.76    0.89   1
  -8  14   1    0.12    0.57   2
  -8  14   5    4.92    1.51  -2
  -8  14   1    4.92    1.51   1
  -7  14   1    3.70    0.55   2
  -7  14   1    4.23    0.82   1
  -6  14   4   14.72    1.44  -2
  -6  14   1   14.72    1.44   1
  -5  14   3    0.53    0.48  -2
  -5  14   1    0.53    0.48   1
  -4  14   2    4.35    0.77  -2
  -4  14   1    4.35    0.77   1
  -3  14   1    6.25    0.84   1
  -3  14   1    3.93    0.71   2
  -3  14   1    9.64    2.91  -2
  -3  14   1    9.64    2.91   1
  -2  14   1   13.31    0.98   2
  -2  14   1   16.19    1.03   1
   1  14   0    1.21    0.79  -2
  -1  14   1    1.21    0.79   1
   0  14   1    2.14    0.71  -2
   0  14   1    2.14    0.71   1
  -1  14   2   -0.55    0.80  -2
   1  14   1   -0.55    0.80   1
   2  14   1    2.48    0.62   2
   2  14   1    1.89    0.59   1
   3  14   1   17.85    1.05   1
   3  14   1   14.72    1.15   2
  -4  14   4    1.76    0.95  -2
   4  14   1    1.76    0.95   1
   4  14   1    1.15    0.76   1
  -5  14   5    1.88    0.53  -2
   5  14   1    1.88    0.53   1
  -6  14   6    8.83    1.18  -2
   6  14   1    8.83    1.18   1
   7  14   1    2.12    0.75   1
   7  14   1    2.13    0.58   2
   8  14   1    8.65    1.48   1
  -8  14   7   12.94    2.79  -2
   8  14   1   12.94    2.79   1
   8  14   1    6.99    1.06   2
  -9  14   8    7.24    1.29  -2
   9  14   1    7.24    1.29   1
 -10  14   9    2.71    1.34  -2
  10  14   1    2.71    1.34   1
  11  14   1   -0.12    0.94   2
 -11  14  10   -0.93    2.17  -2
  11  14   1   -0.93    2.17   1
  11  14   1    0.11    1.67   1
  12  14   1   -0.17    0.53   2
  12  14   1    0.45    0.95   1
  13  14   1    0.33    0.73   2
 -13  14  11   -0.73    1.44  -2
  13  14   1   -0.73    1.44   1
 -14  14  12   -1.10    1.24  -2
  14  14   1   -1.10    1.24   1
 -13  15   1    1.16    0.72   2
 -13  15   9    1.19    3.18  -2
 -13  15   1    1.19    3.18   1
 -12  15   1    0.41    1.16   1
 -12  15   1    0.33    0.56   2
 -11  15   1    0.81    1.98   1
 -11  15   1   -0.05    0.57   2
 -10  15   7    1.85    1.30  -2
 -10  15   1    1.85    1.30   1
  -9  15   6    1.72    1.21  -2
  -9  15   1    1.72    1.21   1
  -9  15   1    1.72    0.67   2
  -8  15   1    2.22    0.66   2
  -8  15   5    4.87    1.57  -2
  -8  15   1    4.87    1.57   1
  -8  15   1    2.25    1.62   1
  -7  15   1    4.25    1.02   1
  -7  15   1    2.40    0.57   2
  -6  15   4    4.54    1.21  -2
  -6  15   1    4.54    1.21   1
  -5  15   3   13.23    0.80  -2
  -5  15   1   13.23    0.80   1
  -4  15   2    3.22    0.79  -2
  -4  15   1    3.22    0.79   1
  -3  15   1   30.17    1.42   2
  -3  15   1   36.43    1.53   1
  -3  15   1   62.23    3.59  -2
  -3  15   1   62.23    3.59   1
  -2  15   1    4.96    0.73   1
  -2  15   1    4.30    0.71   2
   1  15   0    5.90    0.95  -2
  -1  15   1    5.90    0.95   1
   0  15   1    1.29    0.68  -2
   0  15   1    1.29    0.68   1
  -1  15   2   -1.09    0.83  -2
   1  15   1   -1.09    0.83   1
   2  15   1   26.49    1.24   1
   2  15   1   21.45    1.24   2
   3  15   1   12.71    1.04   1
   3  15   1    9.21    1.15   2
  -3  15   3   24.87    3.82  -2
   3  15   1   24.87    3.82   1
  -4  15   4    2.54    1.03  -2
   4  15   1    2.54    1.03   1
   4  15   1    2.59    0.90   1
  -5  15   5    0.59    0.53  -2
   5  15   1    0.59    0.53   1
  -6  15   6    6.61    1.31  -2
   6  15   1    6.61    1.31   1
   7  15   1    1.55    0.76   1
   7  15   1    1.30    0.57   2
   8  15   1    4.21    1.54   1
   8  15   1    2.94    0.84   2
  -8  15   7    2.97    1.87  -2
   8  15   1    2.97    1.87   1
  -9  15   8   11.44    1.68  -2
   9  15   1   11.44    1.68   1
 -10  15   9    5.70    1.62  -2
  10  15   1    5.70    1.62   1
  11  15   1    0.75    2.01   1
 -11  15  10    3.36    3.27  -2
  11  15   1    3.36    3.27   1
  11  15   1    1.19    1.00   2
  12  15   1    0.45    0.52   2
  12  15   1    1.51    1.17   1
  13  15   1    1.10    0.71   2
 -13  15  11    7.02    2.71  -2
  13  15   1    7.02    2.71   1
 -14  15  12   -1.40    3.45  -2
  14  15   1   -1.40    3.45   1
 -12  16   1    2.17    1.22   2
 -12  16   1    0.80    1.99   1
 -11  16   1    4.26    2.52   1
 -10  16   7    0.89    1.30  -2
 -10  16   1    0.89    1.30   1
  -9  16   6   10.99    1.65  -2
  -9  16   1   10.99    1.65   1
  -8  16   5    3.87    1.55  -2
  -8  16   1    3.87    1.55   1
  -8  16   1    1.04    1.52   1
  -8  16   1    1.36    1.85   2
  -7  16   1    3.33    1.02   1
  -7  16   1    1.74    0.52   2
  -6  16   4    7.47    1.64  -2
  -6  16   1    7.47    1.64   1
  -5  16   3    9.73    0.80  -2
  -5  16   1    9.73    0.80   1
  -4  16   2   18.75    1.22  -2
  -4  16   1   18.75    1.22   1
  -3  16   1    1.04    0.67   1
  -3  16   1    0.64    0.73   2
  -3  16   1    3.18    1.91  -2
  -3  16   1    3.18    1.91   1
  -2  16   1    4.03    0.79   2
  -2  16   1    4.52    0.81   1
  -2  16   1    4.74    3.01  -2
  -2  16   1    4.74    3.01   1
   1  16   0    1.00    0.86  -2
  -1  16   1    1.00    0.86   1
   0  16   1   -0.86    0.65  -2
   0  16   1   -0.86    0.65   1
  -1  16   2    1.80    0.91  -2
   1  16   1    1.80    0.91   1
   2  16   1    2.17    0.70   2
   2  16   1    3.63    0.76   1
  -3  16   3   28.52    2.67  -2
   3  16   1   28.52    2.67   1
   3  16   1   17.60    1.32   1
   3  16   1   11.58    1.43   2
  -4  16   4    2.73    0.88  -2
   4  16   1    2.73    0.88   1
  -5  16   5   11.21    0.82  -2
   5  16   1   11.21    0.82   1
  -6  16   6    0.63    1.19  -2
   6  16   1    0.63    1.19   1
   7  16   1    4.93    0.98   1
   7  16   1    4.30    0.75   2
   8  16   1    0.23    0.72   2
  -8  16   7    0.17    1.63  -2
   8  16   1    0.17    1.63   1
   8  16   1   -0.66    0.83   1
  -9  16   8    5.70    1.27  -2
   9  16   1    5.70    1.27   1
 -10  16   9    1.13    1.53  -2
  10  16   1    1.13    1.53   1
  11  16   1    4.07    1.17   2
 -11  16  10    5.92    3.58  -2
  11  16   1    5.92    3.58   1
  12  16   1    1.46    0.56   2
  12  16   1    0.61    1.95   1
 -12  17   1   -1.04    2.44   2
 -11  17   8    1.21    3.19  -2
 -11  17   1    1.21    3.19   1
 -10  17   7    0.00    1.34  -2
 -10  17   1    0.00    1.34   1
  -9  17   6    4.50    1.41  -2
  -9  17   1    4.50    1.41   1
  -8  17   5    0.90    1.50  -2
  -8  17   1    0.90    1.50   1
  -8  17   1   -0.31    1.78   1
  -7  17   1    3.61    0.59   2
  -7  17   1    4.01    1.08   1
  -6  17   4    9.20    1.54  -2
  -6  17   1    9.20    1.54   1
  -5  17   3   11.42    0.93  -2
  -5  17   1   11.42    0.93   1
  -4  17   2    6.43    0.99  -2
  -4  17   1    6.43    0.99   1
  -3  17   1    6.04    1.62  -2
  -3  17   1    6.04    1.62   1
  -3  17   1    2.10    1.02   2
  -3  17   1    1.91    1.04   1
  -2  17   1   -0.10    0.55   2
  -2  17   1    0.46    0.60   1
  -2  17   1   -0.80    2.65  -2
  -2  17   1   -0.80    2.65   1
   1  17   0    0.81    0.83  -2
  -1  17   1    0.81    0.83   1
   0  17   1    0.78    0.74  -2
   0  17   1    0.78    0.74   1
  -1  17   2    2.90    0.98  -2
   1  17   1    2.90    0.98   1
   2  17   1    0.41    0.60   1
   2  17   1   -0.14    0.72   2
   3  17   1   13.00    1.24   1
  -3  17   3   14.21    2.20  -2
   3  17   1   14.21    2.20   1
   3  17   1    7.28    1.33   2
  -4  17   4    6.82    1.00  -2
   4  17   1    6.82    1.00   1
  -5  17   5    2.43    0.62  -2
   5  17   1    2.43    0.62   1
  -6  17   6    3.12    1.33  -2
   6  17   1    3.12    1.33   1
   7  17   1    0.41    0.74   1
   7  17   1   -0.18    0.60   2
   8  17   1    1.01    0.90   2
  -8  17   7   -0.50    1.61  -2
   8  17   1   -0.50    1.61   1
   8  17   1   -0.03    1.15   1
  -9  17   8   -0.46    1.18  -2
   9  17   1   -0.46    1.18   1
 -10  17   9    0.88    1.58  -2
  10  17   1    0.88    1.58   1
  11  17   1   -0.05    0.51   2
  11  17   1   -1.92    1.72   1
 -10  18   7    0.86    1.41  -2
 -10  18   1    0.86    1.41   1
  -9  18   6   -0.42    1.21  -2
  -9  18   1   -0.42    1.21   1
  -8  18   5   -0.19    1.51  -2
  -8  18   1   -0.19    1.51   1
  -7  18   1    1.09    0.91   2
  -7  18   1    2.05    1.14   1
  -7  18   5    1.43    3.34  -2
  -7  18   1    1.43    3.34   1
  -6  18   4    3.97    1.43  -2
  -6  18   1    3.97    1.43   1
  -5  18   3    0.92    0.68  -2
  -5  18   1    0.92    0.68   1
  -4  18   2    3.17    0.93  -2
  -4  18   1    3.17    0.93   1
  -3  18   1    0.11    1.51  -2
  -3  18   1    0.11    1.51   1
  -3  18   1   -0.60    0.74   1
  -3  18   1   -0.88    0.80   2
  -2  18   1    0.56    0.66   2
  -2  18   1    1.48    0.70   1
  -2  18   1    0.17    3.00  -2
  -2  18   1    0.17    3.00   1
   1  18   0    6.90    1.16  -2
  -1  18   1    6.90    1.16   1
   0  18   1    4.14    0.95  -2
   0  18   1    4.14    0.95   1
  -1  18   2    5.99    1.23  -2
   1  18   1    5.99    1.23   1
   2  18   1    3.46    0.77   1
   2  18   1    3.29    1.02   2
   3  18   1    0.39    0.83   2
   3  18   1    1.07    0.73   1
  -3  18   3    1.70    1.76  -2
   3  18   1    1.70    1.76   1
  -4  18   4    0.97    0.80  -2
   4  18   1    0.97    0.80   1
  -5  18   5    0.97    0.57  -2
   5  18   1    0.97    0.57   1
  -6  18   6    6.76    1.70  -2
   6  18   1    6.76    1.70   1
   7  18   1    1.13    0.73   2
   7  18   1    1.45    1.11   1
  -8  18   7    0.25    1.53  -2
   8  18   1    0.25    1.53   1
   8  18   1    1.54    0.80   2
  -9  18   8    2.02    1.33  -2
   9  18   1    2.02    1.33   1
 -10  18   9    1.71    1.59  -2
  10  18   1    1.71    1.59   1
 -10  19   7    1.84    2.71  -2
 -10  19   1    1.84    2.71   1
  -9  19   6   -0.76    1.22  -2
  -9  19   1   -0.76    1.22   1
  -8  19   5    1.82    1.60  -2
  -8  19   1    1.82    1.60   1
  -7  19   1    1.75    1.16   1
  -7  19   5    2.57    3.47  -2
  -7  19   1    2.57    3.47   1
  -7  19   1    0.51    1.16   2
  -6  19   4    0.11    1.38  -2
  -6  19   1    0.11    1.38   1
  -6  19   1    0.91    0.73   2
  -5  19   3    1.50    0.68  -2
  -5  19   1    1.50    0.68   1
  -4  19   2    2.35    0.93  -2
  -4  19   1    2.35    0.93   1
  -3  19   1    5.86    1.77  -2
  -3  19   1    5.86    1.77   1
  -3  19   1    3.15    1.07   1
  -3  19   1    2.28    1.04   2
  -2  19   1    0.90    0.90   2
  -2  19   1    1.40    0.91   1
  -2  19   1   -0.11    1.52  -2
  -2  19   1   -0.11    1.52   1
   1  19   0    3.26    1.05  -2
  -1  19   1    3.26    1.05   1
   0  19   1    5.48    0.95  -2
   0  19   1    5.48    0.95   1
  -1  19   2    6.98    1.17  -2
   1  19   1    6.98    1.17   1
   2  19   1    0.30    0.80   2
   2  19   1    0.30    0.62   1
   3  19   1    1.17    0.89   1
  -3  19   3    4.26    1.89  -2
   3  19   1    4.26    1.89   1
   3  19   1    1.65    2.03   2
  -4  19   4    3.30    1.02  -2
   4  19   1    3.30    1.02   1
  -5  19   5    0.72    0.60  -2
   5  19   1    0.72    0.60   1
  -6  19   6    0.08    1.59  -2
   6  19   1    0.08    1.59   1
   7  19   1   -0.43    0.62   2
   7  19   1   -0.24    0.96   1
   8  19   1    0.70    0.74   2
  -8  19   7    1.18    1.56  -2
   8  19   1    1.18    1.56   1
  -9  19   8    2.74    1.98  -2
   9  19   1    2.74    1.98   1
   9  19   1   -0.06    0.68   2
  -7  20   5    3.69    3.79  -2
  -7  20   1    3.69    3.79   1
  -7  20   1    3.43    2.42   1
  -6  20   4   -0.18    2.08  -2
  -6  20   1   -0.18    2.08   1
  -6  20   1    0.43    0.67   2
  -5  20   3    0.76    0.66  -2
  -5  20   1    0.76    0.66   1
  -4  20   2    2.75    0.96  -2
  -4  20   1    2.75    0.96   1
  -3  20   1    0.27    1.94   2
  -3  20   1    0.63    1.16  -2
  -3  20   1    0.63    1.16   1
  -3  20   1   -0.40    1.76   1
  -2  20   1    0.82    0.86   1
  -2  20   1   -0.24    1.43  -2
  -2  20   1   -0.24    1.43   1
  -2  20   1   -0.53    0.88   2
   1  20   0    0.50    0.97  -2
  -1  20   1    0.50    0.97   1
   0  20   1   -0.78    0.78  -2
   0  20   1   -0.78    0.78   1
  -1  20   2    0.59    0.96  -2
   1  20   1    0.59    0.96   1
   2  20   1    2.63    0.97   1
  -2  20   3    4.29    2.10  -2
   2  20   1    4.29    2.10   1
   2  20   1    1.10    0.89   2
   3  20   1    1.75    0.93   1
  -3  20   3    2.17    1.82  -2
   3  20   1    2.17    1.82   1
   3  20   1    1.19    2.20   2
  -4  20   4    0.62    0.90  -2
   4  20   1    0.62    0.90   1
  -5  20   5   -2.51    2.58  -2
   5  20   1   -2.51    2.58   1
   7  20   1    1.70    0.88   2
  -5  21   3   -0.30    2.45  -2
  -5  21   1   -0.30    2.45   1
  -4  21   2    2.42    2.73  -2
  -4  21   1    2.42    2.73   1
   2  21   1    1.59    2.17   2
 -20   0  14    7.70    2.03  -2
 -20   0   2    7.70    2.03   1
 -19   0  13    5.74    1.82  -2
 -19   0   2    5.74    1.82   1
 -18   0  12    7.79    2.07  -2
 -18   0   2    7.79    2.07   1
 -17   0   2    0.28    1.20   2
 -17   0   2    0.97    1.18   1
 -16   0  11    1.50    1.75  -2
 -16   0   2    1.50    1.75   1
 -15   0  10   -0.02    1.34  -2
 -15   0   2   -0.02    1.34   1
 -14   0   9   11.61    1.64  -2
 -14   0   2   11.61    1.64   1
 -13   0   2   -0.08    1.32   1
 -13   0   8    0.13    1.76  -2
 -13   0   2    0.13    1.76   1
 -12   0   2    7.47    1.06   2
 -12   0   2   11.18    1.17   1
 -11   0   2    0.03    1.00   2
 -11   0   2    0.19    0.68   1
 -11   0   7    0.63    1.56  -2
 -11   0   2    0.63    1.56   1
 -10   0   6   56.61    1.84  -2
 -10   0   2   56.61    1.84   1
  -9   0   5  181.65    2.95  -2
  -9   0   2  181.65    2.95   1
  -8   0   2   33.06    1.11   2
  -8   0   2   49.90    1.51   1
  -7   0   2   -0.08    0.31   2
  -7   0   2   -0.45    0.32   1
  -6   0   2  100.69    2.28   1
  -6   0   2   59.04    1.74   2
  -6   0   3   93.29    2.95  -2
  -6   0   2   93.29    2.95   1
  -5   0   2   -0.29    0.46  -2
  -5   0   2   -0.29    0.46   1
  -4   0   2    3.97    0.43   1
  -4   0   2    2.30    0.66   2
  -4   0   1    3.57    1.04  -2
  -4   0   2    3.57    1.04   1
  -3   0   2    0.06    0.18   1
  -3   0   2   -0.04    0.19   2
  -2   0   2  231.83    1.47   1
  -2   0   2  163.83    1.82   2
  -1   0   2    0.08    0.25   1
  -1   0   2   -0.04    0.15   2
   1   0   1  464.75    4.16  -2
  -1   0   2  464.75    4.16   1
   0   0   2 1865.16    7.72  -2
   0   0   2 1865.16    7.72   1
  -1   0   3  678.79    6.00  -2
   1   0   2  678.79    6.00   1
   1   0   2    0.45    0.27   2
   1   0   2    0.21    0.33   1
   2   0   2   15.10    0.43   2
   2   0   2   22.27    0.71   1
   3   0   2    0.07    0.27   1
   3   0   2   -0.15    0.18   2
   4   0   2    0.06    0.29   1
   4   0   2    0.26    0.39   2
  -4   0   5    0.18    0.59  -2
   4   0   2    0.18    0.59   1
  -5   0   6    0.41    0.39  -2
   5   0   2    0.41    0.39   1
   6   0   2    0.90    0.38   1
   6   0   2    0.75    0.39   2
  -6   0   7   -0.08    0.85  -2
   6   0   2   -0.08    0.85   1
   7   0   2   -0.31    0.25   2
   7   0   2    0.14    0.29   1
   8   0   2    4.95    0.66   1
  -8   0   8    3.27    1.07  -2
   8   0   2    3.27    1.07   1
   8   0   2    2.69    0.46   2
  -9   0   9    3.58    0.74  -2
   9   0   2    3.58    0.74   1
   9   0   2    2.43    0.82   1
 -10   0  10   42.84    2.23  -2
  10   0   2   42.84    2.23   1
  11   0   2    1.13    1.23   1
 -11   0  11   21.81    2.86  -2
  11   0   2   21.81    2.86   1
  12   0   2    1.69    1.01   1
  12   0   2    1.85    0.85   2
  13   0   2   -0.58    1.16   1
 -13   0  12   -0.76    2.02  -2
  13   0   2   -0.76    2.02   1
 -14   0  13   -2.67    1.54  -2
  14   0   2   -2.67    1.54   1
 -15   0  14    0.80    1.89  -2
  15   0   2    0.80    1.89   1
 -16   0  15    3.49    2.56  -2
  16   0   2    3.49    2.56   1
  16   0   2    3.49    2.17   1
  17   0   2    1.45    1.30   1
  17   0   2   -0.73    1.80   2
  18   0   2    3.90    2.42   1
 -18   0  16    3.69    2.87  -2
  18   0   2    3.69    2.87   1
 -21   1   2    0.86    2.35   1
 -20   1  14    1.12    1.18  -2
 -20   1   2    1.12    1.18   1
 -19   1  13    3.16    1.11  -2
 -19   1   2    3.16    1.11   1
 -18   1  12    7.89    1.68  -2
 -18   1   2    7.89    1.68   1
 -18   1   2    8.41    2.79   1
 -17   1   2    1.73    0.87   1
 -17   1   2    1.13    0.93   2
 -16   1  11    0.21    1.54  -2
 -16   1   2    0.21    1.54   1
 -16   1   2   -0.21    1.09   1
 -15   1  10    5.99    1.13  -2
 -15   1   2    5.99    1.13   1
 -14   1   9    0.14    0.83  -2
 -14   1   2    0.14    0.83   1
 -13   1   2    2.88    0.84   1
 -13   1   8   14.68    1.73  -2
 -13   1   2   14.68    1.73   1
 -12   1   2   42.06    1.19   2
 -12   1   2   62.51    1.48   1
 -11   1   2    0.80    0.83   2
 -11   1   2    1.58    0.56   1
 -11   1   7    1.20    1.12  -2
 -11   1   2    1.20    1.12   1
 -10   1   6  319.90    2.90  -2
 -10   1   2  319.90    2.90   1
  -9   1   5   22.38    0.66  -2
  -9   1   2   22.38    0.66   1
  -8   1   2    2.71    0.31   1
  -8   1   2    2.52    0.35   2
  -7   1   2   24.53    0.77   2
  -7   1   2   30.52    0.65   1
  -6   1   2    5.70    0.55   1
  -6   1   2    3.82    0.47   2
  -6   1   3  152.96    2.66  -2
  -6   1   2  152.96    2.66   1
  -5   1   2  715.63    3.09  -2
  -5   1   2  715.63    3.09   1
  -4   1   1  117.46    1.60  -2
  -4   1   2  117.46    1.60   1
  -4   1   2  104.94    1.32   1
  -4   1   2   72.01    1.33   2
  -3   1   2  721.72    2.30   2
  -3   1   2 1048.72    2.73   1
  -2   1   2   26.42    0.38   1
  -2   1   2   18.57    0.34   2
  -1   1   2    1.39    0.13   1
  -1   1   2    0.84    0.17   2
   1   1   1   10.72    0.67  -2
  -1   1   2   10.72    0.67   1
   0   1   2 1444.32    3.65  -2
   0   1   2 1444.32    3.65   1
   1   1   2    0.09    0.13   1
   1   1   2    0.03    0.13   2
  -1   1   3    1.69    0.72  -2
   1   1   2    1.69    0.72   1
   2   1   2   33.82    0.55   1
   2   1   2   22.78    0.41   2
   3   1   2   64.30    0.73   1
   3   1   2   42.43    0.59   2
   4   1   2   61.20    1.35   2
  -4   1   5   95.75    1.42  -2
   4   1   2   95.75    1.42   1
   4   1   2   93.88    1.33   1
  -5   1   6    2.03    0.30  -2
   5   1   2    2.03    0.30   1
   6   1   2    0.32    0.21   2
   6   1   2    0.04    0.21   1
  -6   1   7    1.87    0.70  -2
   6   1   2    1.87    0.70   1
   7   1   2    1.51    0.26   1
   7   1   2    0.86    0.23   2
   8   1   2   30.24    0.76   1
   8   1   2   20.36    0.73   2
  -8   1   8   32.88    2.12  -2
   8   1   2   32.88    2.12   1
  -9   1   9   12.40    0.63  -2
   9   1   2   12.40    0.63   1
 -10   1  10    5.55    0.93  -2
  10   1   2    5.55    0.93   1
  11   1   2    1.57    0.74   1
 -11   1  11    9.96    2.32  -2
  11   1   2    9.96    2.32   1
  12   1   2    0.77    0.56   2
  12   1   2    0.54    0.60   1
 -13   1  12    0.80    1.46  -2
  13   1   2    0.80    1.46   1
  13   1   2    0.24    1.02   1
 -14   1  13   13.10    1.82  -2
  14   1   2   13.10    1.82   1
 -15   1  14    3.26    1.50  -2
  15   1   2    3.26    1.50   1
  16   1   2    1.05    1.72   1
 -16   1  15    0.02    1.78  -2
  16   1   2    0.02    1.78   1
  17   1   2    0.40    0.81   1
  17   1   2   -0.18    1.35   2
 -18   1  16   11.35    2.23  -2
  18   1   2   11.35    2.23   1
  18   1   2   11.26    2.34   1
 -20   2  14    5.97    1.52  -2
 -20   2   2    5.97    1.52   1
 -19   2  13    1.04    1.06  -2
 -19   2   2    1.04    1.06   1
 -18   2  12    6.46    1.52  -2
 -18   2   2    6.46    1.52   1
 -18   2   2    3.66    2.46   1
 -17   2   2    0.22    0.79   1
 -17   2   2    1.14    0.96   2
 -16   2  11    6.74    1.53  -2
 -16   2   2    6.74    1.53   1
 -16   2   2    4.76    2.21   1
 -15   2  10    5.61    1.13  -2
 -15   2   2    5.61    1.13   1
 -14   2   9   10.86    1.19  -2
 -14   2   2   10.86    1.19   1
 -13   2   2   27.88    1.69   1
 -13   2   8   29.75    2.21  -2
 -13   2   2   29.75    2.21   1
 -12   2   2    5.83    0.65   2
 -12   2   2    9.07    0.78   1
 -11   2   2   29.83    1.52   1
 -11   2   7   69.96    2.16  -2
 -11   2   2   69.96    2.16   1
 -11   2   2   24.94    1.75   2
 -10   2   6  134.66    1.93  -2
 -10   2   2  134.66    1.93   1
  -9   2   5    3.13    0.51  -2
  -9   2   2    3.13    0.51   1
  -9   2   2    0.30    0.45   2
  -9   2   2    2.05    0.53   1
  -8   2   2   51.21    0.73   1
  -8   2   4  122.71    4.04  -2
  -8   2   2  122.71    4.04   1
  -8   2   2   45.65    0.89   2
  -7   2   2   20.15    0.45   1
  -7   2   2   14.13    0.48   2
  -6   2   2   57.74    0.88   2
  -6   2   2   82.29    0.88   1
  -6   2   3   87.70    2.06  -2
  -6   2   2   87.70    2.06   1
  -5   2   2    9.79    0.42  -2
  -5   2   2    9.79    0.42   1
  -4   2   2  349.17    1.70   1
  -4   2   2  347.00    1.91   2
  -4   2   1  922.62    4.56  -2
  -4   2   2  922.62    4.56   1
  -3   2   2  272.60    1.17   2
  -3   2   2  392.45    1.42   1
  -2   2   2  111.90    0.78   2
  -2   2   2  162.02    0.95   1
  -1   2   2   26.60    0.52   2
   1   2   1   45.77    1.51  -2
  -1   2   2   45.77    1.51   1
  -1   2   2   39.80    0.53   1
   0   2   2  141.54    1.12  -2
   0   2   2  141.54    1.12   1
   1   2   2   46.78    0.79   2
   1   2   2   69.95    0.74   1
  -1   2   3  142.17    2.90  -2
   1   2   2  142.17    2.90   1
   2   2   2  110.35    0.97   1
   2   2   2   73.65    0.76   2
   3   2   2   35.21    0.59   1
   3   2   2   23.21    0.48   2
   4   2   2   20.27    0.51   1
  -4   2   5   23.35    0.96  -2
   4   2   2   23.35    0.96   1
   4   2   2   15.18    0.67   2
  -5   2   6   32.28    0.64  -2
   5   2   2   32.28    0.64   1
   6   2   2    5.50    0.49   2
   6   2   2    7.87    0.46   1
  -6   2   7   31.77    1.19  -2
   6   2   2   31.77    1.19   1
   7   2   2    1.16    0.24   1
   7   2   2    1.03    0.23   2
   8   2   2    2.91    0.47   2
   8   2   2    4.87    0.41   1
  -8   2   8    3.36    1.59  -2
   8   2   2    3.36    1.59   1
  -9   2   9    0.57    0.42  -2
   9   2   2    0.57    0.42   1
 -10   2  10   10.09    1.08  -2
  10   2   2   10.09    1.08   1
  11   2   2    1.87    0.94   1
 -11   2  11   30.11    2.27  -2
  11   2   2   30.11    2.27   1
  12   2   2    2.38    0.64   2
  12   2   2    3.52    0.83   1
 -13   2  12   29.35    2.47  -2
  13   2   2   29.35    2.47   1
  13   2   2   27.18    2.26   1
 -14   2  13   14.17    1.90  -2
  14   2   2   14.17    1.90   1
 -15   2  14    1.10    1.47  -2
  15   2   2    1.10    1.47   1
 -16   2  15    0.90    1.73  -2
  16   2   2    0.90    1.73   1
  16   2   2    1.29    1.26   1
  17   2   2    0.66    0.98   1
  17   2   2   -0.89    1.34   2
 -18   2  16   -0.49    1.78  -2
  18   2   2   -0.49    1.78   1
  18   2   2    0.07    2.27   1
 -20   3  14    0.98    2.02  -2
 -20   3   2    0.98    2.02   1
 -19   3  13    5.90    1.40  -2
 -19   3   2    5.90    1.40   1
 -18   3  12    1.52    1.43  -2
 -18   3   2    1.52    1.43   1
 -17   3   2    2.55    1.03   2
 -17   3   2    5.12    1.14   1
 -16   3  11   29.44    2.24  -2
 -16   3   2   29.44    2.24   1
 -16   3   2   29.87    3.81   1
 -15   3  10    4.75    1.06  -2
 -15   3   2    4.75    1.06   1
 -14   3   9   38.76    1.79  -2
 -14   3   2   38.76    1.79   1
 -13   3   2   10.93    1.28   1
 -13   3   8   13.88    1.78  -2
 -13   3   2   13.88    1.78   1
 -12   3   2    7.89    0.70   2
 -12   3   2   10.29    0.82   1
 -11   3   2    7.05    0.98   1
 -11   3   7    6.69    1.06  -2
 -11   3   2    6.69    1.06   1
 -11   3   2    4.97    1.60   2
 -10   3   6   26.44    0.97  -2
 -10   3   2   26.44    0.97   1
  -9   3   5   25.31    0.85  -2
  -9   3   2   25.31    0.85   1
  -9   3   2    4.20    0.85   2
  -9   3   2   14.59    0.94   1
  -8   3   2    2.41    0.29   1
  -8   3   2    1.61    0.29   2
  -8   3   4    4.23    1.48  -2
  -8   3   2    4.23    1.48   1
  -7   3   2   45.59    0.70   1
  -7   3   2   31.39    0.60   2
  -6   3   2   13.94    0.48   2
  -6   3   2   20.84    0.58   1
  -6   3   3   20.98    1.18  -2
  -6   3   2   20.98    1.18   1
  -5   3   2   34.09    0.64  -2
  -5   3   2   34.09    0.64   1
  -4   3   2   23.21    0.44   2
  -4   3   1   42.30    1.11  -2
  -4   3   2   42.30    1.11   1
  -4   3   2   32.72    0.59   1
  -3   3   2    2.64    0.22   1
  -3   3   2    1.85    0.20   2
  -2   3   2    5.13    0.23   2
  -2   3   2    6.95    0.27   1
  -1   3   2  196.01    1.28   2
   1   3   1  365.37    4.21  -2
  -1   3   2  365.37    4.21   1
  -1   3   2  292.96    1.42   1
   0   3   2  157.42    1.18  -2
   0   3   2  157.42    1.18   1
   1   3   2    1.41    0.24   2
   1   3   2    2.08    0.26   1
  -1   3   3  185.82    3.66  -2
   1   3   2  185.82    3.66   1
   2   3   2   46.58    0.61   1
   2   3   2   32.22    0.59   2
   3   3   2   -0.03    0.15   2
   3   3   2   -0.02    0.16   1
  -3   3   4   -0.31    1.10  -2
   3   3   2   -0.31    1.10   1
   4   3   2   51.15    0.89   1
  -4   3   5   62.03    1.07  -2
   4   3   2   62.03    1.07   1
   4   3   2   34.04    1.04   2
  -5   3   6    6.26    0.39  -2
   5   3   2    6.26    0.39   1
   6   3   2    3.97    0.31   1
   6   3   2    2.22    0.35   2
  -6   3   7    4.63    2.18  -2
   6   3   2    4.63    2.18   1
   7   3   2   68.93    0.90   1
   7   3   2   47.75    0.78   2
   8   3   2    3.67    0.37   1
   8   3   2    2.72    0.42   2
  -8   3   8   12.10    2.06  -2
   8   3   2   12.10    2.06   1
  -9   3   9   66.41    1.34  -2
   9   3   2   66.41    1.34   1
 -10   3  10   14.31    1.13  -2
  10   3   2   14.31    1.13   1
  11   3   2    1.94    1.33   1
 -11   3  11    9.97    1.74  -2
  11   3   2    9.97    1.74   1
  12   3   2    1.51    0.61   2
  12   3   2    1.56    0.69   1
 -13   3  12    1.85    1.53  -2
  13   3   2    1.85    1.53   1
  13   3   2    1.54    1.07   1
 -14   3  13   33.21    2.54  -2
  14   3   2   33.21    2.54   1
 -15   3  14    0.29    1.42  -2
  15   3   2    0.29    1.42   1
  16   3   2    9.50    2.90   1
 -16   3  15   13.29    2.26  -2
  16   3   2   13.29    2.26   1
  17   3   2   -0.22    1.36   2
  17   3   2    0.50    0.98   1
  18   3   2   -0.20    2.38   1
 -18   3  16    5.65    1.86  -2
  18   3   2    5.65    1.86   1
 -20   4  14    6.60    2.28  -2
 -20   4   2    6.60    2.28   1
 -19   4  13    2.48    1.27  -2
 -19   4   2    2.48    1.27   1
 -18   4  12    6.22    1.60  -2
 -18   4   2    6.22    1.60   1
 -17   4   2    0.03    0.89   1
 -17   4   2   -0.07    0.91   2
 -16   4  11    3.09    1.49  -2
 -16   4   2    3.09    1.49   1
 -15   4  10    5.07    1.08  -2
 -15   4   2    5.07    1.08   1
 -14   4   9    9.02    1.15  -2
 -14   4   2    9.02    1.15   1
 -13   4   8    4.40    1.19  -2
 -13   4   2    4.40    1.19   1
 -13   4   2    0.49    1.43   2
 -13   4   2    2.57    1.07   1
 -12   4   2    8.14    0.91   1
 -12   4   2    5.92    0.65   2
 -11   4   2    0.80    0.59   1
 -11   4   7   10.90    1.14  -2
 -11   4   2   10.90    1.14   1
 -11   4   2    0.97    0.75   2
 -10   4   6   41.41    1.18  -2
 -10   4   2   41.41    1.18   1
  -9   4   5   93.43    1.51  -2
  -9   4   2   93.43    1.51   1
  -9   4   2   74.66    1.52   1
  -9   4   2   47.75    2.21   2
  -8   4   4   55.52    2.00  -2
  -8   4   2   55.52    2.00   1
  -8   4   2   19.73    0.61   1
  -8   4   2   17.93    0.61   2
  -7   4   2    1.55    0.26   2
  -7   4   2    2.57    0.31   1
  -6   4   2  150.88    1.36   2
  -6   4   3  240.38    3.45  -2
  -6   4   2  240.38    3.45   1
  -6   4   2  221.57    1.82   1
  -5   4   2    0.55    0.29  -2
  -5   4   2    0.55    0.29   1
  -4   4   2  511.85    2.41   1
  -4   4   2  355.66    1.97   2
  -4   4   1  548.04    3.93  -2
  -4   4   2  548.04    3.93   1
  -3   4   2   27.45    0.47   1
  -3   4   2   19.30    0.50   2
  -2   4   2  231.36    1.30   1
  -2   4   2  157.46    1.14   2
  -1   4   2   16.30    0.48   2
  -1   4   2   24.61    0.50   1
   1   4   1  191.02    3.13  -2
  -1   4   2  191.02    3.13   1
   0   4   2    1.72    0.29  -2
   0   4   2    1.72    0.29   1
   1   4   2    2.99    0.26   2
   1   4   2    4.40    0.32   1
   2   4   2   21.89    0.53   1
   2   4   2   15.03    0.41   2
   3   4   2    9.36    0.44   1
   3   4   2    6.70    0.32   2
  -3   4   4   18.60    0.91  -2
   3   4   2   18.60    0.91   1
  -4   4   5    8.29    0.68  -2
   4   4   2    8.29    0.68   1
   4   4   2    4.89    0.42   2
   4   4   2    8.93    0.56   1
  -5   4   6    2.24    0.34  -2
   5   4   2    2.24    0.34   1
   6   4   2   52.24    0.90   1
  -6   4   7   50.93    1.60  -2
   6   4   2   50.93    1.60   1
   6   4   2   36.89    1.10   2
   7   4   2    3.40    0.32   1
   7   4   2    1.93    0.27   2
   8   4   2    2.27    0.42   2
   8   4   2    1.57    0.36   1
  -8   4   8   19.26    2.36  -2
   8   4   2   19.26    2.36   1
  -9   4   9    4.34    0.58  -2
   9   4   2    4.34    0.58   1
 -10   4  10   29.41    1.29  -2
  10   4   2   29.41    1.29   1
 -11   4  11   14.74    2.51  -2
  11   4   2   14.74    2.51   1
  11   4   2    0.63    0.78   1
  12   4   2    1.41    0.67   2
  12   4   2    2.15    0.75   1
 -13   4  12   21.22    2.25  -2
  13   4   2   21.22    2.25   1
  13   4   2   21.82    3.40   1
 -14   4  13    7.00    1.63  -2
  14   4   2    7.00    1.63   1
 -15   4  14    2.49    1.57  -2
  15   4   2    2.49    1.57   1
  16   4   2    0.96    1.90   1
 -16   4  15    7.32    2.97  -2
  16   4   2    7.32    2.97   1
  17   4   2    1.06    1.01   1
  17   4   2    0.23    1.35   2
 -18   4  16   -0.91    1.67  -2
  18   4   2   -0.91    1.67   1
  18   4   2    0.95    2.18   1
 -20   5  14    3.62    2.16  -2
 -20   5   2    3.62    2.16   1
 -19   5  13    4.68    1.34  -2
 -19   5   2    4.68    1.34   1
 -18   5  12    2.88    1.47  -2
 -18   5   2    2.88    1.47   1
 -17   5   2    1.80    1.00   2
 -17   5   2    2.21    1.06   1
 -16   5  11    7.16    1.68  -2
 -16   5   2    7.16    1.68   1
 -15   5  10    1.09    1.07  -2
 -15   5   2    1.09    1.07   1
 -14   5   9    2.57    0.91  -2
 -14   5   2    2.57    0.91   1
 -13   5   2    0.55    0.75   1
 -13   5   2   -0.50    1.05   2
 -13   5   8   -0.80    1.20  -2
 -13   5   2   -0.80    1.20   1
 -12   5   2   17.80    1.04   2
 -12   5   2   24.36    1.17   1
 -11   5   7    6.89    0.92  -2
 -11   5   2    6.89    0.92   1
 -11   5   2    8.04    1.25   1
 -11   5   2    5.33    1.03   2
 -10   5   6   25.16    0.97  -2
 -10   5   2   25.16    0.97   1
  -9   5   5   75.91    1.28  -2
  -9   5   2   75.91    1.28   1
  -9   5   2   39.53    1.49   1
  -8   5   2   -0.06    0.25   1
  -8   5   2    0.07    0.23   2
  -8   5   4   -0.94    0.76  -2
  -8   5   2   -0.94    0.76   1
  -7   5   2   28.41    0.70   2
  -7   5   2   40.15    0.81   1
  -6   5   2    0.29    0.23   2
  -6   5   2    0.61    0.24   1
  -6   5   3    6.96    0.96  -2
  -6   5   2    6.96    0.96   1
  -5   5   2    7.08    0.42  -2
  -5   5   2    7.08    0.42   1
  -4   5   2    0.26    0.19   1
  -4   5   2    0.28    0.17   2
  -4   5   1    3.79    0.67  -2
  -4   5   2    3.79    0.67   1
  -3   5   2   27.49    0.56   2
  -3   5   2   40.88    0.58   1
  -2   5   2    1.50    0.22   2
  -2   5   2    2.45    0.24   1
  -1   5   2  194.47    1.41   1
  -1   5   2  133.37    1.27   2
   1   5   1  395.10    4.81  -2
  -1   5   2  395.10    4.81   1
   0   5   2  109.07    1.04  -2
   0   5   2  109.07    1.04   1
   1   5   2   24.67    0.62   1
   1   5   2   17.69    0.53   2
   2   5   2    0.78    0.23   1
   2   5   2    0.76    0.21   2
   3   5   2   10.48    0.37   1
   3   5   2    7.58    0.37   2
   4   5   2   40.66    0.99   1
  -4   5   5   43.19    1.18  -2
   4   5   2   43.19    1.18   1
   4   5   2   28.32    1.31   2
  -5   5   6    3.29    0.43  -2
   5   5   2    3.29    0.43   1
   6   5   2   28.78    0.72   1
   6   5   2   21.47    0.71   2
  -6   5   7   64.42    1.90  -2
   6   5   2   64.42    1.90   1
   7   5   2    3.92    0.35   1
   7   5   2    2.86    0.31   2
   8   5   2    8.00    0.58   1
   8   5   2    5.20    0.49   2
  -8   5   8   12.58    2.06  -2
   8   5   2   12.58    2.06   1
  -9   5   9   10.63    0.88  -2
   9   5   2   10.63    0.88   1
 -10   5  10    2.26    0.79  -2
  10   5   2    2.26    0.79   1
  11   5   2   -0.66    1.30   1
 -11   5  11   -0.88    1.68  -2
  11   5   2   -0.88    1.68   1
  12   5   2    1.78    0.64   2
  12   5   2    1.39    0.81   1
 -13   5  12    2.10    1.63  -2
  13   5   2    2.10    1.63   1
  13   5   2   -0.61    1.23   1
 -14   5  13    6.67    1.66  -2
  14   5   2    6.67    1.66   1
 -15   5  14    4.38    1.65  -2
  15   5   2    4.38    1.65   1
 -16   5  15    8.72    2.79  -2
  16   5   2    8.72    2.79   1
  16   5   2    7.00    2.65   1
  17   5   2    0.18    1.04   1
  17   5   2   -0.46    1.14   2
 -18   5  16    2.43    1.85  -2
  18   5   2    2.43    1.85   1
  18   5   2    1.44    2.27   1
 -20   6  14    1.67    2.01  -2
 -20   6   2    1.67    2.01   1
 -19   6  13    0.86    1.21  -2
 -19   6   2    0.86    1.21   1
 -18   6  12   16.96    1.98  -2
 -18   6   2   16.96    1.98   1
 -17   6   2    0.85    0.94   1
 -17   6   2   -0.24    0.88   2
 -16   6  11   -0.60    1.36  -2
 -16   6   2   -0.60    1.36   1
 -15   6  10    6.46    1.35  -2
 -15   6   2    6.46    1.35   1
 -14   6   9   17.61    1.40  -2
 -14   6   2   17.61    1.40   1
 -13   6   8    4.82    1.26  -2
 -13   6   2    4.82    1.26   1
 -13   6   2    1.66    1.21   2
 -13   6   2    1.71    1.53   1
 -12   6   2   10.46    1.13   1
 -12   6   2    5.53    0.74   2
 -11   6   2   42.92    1.83   1
 -11   6   2   33.30    1.85   2
 -11   6   7   69.46    2.26  -2
 -11   6   2   69.46    2.26   1
 -10   6   6   12.54    0.70  -2
 -10   6   2   12.54    0.70   1
  -9   6   5    2.50    0.47  -2
  -9   6   2    2.50    0.47   1
  -9   6   2    2.62    0.90   1
  -8   6   2   55.16    1.02   2
  -8   6   4  119.67    2.97  -2
  -8   6   2  119.67    2.97   1
  -8   6   2   77.43    1.33   1
  -7   6   2   13.66    0.50   2
  -7   6   2   18.09    0.60   1
  -6   6   3  624.24    6.02  -2
  -6   6   2  624.24    6.02   1
  -6   6   2  449.86    2.46   2
  -6   6   2  647.42    2.92   1
  -5   6   2   13.36    0.50  -2
  -5   6   2   13.36    0.50   1
  -4   6   2  223.95    2.03   2
  -4   6   1  346.67    2.52  -2
  -4   6   2  346.67    2.52   1
  -4   6   2  312.87    2.48   1
  -3   6   2    9.78    0.38   1
  -3   6   2    6.57    0.38   2
  -2   6   2  158.03    1.20   1
  -2   6   2  105.94    1.11   2
  -1   6   2  284.67    1.81   1
  -1   6   2  192.01    1.62   2
   1   6   1  327.96    4.66  -2
  -1   6   2  327.96    4.66   1
   0   6   2   14.56    0.44  -2
   0   6   2   14.56    0.44   1
   1   6   2  111.53    1.26   2
  -1   6   3  179.36    4.06  -2
   1   6   2  179.36    4.06   1
   1   6   2  156.98    1.67   1
   2   6   2  119.56    1.28   1
   2   6   2   83.03    1.00   2
   3   6   2    8.34    0.43   1
   3   6   2    6.45    0.37   2
  -4   6   5   34.41    0.96  -2
   4   6   2   34.41    0.96   1
   4   6   2   12.31    1.13   1
   4   6   2   12.25    0.74   2
  -5   6   6   12.75    0.60  -2
   5   6   2   12.75    0.60   1
   6   6   2   73.09    1.14   1
   6   6   2   49.87    1.17   2
  -6   6   7   78.19    3.71  -2
   6   6   2   78.19    3.71   1
   7   6   2    3.63    0.35   1
   7   6   2    2.25    0.38   2
   8   6   2    0.18    0.31   1
   8   6   2    0.62    0.35   2
  -8   6   8   13.47    2.15  -2
   8   6   2   13.47    2.15   1
  -9   6   9    6.66    0.81  -2
   9   6   2    6.66    0.81   1
 -10   6  10   13.91    1.25  -2
  10   6   2   13.91    1.25   1
  11   6   2    5.79    2.00   1
 -11   6  11   32.50    3.36  -2
  11   6   2   32.50    3.36   1
  12   6   2    1.35    0.68   2
  12   6   2    3.04    1.05   1
  13   6   2   14.60    2.96   1
 -13   6  12   17.56    2.23  -2
  13   6   2   17.56    2.23   1
 -14   6  13   21.65    2.26  -2
  14   6   2   21.65    2.26   1
 -15   6  14    0.13    1.46  -2
  15   6   2    0.13    1.46   1
 -16   6  15    0.08    2.43  -2
  16   6   2    0.08    2.43   1
  16   6   2    0.08    1.86   1
  17   6   2    0.59    1.14   1
  17   6   2   -0.04    1.05   2
 -18   6  16    0.87    2.25  -2
  18   6   2    0.87    2.25   1
 -19   7  13    0.61    1.83  -2
 -19   7   2    0.61    1.83   1
 -18   7  12    4.78    1.56  -2
 -18   7   2    4.78    1.56   1
 -17   7   2    0.72    0.97   1
 -17   7   2    0.06    1.09   2
 -16   7  11   12.79    1.86  -2
 -16   7   2   12.79    1.86   1
 -15   7  10    1.72    1.14  -2
 -15   7   2    1.72    1.14   1
 -14   7   9   10.95    1.24  -2
 -14   7   2   10.95    1.24   1
 -13   7   8    1.21    1.22  -2
 -13   7   2    1.21    1.22   1
 -13   7   2   -0.30    0.78   2
 -13   7   2    1.68    1.56   1
 -12   7   2    3.25    0.65   2
 -12   7   2    4.20    0.88   1
 -11   7   7    0.13    1.20  -2
 -11   7   2    0.13    1.20   1
 -11   7   2    0.02    0.80   1
 -11   7   2    0.15    0.65   2
 -10   7   6    5.88    0.64  -2
 -10   7   2    5.88    0.64   1
  -9   7   2   32.60    2.28   1
  -9   7   5   34.59    1.07  -2
  -9   7   2   34.59    1.07   1
  -8   7   2    0.80    0.34   1
  -8   7   2    0.81    0.30   2
  -8   7   4    1.69    0.97  -2
  -8   7   2    1.69    0.97   1
  -7   7   2    1.13    0.26   2
  -7   7   4    3.83    1.45  -2
  -7   7   2    3.83    1.45   1
  -7   7   2    1.57    0.34   1
  -6   7   2    4.13    0.36   2
  -6   7   2    6.59    0.39   1
  -6   7   3    7.34    1.45  -2
  -6   7   2    7.34    1.45   1
  -5   7   2  125.87    1.23  -2
  -5   7   2  125.87    1.23   1
  -4   7   2   17.03    0.85   1
  -4   7   2   13.60    0.74   2
  -4   7   1   29.20    0.82  -2
  -4   7   2   29.20    0.82   1
  -3   7   2   33.84    0.63   1
  -3   7   2   22.24    0.60   2
  -2   7   2   66.78    0.86   1
  -2   7   2   44.18    0.71   2
  -1   7   2    4.88    0.43   1
  -1   7   2    3.77    0.48   2
   1   7   1  207.57    3.81  -2
  -1   7   2  207.57    3.81   1
   0   7   2   10.58    0.50  -2
   0   7   2   10.58    0.50   1
   1   7   2    8.49    0.47   2
   1   7   2   11.54    0.61   1
  -1   7   3   16.14    1.23  -2
   1   7   2   16.14    1.23   1
   2   7   2    6.22    0.43   1
   2   7   2    4.90    0.37   2
   3   7   2    0.46    0.23   2
   3   7   2    0.37    0.25   1
   4   7   2   36.99    1.19   2
  -4   7   5   59.06    1.05  -2
   4   7   2   59.06    1.05   1
  -5   7   6   39.77    0.78  -2
   5   7   2   39.77    0.78   1
   6   7   2    0.11    0.34   1
  -6   7   7    1.63    0.98  -2
   6   7   2    1.63    0.98   1
   6   7   2   -0.01    0.54   2
   7   7   2    0.82    0.32   1
   7   7   2    0.28    0.31   2
   8   7   2    7.46    0.63   2
   8   7   2   11.77    0.80   1
  -8   7   8   13.67    2.17  -2
   8   7   2   13.67    2.17   1
  -9   7   9    5.48    0.82  -2
   9   7   2    5.48    0.82   1
 -10   7  10   10.05    1.36  -2
  10   7   2   10.05    1.36   1
 -11   7  11   13.94    2.82  -2
  11   7   2   13.94    2.82   1
  11   7   2    5.20    1.39   1
  12   7   2   10.45    1.03   2
  12   7   2   15.82    1.70   1
  13   7   2    0.06    1.30   1
 -13   7  12    2.31    1.72  -2
  13   7   2    2.31    1.72   1
 -14   7  13    6.96    1.74  -2
  14   7   2    6.96    1.74   1
 -15   7  14    2.34    1.57  -2
  15   7   2    2.34    1.57   1
 -16   7  15    5.44    2.72  -2
  16   7   2    5.44    2.72   1
  16   7   2    3.53    2.37   1
  17   7   2    0.04    1.02   1
  17   7   2   -0.02    0.87   2
 -18   8  12    5.24    1.58  -2
 -18   8   2    5.24    1.58   1
 -17   8   2   -0.20    0.86   1
 -17   8   2    0.70    1.16   2
 -16   8   2   -0.31    1.56   1
 -16   8  11    0.75    1.68  -2
 -16   8   2    0.75    1.68   1
 -15   8  10    2.56    1.21  -2
 -15   8   2    2.56    1.21   1
 -14   8   9    3.24    1.06  -2
 -14   8   2    3.24    1.06   1
 -13   8   2    0.14    0.89   2
 -13   8   8    2.26    1.28  -2
 -13   8   2    2.26    1.28   1
 -13   8   2    2.10    1.68   1
 -12   8   2    0.06    0.50   2
 -12   8   2    1.08    0.71   1
 -11   8   7   32.12    1.86  -2
 -11   8   2   32.12    1.86   1
 -11   8   2   18.75    1.81   2
 -11   8   2   24.58    3.29   1
 -10   8   6   14.68    0.90  -2
 -10   8   2   14.68    0.90   1
  -9   8   5   21.92    0.94  -2
  -9   8   2   21.92    0.94   1
  -8   8   2  148.68    2.22   1
  -8   8   4  204.11    4.12  -2
  -8   8   2  204.11    4.12   1
  -8   8   2  109.78    1.43   2
  -7   8   2    2.20    0.30   2
  -7   8   2    3.31    0.48   1
  -6   8   2   41.39    1.14   1
  -6   8   2   27.76    0.70   2
  -6   8   3   40.35    1.64  -2
  -6   8   2   40.35    1.64   1
  -5   8   2    6.37    0.41  -2
  -5   8   2    6.37    0.41   1
  -4   8   1  134.07    3.35  -2
  -4   8   2  134.07    3.35   1
  -4   8   2   53.15    1.25   2
  -4   8   2   47.46    2.97   1
  -3   8   2   76.39    0.94   1
  -3   8   2   54.36    0.93   2
  -2   8   2   30.62    0.67   2
  -2   8   2   45.60    0.77   1
  -1   8   2    7.92    0.47   1
  -1   8   2    5.28    0.45   2
   1   8   1   10.12    0.84  -2
  -1   8   2   10.12    0.84   1
   0   8   2    2.51    0.38  -2
   0   8   2    2.51    0.38   1
  -1   8   3    7.71    0.87  -2
   1   8   2    7.71    0.87   1
   1   8   2    8.76    0.64   1
   1   8   2    6.20    0.44   2
   2   8   2  129.27    1.49   1
   2   8   2   91.44    1.16   2
   3   8   2   81.61    1.20   1
   3   8   2   62.02    1.00   2
  -4   8   5    8.59    0.70  -2
   4   8   2    8.59    0.70   1
   4   8   2    1.17    0.49   2
  -5   8   6   15.66    0.63  -2
   5   8   2   15.66    0.63   1
  -6   8   7    9.16    1.29  -2
   6   8   2    9.16    1.29   1
   6   8   2    1.27    0.62   1
   6   8   2    1.23    0.70   2
   7   8   2    0.31    0.32   1
   7   8   2    0.38    0.32   2
   8   8   2   32.67    1.28   1
   8   8   2   24.28    0.94   2
  -8   8   8   47.14    3.37  -2
   8   8   2   47.14    3.37   1
  -9   8   9   11.23    1.05  -2
   9   8   2   11.23    1.05   1
 -10   8  10   24.50    1.58  -2
  10   8   2   24.50    1.58   1
  11   8   2    3.04    1.27   1
 -11   8  11    5.29    2.42  -2
  11   8   2    5.29    2.42   1
  12   8   2   -0.17    0.85   1
  12   8   2    1.13    0.62   2
 -13   8  12    6.14    1.94  -2
  13   8   2    6.14    1.94   1
  13   8   2    1.84    1.76   1
 -14   8  13    1.82    1.52  -2
  14   8   2    1.82    1.52   1
 -15   8  14    2.27    1.69  -2
  15   8   2    2.27    1.69   1
  16   8   2    0.59    1.92   1
 -16   8  15    0.13    2.38  -2
  16   8   2    0.13    2.38   1
  17   8   2   -0.66    0.91   1
  17   8   2    1.42    0.94   2
 -17   9   2    1.69    1.03   1
 -17   9   2    0.98    1.13   2
 -16   9   2    8.61    2.84   1
 -16   9  11    7.56    1.96  -2
 -16   9   2    7.56    1.96   1
 -15   9  10    1.69    1.28  -2
 -15   9   2    1.69    1.28   1
 -14   9   9   31.83    1.87  -2
 -14   9   2   31.83    1.87   1
 -13   9   2    1.21    1.01   2
 -13   9   8    3.19    1.64  -2
 -13   9   2    3.19    1.64   1
 -13   9   2    4.15    1.50   1
 -12   9   2    0.76    0.54   2
 -12   9   2    1.40    0.74   1
 -11   9   7    8.76    1.34  -2
 -11   9   2    8.76    1.34   1
 -11   9   2    5.67    1.18   2
 -11   9   2    7.81    2.29   1
 -10   9   6   30.47    1.23  -2
 -10   9   2   30.47    1.23   1
  -9   9   5   31.78    1.17  -2
  -9   9   2   31.78    1.17   1
  -9   9   2   27.33    1.77   2
  -8   9   2   26.00    0.87   2
  -8   9   2   33.97    1.19   1
  -8   9   4   48.07    2.24  -2
  -8   9   2   48.07    2.24   1
  -7   9   2   46.16    1.19   1
  -7   9   2   32.75    0.82   2
  -6   9   2    6.73    0.81   1
  -6   9   3    5.20    1.14  -2
  -6   9   2    5.20    1.14   1
  -6   9   2    4.62    0.43   2
  -5   9   2   48.66    0.98  -2
  -5   9   2   48.66    0.98   1
  -4   9   1   24.06    1.33  -2
  -4   9   2   24.06    1.33   1
  -3   9   2    3.12    0.34   1
  -3   9   2    2.40    0.38   2
  -2   9   2    3.67    0.35   2
  -2   9   2    5.35    0.38   1
  -1   9   2   30.02    0.90   2
  -1   9   2   43.90    1.00   1
   1   9   1   55.34    1.45  -2
  -1   9   2   55.34    1.45   1
   0   9   2  139.30    1.37  -2
   0   9   2  139.30    1.37   1
  -1   9   3   16.33    1.12  -2
   1   9   2   16.33    1.12   1
   1   9   2   14.54    0.81   1
   1   9   2   10.18    0.64   2
   2   9   2    1.55    0.31   2
   2   9   2    1.63    0.33   1
   3   9   2    0.50    0.26   2
   3   9   2    0.25    0.26   1
  -4   9   5   30.94    1.23  -2
   4   9   2   30.94    1.23   1
   4   9   2   26.60    1.20   1
   4   9   2   20.36    1.20   2
  -5   9   6    3.40    0.42  -2
   5   9   2    3.40    0.42   1
   6   9   2   -0.05    0.35   1
  -6   9   7    2.67    0.88  -2
   6   9   2    2.67    0.88   1
   6   9   2   -0.40    0.86   2
   7   9   2    8.89    0.63   1
   7   9   2    6.22    0.55   2
   8   9   2    0.31    0.41   2
  -8   9   8    0.89    1.71  -2
   8   9   2    0.89    1.71   1
   8   9   2   -0.03    0.46   1
  -9   9   9   16.49    1.23  -2
   9   9   2   16.49    1.23   1
 -10   9  10   23.05    1.60  -2
  10   9   2   23.05    1.60   1
  11   9   2    0.58    1.50   1
 -11   9  11    2.91    2.14  -2
  11   9   2    2.91    2.14   1
  12   9   2    5.16    1.23   1
  12   9   2    2.92    0.75   2
  13   9   2    2.11    1.95   1
 -13   9  12    2.64    1.79  -2
  13   9   2    2.64    1.79   1
 -14   9  13   14.32    2.14  -2
  14   9   2   14.32    2.14   1
 -15   9  14    2.97    1.70  -2
  15   9   2    2.97    1.70   1
 -16   9  15    1.74    2.58  -2
  16   9   2    1.74    2.58   1
  16   9   2    0.70    2.18   1
  17   9   2    0.88    1.66   1
  17   9   2   -0.74    1.96   2
 -17  10   2    0.46    1.32   1
 -17  10   2    1.08    1.61   2
 -16  10   2    0.39    1.84   1
 -15  10  10    8.29    1.53  -2
 -15  10   2    8.29    1.53   1
 -14  10   9    1.27    1.21  -2
 -14  10   2    1.27    1.21   1
 -13  10   2    9.10    1.92   1
 -13  10   8   11.64    2.00  -2
 -13  10   2   11.64    2.00   1
 -13  10   2    3.30    1.11   2
 -12  10   2    0.75    0.71   1
 -12  10   2    0.63    0.57   2
 -11  10   7   10.20    1.61  -2
 -11  10   2   10.20    1.61   1
 -11  10   2    4.80    1.09   2
 -11  10   2   12.03    2.77   1
 -10  10   6   11.11    0.91  -2
 -10  10   2   11.11    0.91   1
  -9  10   5    7.73    0.78  -2
  -9  10   2    7.73    0.78   1
  -9  10   2    4.88    0.88   2
  -8  10   2   24.04    0.85   2
  -8  10   4   49.05    2.41  -2
  -8  10   2   49.05    2.41   1
  -8  10   2   32.14    1.25   1
  -7  10   2    0.97    0.30   2
  -7  10   2    1.26    0.43   1
  -6  10   2   40.97    1.82   1
  -6  10   3   43.40    3.11  -2
  -6  10   2   43.40    3.11   1
  -6  10   2   30.13    0.85   2
  -5  10   2   12.60    0.57  -2
  -5  10   2   12.60    0.57   1
  -4  10   1  100.31    2.50  -2
  -4  10   2  100.31    2.50   1
  -4  10   2   93.85    1.89   1
  -4  10   2   64.55    1.73   2
  -3  10   2   32.66    0.86   1
  -3  10   2   23.97    0.76   2
  -2  10   2  104.89    1.47   1
  -2  10   2   75.31    1.14   2
  -1  10   2   20.86    1.16   2
   1  10   1  124.39    2.17  -2
  -1  10   2  124.39    2.17   1
  -1  10   2   15.98    1.42   1
   0  10   2   31.78    0.89  -2
   0  10   2   31.78    0.89   1
   1  10   2    2.99    0.50   1
  -1  10   3   51.46    1.81  -2
   1  10   2   51.46    1.81   1
   1  10   2   18.00    1.93   2
   2  10   2    7.16    0.47   2
   2  10   2   11.55    0.62   1
   3  10   2   25.44    0.71   2
   3  10   2   33.23    0.89   1
   4  10   2    2.51    0.69   2
   4  10   2    3.64    0.62   1
  -4  10   5    5.11    0.76  -2
   4  10   2    5.11    0.76   1
  -5  10   6    6.32    0.52  -2
   5  10   2    6.32    0.52   1
  -6  10   7   10.45    1.19  -2
   6  10   2   10.45    1.19   1
   6  10   2    8.96    0.70   1
   7  10   2    0.12    0.36   2
   7  10   2    0.32    0.35   1
   8  10   2   22.14    1.21   1
   8  10   2   16.98    1.38   2
  -8  10   8   42.22    3.63  -2
   8  10   2   42.22    3.63   1
  -9  10   9    6.62    0.96  -2
   9  10   2    6.62    0.96   1
 -10  10  10    4.73    1.07  -2
  10  10   2    4.73    1.07   1
 -11  10  11    6.60    2.45  -2
  11  10   2    6.60    2.45   1
  11  10   2    7.31    2.47   1
  12  10   2    3.33    1.19   1
  12  10   2    2.41    0.63   2
 -13  10  12   10.19    2.14  -2
  13  10   2   10.19    2.14   1
  13  10   2    8.82    2.80   1
 -14  10  13    3.10    1.64  -2
  14  10   2    3.10    1.64   1
 -15  10  14    2.60    1.78  -2
  15  10   2    2.60    1.78   1
  16  10   2    1.20    2.26   1
 -16  10  15    1.68    1.84  -2
  16  10   2    1.68    1.84   1
  16  10   2    0.26    0.94   2
 -17  11   2   -1.08    1.59   2
 -17  11   2    2.06    2.10   1
 -16  11   2    0.92    2.31   1
 -15  11  10    2.38    2.79  -2
 -15  11   2    2.38    2.79   1
 -14  11   9    3.72    1.67  -2
 -14  11   2    3.72    1.67   1
 -13  11   8    5.96    2.07  -2
 -13  11   2    5.96    2.07   1
 -13  11   2    1.74    0.89   2
 -12  11   2   14.79    1.46   1
 -12  11   2    8.96    0.89   2
 -11  11   2    0.40    1.07   1
 -11  11   2   -0.41    0.67   2
 -11  11   7    0.76    1.26  -2
 -11  11   2    0.76    1.26   1
 -10  11   6    2.08    0.74  -2
 -10  11   2    2.08    0.74   1
  -9  11   2    1.36    0.62   2
  -9  11   5    1.58    0.67  -2
  -9  11   2    1.58    0.67   1
  -8  11   4    1.96    1.40  -2
  -8  11   2    1.96    1.40   1
  -8  11   2    0.20    0.37   2
  -8  11   2   -0.08    0.51   1
  -7  11   2    8.86    0.56   2
  -7  11   2   12.37    0.85   1
  -6  11   2    8.89    2.08   2
  -6  11   2    6.28    1.05   1
  -6  11   3   36.55    2.98  -2
  -6  11   2   36.55    2.98   1
  -5  11   2   72.10    1.24  -2
  -5  11   2   72.10    1.24   1
  -4  11   1   11.20    1.15  -2
  -4  11   2   11.20    1.15   1
  -4  11   2    9.36    0.98   1
  -4  11   2    5.85    0.85   2
  -3  11   2    0.48    0.29   2
  -3  11   2    0.57    0.35   1
  -2  11   2   16.28    0.69   2
  -2  11   2   21.01    0.89   1
   1  11   1   36.93    1.39  -2
  -1  11   2   36.93    1.39   1
  -1  11   2    6.23    0.83   2
  -1  11   2    2.91    1.43   1
   0  11   2    3.26    0.56  -2
   0  11   2    3.26    0.56   1
  -1  11   3   31.94    1.34  -2
   1  11   2   31.94    1.34   1
   1  11   2   25.93    1.31   1
   1  11   2   18.69    2.00   2
   2  11   2   40.93    0.95   1
   2  11   2   31.24    1.04   2
   3  11   2   13.02    0.80   2
   3  11   2   18.62    0.76   1
   4  11   2   28.57    1.39   1
  -4  11   5   35.10    1.37  -2
   4  11   2   35.10    1.37   1
  -5  11   6    2.15    0.48  -2
   5  11   2    2.15    0.48   1
   6  11   2   14.26    0.91   1
  -6  11   7   18.79    1.38  -2
   6  11   2   18.79    1.38   1
   7  11   2    3.50    0.54   2
   7  11   2    5.12    0.53   1
   8  11   2    6.49    0.89   1
   8  11   2    4.73    1.13   2
  -8  11   8   11.91    2.62  -2
   8  11   2   11.91    2.62   1
  -9  11   9    1.25    0.72  -2
   9  11   2    1.25    0.72   1
 -10  11  10    3.21    0.95  -2
  10  11   2    3.21    0.95   1
 -11  11  11   17.74    2.21  -2
  11  11   2   17.74    2.21   1
  11  11   2    6.03    2.36   1
  12  11   2    1.82    0.76   2
  12  11   2    3.57    1.15   1
  13  11   2    0.08    0.78   2
 -13  11  12    4.31    1.94  -2
  13  11   2    4.31    1.94   1
  13  11   2    5.36    2.28   1
 -14  11  13    1.69    1.36  -2
  14  11   2    1.69    1.36   1
 -15  11  14    3.22    1.41  -2
  15  11   2    3.22    1.41   1
 -16  11  15    6.14    2.83  -2
  16  11   2    6.14    2.83   1
 -17  12   2   -0.49    2.34   2
 -16  12   2    4.06    2.59   1
 -15  12  10   -0.08    2.70  -2
 -15  12   2   -0.08    2.70   1
 -14  12   9    4.17    2.63  -2
 -14  12   2    4.17    2.63   1
 -13  12   2    1.03    0.84   2
 -13  12   8   -2.59    2.64  -2
 -13  12   2   -2.59    2.64   1
 -12  12   2    0.69    1.00   1
 -12  12   2    0.23    0.56   2
 -11  12   2   -0.27    0.69   2
 -11  12   2   -1.15    1.26   1
 -11  12   7    0.84    1.97  -2
 -11  12   2    0.84    1.97   1
 -10  12   6    9.25    1.14  -2
 -10  12   2    9.25    1.14   1
  -9  12   5    0.45    0.82  -2
  -9  12   2    0.45    0.82   1
  -9  12   2    0.23    0.52   2
  -8  12   2    4.57    0.51   2
  -8  12   2    6.14    0.84   1
  -8  12   4   10.30    2.68  -2
  -8  12   2   10.30    2.68   1
  -7  12   2    1.66    0.51   1
  -7  12   2    1.09    0.33   2
  -6  12   3   12.70    1.41  -2
  -6  12   2   12.70    1.41   1
  -6  12   2   13.31    2.39   1
  -5  12   2    4.06    0.62  -2
  -5  12   2    4.06    0.62   1
  -4  12   2   29.11    1.50   2
  -4  12   1   45.33    2.07  -2
  -4  12   2   45.33    2.07   1
  -4  12   2   42.40    1.83   1
  -3  12   2    0.36    0.34   2
  -3  12   2    0.33    0.44   1
   3  12   0    2.99    2.13  -2
  -3  12   2    2.99    2.13   1
  -2  12   2   31.27    1.09   2
  -2  12   2   42.61    1.23   1
   1  12   1   33.41    1.46  -2
  -1  12   2   33.41    1.46   1
  -1  12   2    2.85    1.26   1
   0  12   2   19.44    0.93  -2
   0  12   2   19.44    0.93   1
   1  12   2   21.49    2.12   2
  -1  12   3   44.11    1.72  -2
   1  12   2   44.11    1.72   1
   1  12   2   15.79    1.44   1
   2  12   2    0.52    0.42   2
   2  12   2    1.15    0.46   1
   3  12   2    1.54    0.44   1
   3  12   2    1.22    0.57   2
   4  12   2    1.02    0.41   1
  -4  12   5    3.36    0.75  -2
   4  12   2    3.36    0.75   1
  -5  12   6    0.47    0.48  -2
   5  12   2    0.47    0.48   1
   6  12   2    0.43    0.42   1
  -6  12   7    0.96    0.97  -2
   6  12   2    0.96    0.97   1
   7  12   2    0.45    0.53   1
   7  12   2    0.97    0.49   2
   8  12   2    3.25    0.90   2
   8  12   2    3.69    0.80   1
  -8  12   8    7.29    2.25  -2
   8  12   2    7.29    2.25   1
  -9  12   9    1.21    0.76  -2
   9  12   2    1.21    0.76   1
 -10  12  10    0.50    0.85  -2
  10  12   2    0.50    0.85   1
  11  12   2   -0.63    0.87   2
 -11  12  11   -1.12    1.38  -2
  11  12   2   -1.12    1.38   1
  11  12   2   -0.21    1.53   1
  12  12   2    0.04    0.89   1
  12  12   2    1.41    0.77   2
  13  12   2    1.95    0.98   2
 -13  12  12   11.10    1.88  -2
  13  12   2   11.10    1.88   1
 -14  12  13   -0.27    1.22  -2
  14  12   2   -0.27    1.22   1
 -15  12  14    3.20    1.44  -2
  15  12   2    3.20    1.44   1
 -15  13  10   35.23    4.74  -2
 -15  13   2   35.23    4.74   1
 -14  13   9    4.70    2.73  -2
 -14  13   2    4.70    2.73   1
 -13  13   2    3.67    2.28   1
 -13  13   8    8.29    3.39  -2
 -13  13   2    8.29    3.39   1
 -12  13   2   11.42    1.76   1
 -12  13   2    6.56    0.79   2
 -11  13   2   -0.30    1.15   1
 -11  13   2   -0.44    0.65   2
 -10  13   6    0.00    1.06  -2
 -10  13   2    0.00    1.06   1
  -9  13   2    1.17    0.53   2
  -9  13   5    2.98    1.16  -2
  -9  13   2    2.98    1.16   1
  -8  13   2    4.75    0.81   1
  -8  13   2    2.15    1.19   2
  -8  13   4    4.22    1.58  -2
  -8  13   2    4.22    1.58   1
  -7  13   2    0.70    0.64   2
  -7  13   2    0.19    0.47   1
  -6  13   3   -0.07    1.08  -2
  -6  13   2   -0.07    1.08   1
  -6  13   2    0.44    1.05   1
  -6  13   2   -0.17    1.08   2
  -5  13   2   -0.05    0.42  -2
  -5  13   2   -0.05    0.42   1
  -4  13   2    1.55    0.72   2
  -4  13   1    1.81    0.69  -2
  -4  13   2    1.81    0.69   1
  -3  13   2   12.08    0.90   1
  -3  13   2    9.03    0.80   2
   3  13   0   24.75    3.71  -2
  -3  13   2   24.75    3.71   1
  -2  13   2   29.51    1.15   1
  -2  13   2   22.18    1.07   2
   1  13   1    7.04    0.92  -2
  -1  13   2    7.04    0.92   1
   0  13   2    1.46    0.60  -2
   0  13   2    1.46    0.60   1
  -1  13   3   15.38    1.01  -2
   1  13   2   15.38    1.01   1
   2  13   2   37.88    1.26   1
   2  13   2   29.82    1.15   2
   3  13   2    0.11    0.42   1
   3  13   2    0.39    0.53   2
  -4  13   5    7.53    0.98  -2
   4  13   2    7.53    0.98   1
   4  13   2    2.82    0.82   1
  -5  13   6    2.07    0.66  -2
   5  13   2    2.07    0.66   1
  -6  13   7    1.37    1.06  -2
   6  13   2    1.37    1.06   1
   6  13   2   -0.34    1.34   1
   7  13   2    1.84    0.64   1
   7  13   2    1.33    0.54   2
   8  13   2   -0.24    0.69   2
   8  13   2   -0.53    0.57   1
  -9  13   9    0.47    1.02  -2
   9  13   2    0.47    1.02   1
 -10  13  10    4.60    1.11  -2
  10  13   2    4.60    1.11   1
  11  13   2    0.38    0.91   2
  11  13   2   -0.04    1.78   1
 -11  13  11    2.69    1.94  -2
  11  13   2    2.69    1.94   1
  12  13   2    7.64    1.51   1
  12  13   2    5.29    1.05   2
 -13  13  12    5.43    1.67  -2
  13  13   2    5.43    1.67   1
  13  13   2    1.51    0.87   2
 -14  13  13    1.68    1.48  -2
  14  13   2    1.68    1.48   1
 -15  13  14    3.89    2.25  -2
  15  13   2    3.89    2.25   1
 -14  14   9   -0.94    2.37  -2
 -14  14   2   -0.94    2.37   1
 -13  14   8    2.66    3.14  -2
 -13  14   2    2.66    3.14   1
 -12  14   2    1.00    1.03   1
 -12  14   2    0.72    1.03   2
 -11  14   2    0.36    1.28   1
 -10  14   6   14.69    1.74  -2
 -10  14   2   14.69    1.74   1
  -9  14   5   14.61    1.68  -2
  -9  14   2   14.61    1.68   1
  -8  14   4   44.45    3.09  -2
  -8  14   2   44.45    3.09   1
  -8  14   2   28.14    2.35   1
  -8  14   2   23.08    3.27   2
  -7  14   2    2.16    0.74   2
  -7  14   2    3.72    0.96   1
  -6  14   3    7.89    1.52  -2
  -6  14   2    7.89    1.52   1
  -5  14   2   -0.19    0.47  -2
  -5  14   2   -0.19    0.47   1
  -4  14   1    5.78    0.84  -2
  -4  14   2    5.78    0.84   1
  -3  14   2    2.81    0.61   2
  -3  14   2    0.91    0.55   1
   3  14   0   22.28    3.91  -2
  -3  14   2   22.28    3.91   1
  -2  14   2   40.46    1.34   1
  -2  14   2   30.57    1.20   2
   1  14   1    0.99    0.79  -2
  -1  14   2    0.99    0.79   1
   0  14   2   23.36    1.18  -2
   0  14   2   23.36    1.18   1
  -1  14   3   11.71    1.05  -2
   1  14   2   11.71    1.05   1
   2  14   2    0.03    0.51   2
   2  14   2    0.67    0.53   1
   3  14   2   13.34    1.23   2
   3  14   2   17.63    1.05   1
  -4  14   5    1.49    0.88  -2
   4  14   2    1.49    0.88   1
   4  14   2    0.46    0.77   1
  -5  14   6   11.54    0.79  -2
   5  14   2   11.54    0.79   1
  -6  14   7    2.92    1.12  -2
   6  14   2    2.92    1.12   1
   6  14   2    1.66    1.69   1
   7  14   2    5.18    0.84   1
   7  14   2    4.80    0.69   2
   8  14   2   11.58    1.59   1
  -8  14   8   20.60    2.68  -2
   8  14   2   20.60    2.68   1
   8  14   2    7.93    1.18   2
  -9  14   9    3.28    1.19  -2
   9  14   2    3.28    1.19   1
 -10  14  10   16.67    1.82  -2
  10  14   2   16.67    1.82   1
  11  14   2    0.50    1.90   1
  11  14   2   -0.44    0.92   2
 -11  14  11    2.94    2.00  -2
  11  14   2    2.94    2.00   1
  12  14   2    2.51    1.21   1
  12  14   2    1.35    0.84   2
  13  14   2    0.11    0.69   2
 -13  14  12    5.84    1.86  -2
  13  14   2    5.84    1.86   1
 -14  14  13   -0.86    1.61  -2
  14  14   2   -0.86    1.61   1
 -13  15   8    3.75    3.38  -2
 -13  15   2    3.75    3.38   1
 -12  15   2    2.07    1.26   2
 -12  15   2    3.45    1.47   1
 -11  15   2   -0.54    1.87   1
 -10  15   6   20.83    1.97  -2
 -10  15   2   20.83    1.97   1
  -9  15   5    3.84    1.27  -2
  -9  15   2    3.84    1.27   1
  -8  15   2    2.72    1.90   2
  -8  15   4    8.51    1.71  -2
  -8  15   2    8.51    1.71   1
  -8  15   2    4.95    2.29   1
  -7  15   2    1.55    0.82   2
  -7  15   2    1.13    0.82   1
  -6  15   3    1.44    1.20  -2
  -6  15   2    1.44    1.20   1
  -5  15   2    2.73    0.65  -2
  -5  15   2    2.73    0.65   1
  -4  15   1    2.20    0.80  -2
  -4  15   2    2.20    0.80   1
  -3  15   2    3.16    0.71   2
  -3  15   2    3.43    0.82   1
   3  15   0   13.41    3.49  -2
  -3  15   2   13.41    3.49   1
  -2  15   2   18.94    1.09   1
  -2  15   2   15.39    1.07   2
   1  15   1   -0.44    0.82  -2
  -1  15   2   -0.44    0.82   1
   0  15   2    4.07    0.79  -2
   0  15   2    4.07    0.79   1
  -1  15   3   10.65    1.08  -2
   1  15   2   10.65    1.08   1
   2  15   2   27.21    1.33   2
   2  15   2   33.00    1.32   1
   3  15   2    1.14    0.59   1
   3  15   2    0.43    0.68   2
  -4  15   5    1.25    0.95  -2
   4  15   2    1.25    0.95   1
   4  15   2    0.74    0.81   1
  -5  15   6   -0.02    0.55  -2
   5  15   2   -0.02    0.55   1
  -6  15   7    5.92    1.25  -2
   6  15   2    5.92    1.25   1
   6  15   2    1.55    1.74   1
   7  15   2    1.73    0.61   2
   7  15   2    0.46    0.68   1
   8  15   2   -0.30    0.97   1
   8  15   2    0.62    0.77   2
  -8  15   8    2.84    1.79  -2
   8  15   2    2.84    1.79   1
  -9  15   9    5.45    1.49  -2
   9  15   2    5.45    1.49   1
 -10  15  10    6.60    1.47  -2
  10  15   2    6.60    1.47   1
  11  15   2    0.19    0.91   2
 -11  15  11    1.88    3.13  -2
  11  15   2    1.88    3.13   1
  11  15   2   -0.26    1.74   1
  12  15   2    0.35    0.85   2
  12  15   2    0.88    1.13   1
 -13  15  12    2.11    2.40  -2
  13  15   2    2.11    2.40   1
 -14  15  13    1.15    2.17  -2
  14  15   2    1.15    2.17   1
 -12  16   2    3.45    1.37   2
 -12  16   2    5.19    2.59   1
 -11  16   2   -0.22    1.68   1
 -10  16   6    6.01    1.54  -2
 -10  16   2    6.01    1.54   1
  -9  16   5    4.49    1.37  -2
  -9  16   2    4.49    1.37   1
  -8  16   4   13.63    1.91  -2
  -8  16   2   13.63    1.91   1
  -8  16   2    8.47    2.66   1
  -8  16   2    7.57    2.49   2
  -7  16   2    1.26    0.84   2
  -7  16   2    2.66    0.96   1
  -6  16   3    2.26    1.29  -2
  -6  16   2    2.26    1.29   1
  -5  16   2   11.00    0.92  -2
  -5  16   2   11.00    0.92   1
  -4  16   1   15.84    1.21  -2
  -4  16   2   15.84    1.21   1
  -3  16   2   10.76    1.43   1
   3  16   0   18.18    2.35  -2
  -3  16   2   18.18    2.35   1
  -3  16   2    9.39    0.96   2
  -2  16   2    4.06    0.76   2
  -2  16   2    5.81    0.85   1
   1  16   1    4.12    1.00  -2
  -1  16   2    4.12    1.00   1
   0  16   2    8.13    0.91  -2
   0  16   2    8.13    0.91   1
  -1  16   3    1.22    0.88  -2
   1  16   2    1.22    0.88   1
   2  16   2    0.70    0.74   2
   2  16   2    1.60    0.72   1
  -2  16   4    4.60    2.73  -2
   2  16   2    4.60    2.73   1
   3  16   2    5.67    0.85   1
   3  16   2    3.27    1.04   2
  -3  16   4    5.94    2.57  -2
   3  16   2    5.94    2.57   1
  -4  16   5    5.90    0.93  -2
   4  16   2    5.90    0.93   1
  -5  16   6   -0.02    0.61  -2
   5  16   2   -0.02    0.61   1
  -6  16   7   -0.56    1.24  -2
   6  16   2   -0.56    1.24   1
   6  16   2   -0.34    1.50   1
   7  16   2    0.97    0.60   2
   7  16   2    1.60    0.74   1
  -8  16   8    2.46    2.03  -2
   8  16   2    2.46    2.03   1
   8  16   2    1.78    0.92   1
   8  16   2    1.54    1.01   2
  -9  16   9    3.17    1.30  -2
   9  16   2    3.17    1.30   1
 -10  16  10    1.78    1.55  -2
  10  16   2    1.78    1.55   1
  11  16   2   -0.30    2.09   1
  11  16   2    1.87    1.12   2
  12  16   2    5.01    1.74   1
  12  16   2    1.23    0.69   2
 -12  17   2    0.19    2.51   2
 -11  17   7    5.06    3.48  -2
 -11  17   2    5.06    3.48   1
 -10  17   6    5.41    1.54  -2
 -10  17   2    5.41    1.54   1
  -9  17   5    3.27    1.38  -2
  -9  17   2    3.27    1.38   1
  -8  17   4    2.83    1.54  -2
  -8  17   2    2.83    1.54   1
  -8  17   2    1.77    1.96   1
  -7  17   2    1.81    0.89   1
  -7  17   2    2.08    0.91   2
  -6  17   3    4.10    1.37  -2
  -6  17   2    4.10    1.37   1
  -5  17   2    2.39    0.73  -2
  -5  17   2    2.39    0.73   1
  -4  17   1    7.55    1.02  -2
  -4  17   2    7.55    1.02   1
  -3  17   2    2.45    0.87   2
   3  17   0    6.08    1.66  -2
  -3  17   2    6.08    1.66   1
  -3  17   2    2.63    1.04   1
  -2  17   2   -0.28    0.57   1
  -2  17   2   -0.22    0.52   2
   1  17   1    3.07    1.02  -2
  -1  17   2    3.07    1.02   1
   0  17   2    0.56    0.75  -2
   0  17   2    0.56    0.75   1
  -1  17   3    0.67    0.96  -2
   1  17   2    0.67    0.96   1
   2  17   2    0.23    0.73   2
   2  17   2    0.84    0.67   1
  -2  17   4    1.74    2.66  -2
   2  17   2    1.74    2.66   1
   3  17   2    3.71    0.87   1
  -3  17   4   10.37    2.08  -2
   3  17   2   10.37    2.08   1
   3  17   2    2.73    1.04   2
  -4  17   5   16.53    1.21  -2
   4  17   2   16.53    1.21   1
  -5  17   6    4.12    0.70  -2
   5  17   2    4.12    0.70   1
  -6  17   7    5.83    1.60  -2
   6  17   2    5.83    1.60   1
   6  17   2    3.42    2.15   1
   7  17   2    1.43    0.89   1
   7  17   2    1.88    0.69   2
   8  17   2   -0.64    0.84   2
   8  17   2    2.14    2.13   1
  -8  17   8   -0.65    1.40  -2
   8  17   2   -0.65    1.40   1
  -9  17   9    3.65    1.24  -2
   9  17   2    3.65    1.24   1
 -10  17  10    0.12    1.47  -2
  10  17   2    0.12    1.47   1
  11  17   2    0.79    2.18   1
  11  17   2    1.60    1.02   2
 -10  18   6   -0.95    1.25  -2
 -10  18   2   -0.95    1.25   1
  -9  18   5    1.22    1.33  -2
  -9  18   2    1.22    1.33   1
  -8  18   4    1.08    1.52  -2
  -8  18   2    1.08    1.52   1
  -7  18   2    1.86    1.09   1
  -7  18   4    0.49    3.19  -2
  -7  18   2    0.49    3.19   1
  -7  18   2    0.97    0.91   2
  -6  18   3    8.89    1.59  -2
  -6  18   2    8.89    1.59   1
  -5  18   2    3.27    0.73  -2
  -5  18   2    3.27    0.73   1
  -4  18   1    4.26    0.94  -2
  -4  18   2    4.26    0.94   1
   3  18   0    3.35    1.56  -2
  -3  18   2    3.35    1.56   1
  -3  18   2    1.06    0.89   1
  -3  18   2    0.74    0.85   2
  -2  18   2    3.10    1.07   1
   2  18   0    5.95    1.71  -2
  -2  18   2    5.95    1.71   1
  -2  18   2    1.74    0.69   2
   1  18   1    7.44    1.19  -2
  -1  18   2    7.44    1.19   1
   0  18   2    8.18    1.07  -2
   0  18   2    8.18    1.07   1
  -1  18   3    6.38    1.21  -2
   1  18   2    6.38    1.21   1
   2  18   2    0.69    0.76   2
   2  18   2    0.47    0.71   1
  -2  18   4   -0.67    2.65  -2
   2  18   2   -0.67    2.65   1
   3  18   2    0.74    1.80   2
   3  18   2    0.10    0.74   1
  -3  18   4    2.45    1.76  -2
   3  18   2    2.45    1.76   1
  -4  18   5    2.31    0.92  -2
   4  18   2    2.31    0.92   1
  -5  18   6    0.00    0.59  -2
   5  18   2    0.00    0.59   1
  -6  18   7    6.13    1.64  -2
   6  18   2    6.13    1.64   1
   7  18   2    0.02    0.87   1
   7  18   2    0.70    0.72   2
  -8  18   8    0.41    1.57  -2
   8  18   2    0.41    1.57   1
   8  18   2   -0.55    0.82   2
  -9  18   9    2.05    1.29  -2
   9  18   2    2.05    1.29   1
 -10  18  10    1.02    1.65  -2
  10  18   2    1.02    1.65   1
 -10  19   6    3.68    1.80  -2
 -10  19   2    3.68    1.80   1
  -9  19   5    3.51    1.39  -2
  -9  19   2    3.51    1.39   1
  -8  19   4    3.32    1.63  -2
  -8  19   2    3.32    1.63   1
  -7  19   2    0.63    1.04   1
  -7  19   2    0.92    1.03   2
  -7  19   4   -0.53    3.28  -2
  -7  19   2   -0.53    3.28   1
  -6  19   3    1.34    1.40  -2
  -6  19   2    1.34    1.40   1
  -5  19   2    0.95    0.70  -2
  -5  19   2    0.95    0.70   1
  -4  19   1    2.08    0.92  -2
  -4  19   2    2.08    0.92   1
   3  19   0    0.95    1.57  -2
  -3  19   2    0.95    1.57   1
  -3  19   2   -0.27    0.79   2
  -3  19   2    0.75    0.92   1
   2  19   0    1.36    1.56  -2
  -2  19   2    1.36    1.56   1
  -2  19   2    2.04    0.96   1
  -2  19   2    0.85    0.73   2
   1  19   1    5.86    1.09  -2
  -1  19   2    5.86    1.09   1
   0  19   2    5.26    0.99  -2
   0  19   2    5.26    0.99   1
  -1  19   3    0.32    1.02  -2
   1  19   2    0.32    1.02   1
   2  19   2    0.92    0.95   2
  -2  19   4    2.73    2.91  -2
   2  19   2    2.73    2.91   1
   2  19   2    1.06    0.71   1
   3  19   2    1.08    0.95   1
   3  19   2    2.00    2.17   2
  -3  19   4    2.60    1.90  -2
   3  19   2    2.60    1.90   1
  -4  19   5    5.07    1.00  -2
   4  19   2    5.07    1.00   1
  -5  19   6    2.58    0.66  -2
   5  19   2    2.58    0.66   1
  -6  19   7    5.28    1.95  -2
   6  19   2    5.28    1.95   1
   7  19   2   -0.12    0.72   2
   7  19   2    0.02    0.95   1
   8  19   2    0.62    0.84   2
  -8  19   8   -0.02    3.13  -2
   8  19   2   -0.02    3.13   1
  -7  20   4    8.32    3.86  -2
  -7  20   2    8.32    3.86   1
  -7  20   2    5.23    2.77   1
  -6  20   3    1.41    2.06  -2
  -6  20   2    1.41    2.06   1
  -5  20   2   -0.19    0.66  -2
  -5  20   2   -0.19    0.66   1
  -4  20   1    2.96    0.95  -2
  -4  20   2    2.96    0.95   1
   3  20   0    3.97    1.25  -2
  -3  20   2    3.97    1.25   1
  -3  20   2    0.32    2.08   1
  -3  20   2    1.21    0.89   2
  -2  20   2    0.45    0.83   1
  -2  20   2    1.75    1.97   2
   2  20   0    2.76    1.55  -2
  -2  20   2    2.76    1.55   1
   1  20   1    0.66    1.00  -2
  -1  20   2    0.66    1.00   1
   0  20   2    0.62    0.77  -2
   0  20   2    0.62    0.77   1
  -1  20   3    0.24    0.93  -2
   1  20   2    0.24    0.93   1
   2  20   2    1.58    0.71   1
   2  20   2   -0.37    0.82   2
   3  20   2    0.30    2.20   2
  -3  20   4    0.50    1.77  -2
   3  20   2    0.50    1.77   1
   3  20   2   -0.06    0.86   1
  -4  20   5    1.30    1.12  -2
   4  20   2    1.30    1.12   1
  -5  20   6    1.00    1.95  -2
   5  20   2    1.00    1.95   1
  -5  21   2    1.47    0.84  -2
  -5  21   2    1.47    0.84   1
  -4  21   1    2.21    2.78  -2
  -4  21   2    2.21    2.78   1
   3  21   0    6.55    3.66  -2
  -3  21   2    6.55    3.66   1
  -2  21   2    4.89    2.66   1
   2  21   2    2.57    2.51   2
 -20   0  13   -1.76    1.57  -2
 -20   0   3   -1.76    1.57   1
 -19   0  12    4.86    1.71  -2
 -19   0   3    4.86    1.71   1
 -18   0  11   -0.37    1.71  -2
 -18   0   3   -0.37    1.71   1
 -17   0   3    2.11    1.41   2
 -17   0   3    4.15    1.45   1
 -16   0  10    9.03    1.97  -2
 -16   0   3    9.03    1.97   1
 -15   0   9   17.57    1.98  -2
 -15   0   3   17.57    1.98   1
 -14   0   8    1.91    1.17  -2
 -14   0   3    1.91    1.17   1
 -13   0   7    8.64    2.19  -2
 -13   0   3    8.64    2.19   1
 -13   0   3    3.60    1.10   1
 -13   0   3    3.46    1.69   2
 -12   0   3    2.64    0.76   2
 -12   0   3    0.40    0.60   1
 -11   0   3   -0.58    0.71   1
 -11   0   3    0.72    1.09   2
 -11   0   6   -0.61    1.45  -2
 -11   0   3   -0.61    1.45   1
 -10   0   5   -1.52    0.60  -2
 -10   0   3   -1.52    0.60   1
  -9   0   4    1.87    0.74  -2
  -9   0   3    1.87    0.74   1
  -8   0   3    0.22    0.43   1
  -8   0   3    0.25    0.38   2
  -7   0   3   -0.47    0.34   1
  -7   0   3   -0.52    0.32   2
  -6   0   3    0.82    0.50   2
  -6   0   2   64.05    2.63  -2
  -6   0   3   64.05    2.63   1
  -6   0   3    0.95    0.40   1
  -5   0   1  119.56    1.58  -2
  -5   0   3  119.56    1.58   1
  -4   0   3    0.32    0.32   2
   4   0   0    2.94    1.15  -2
  -4   0   3    2.94    1.15   1
  -4   0   3    0.09    0.27   1
  -3   0   3  124.78    1.17   2
  -3   0   3  179.46    1.30   1
  -2   0   3    0.03    0.19   2
  -2   0   3    0.14    0.14   1
  -1   0   3  981.34    5.09   1
   1   0   2 1087.21    5.36  -2
  -1   0   3 1087.21    5.36   1
  -1   0   3  591.94    3.69   2
   0   0   3    0.29    0.26  -2
   0   0   3    0.29    0.26   1
   1   0   3  278.69    3.17   2
  -1   0   4  426.51    3.47  -2
   1   0   3  426.51    3.47   1
   1   0   3  407.00    4.87   1
   2   0   3   -0.06    0.27   1
   2   0   3   -0.05    0.19   2
   3   0   3    2.25    0.32   2
   3   0   3    3.02    0.46   1
  -4   0   6  257.19    3.41  -2
   4   0   3  257.19    3.41   1
  -5   0   7   23.26    0.83  -2
   5   0   3   23.26    0.83   1
  -6   0   8   27.52    2.00  -2
   6   0   3   27.52    2.00   1
   6   0   3    0.32    0.35   1
   6   0   3    0.00    0.51   2
   7   0   3    2.72    0.43   1
   7   0   3    1.32    0.37   2
   8   0   3   -0.29    0.38   2
   8   0   3    0.23    0.40   1
  -8   0   9   -0.68    0.96  -2
   8   0   3   -0.68    0.96   1
  -9   0  10   -0.32    0.74  -2
   9   0   3   -0.32    0.74   1
 -10   0  11   -0.38    1.28  -2
  10   0   3   -0.38    1.28   1
  11   0   3  124.17    5.52   1
 -11   0  12  106.04    5.38  -2
  11   0   3  106.04    5.38   1
  12   0   3    0.16    0.78   2
  12   0   3    0.16    0.85   1
  13   0   3   10.49    2.52   1
 -13   0  13   17.05    3.06  -2
  13   0   3   17.05    3.06   1
 -14   0  14    2.72    1.97  -2
  14   0   3    2.72    1.97   1
 -15   0  15   15.63    2.99  -2
  15   0   3   15.63    2.99   1
 -16   0  16    0.34    2.60  -2
  16   0   3    0.34    2.60   1
  16   0   3   -1.20    1.55   1
  17   0   3    3.47    2.42   2
  17   0   3    6.47    1.83   1
 -18   0  17   -3.10    2.05  -2
  18   0   3   -3.10    2.05   1
  18   0   3    0.01    1.97   1
 -19   0  18    3.65    2.13  -2
  19   0   3    3.65    2.13   1
 -21   1   3    4.51    2.64   1
 -21   1   3    4.21    2.84   2
 -20   1  13    2.70    1.22  -2
 -20   1   3    2.70    1.22   1
 -19   1  12    0.63    1.09  -2
 -19   1   3    0.63    1.09   1
 -18   1  11    1.11    1.31  -2
 -18   1   3    1.11    1.31   1
 -17   1   3    1.77    0.88   1
 -17   1   3    0.64    0.96   2
 -16   1  10    1.79    1.38  -2
 -16   1   3    1.79    1.38   1
 -16   1   3    1.34    1.81   1
 -15   1   9    1.33    0.97  -2
 -15   1   3    1.33    0.97   1
 -14   1   8    2.30    0.79  -2
 -14   1   3    2.30    0.79   1
 -13   1   7   22.05    2.04  -2
 -13   1   3   22.05    2.04   1
 -13   1   3   15.19    1.85   2
 -13   1   3   23.24    1.31   1
 -12   1   3    1.77    0.49   2
 -12   1   3    0.12    0.40   1
 -11   1   3   89.93    2.42   1
 -11   1   3   62.54    2.77   2
 -11   1   6  102.17    2.53  -2
 -11   1   3  102.17    2.53   1
 -10   1   5    1.33    0.54  -2
 -10   1   3    1.33    0.54   1
  -9   1   4   20.52    0.85  -2
  -9   1   3   20.52    0.85   1
  -8   1   3    5.91    0.52   2
  -8   1   3    9.17    0.60   1
  -7   1   3  409.00    3.03   2
  -7   1   3  582.18    3.27   1
  -6   1   3  141.44    1.40   2
  -6   1   3  212.99    2.02   1
  -6   1   2  210.53    3.21  -2
  -6   1   3  210.53    3.21   1
  -5   1   1  649.18    2.56  -2
  -5   1   3  649.18    2.56   1
  -5   1   3  599.85    4.94   1
   4   1   0   96.54    2.01  -2
  -4   1   3   96.54    2.01   1
  -4   1   3   12.25    0.38   1
  -3   1   3  143.86    0.91   2
  -3   1   3  207.94    1.01   1
  -2   1   3   28.11    0.41   1
  -2   1   3   19.00    0.39   2
  -1   1   3    0.30    0.14   2
   1   1   2   -0.20    0.39  -2
  -1   1   3   -0.20    0.39   1
  -1   1   3    0.23    0.15   1
   0   1   3    3.83    0.24  -2
   0   1   3    3.83    0.24   1
   1   1   3    2.02    0.34   2
   1   1   3    3.61    0.30   1
  -1   1   4    3.58    0.74  -2
   1   1   3    3.58    0.74   1
   2   1   3   26.65    0.49   2
   2   1   3   39.40    0.66   1
   3   1   3  172.41    1.42   1
   3   1   3  122.78    0.93   2
   4   1   3    1.60    0.54   1
   4   1   3    1.41    0.43   2
  -4   1   6    1.60    0.48  -2
   4   1   3    1.60    0.48   1
  -5   1   7  135.39    1.72  -2
   5   1   3  135.39    1.72   1
  -6   1   8   13.22    1.12  -2
   6   1   3   13.22    1.12   1
   6   1   3    1.64    0.27   1
   6   1   3    0.92    0.37   2
   7   1   3    0.78    0.24   1
   7   1   3    0.64    0.24   2
   8   1   3    2.89    0.46   2
   8   1   3    5.19    0.58   1
  -8   1   9    5.53    0.98  -2
   8   1   3    5.53    0.98   1
  -9   1  10    0.65    0.55  -2
   9   1   3    0.65    0.55   1
 -10   1  11    0.80    0.96  -2
  10   1   3    0.80    0.96   1
  11   1   3    1.18    0.77   1
 -11   1  12    0.80    2.03  -2
  11   1   3    0.80    2.03   1
  12   1   3    2.43    0.67   2
  12   1   3    1.15    0.73   1
 -13   1  13    5.52    1.70  -2
  13   1   3    5.52    1.70   1
  13   1   3    1.83    1.22   1
 -14   1  14    4.40    1.51  -2
  14   1   3    4.40    1.51   1
 -15   1  15   12.13    1.99  -2
  15   1   3   12.13    1.99   1
 -16   1  16    5.37    2.00  -2
  16   1   3    5.37    2.00   1
  16   1   3    1.24    1.38   1
  17   1   3    2.12    1.00   1
  17   1   3   -0.49    1.37   2
  18   1   3   -0.31    2.05   1
 -18   1  17    3.32    1.83  -2
  18   1   3    3.32    1.83   1
 -19   1  18    1.10    1.78  -2
  19   1   3    1.10    1.78   1
 -20   2  13    0.61    1.29  -2
 -20   2   3    0.61    1.29   1
 -19   2  12    1.62    1.04  -2
 -19   2   3    1.62    1.04   1
 -18   2  11    4.69    1.50  -2
 -18   2   3    4.69    1.50   1
 -18   2   3    2.44    2.25   1
 -17   2   3   -0.05    0.76   1
 -17   2   3    0.44    0.90   2
 -16   2  10    5.63    1.46  -2
 -16   2   3    5.63    1.46   1
 -16   2   3    1.23    1.71   1
 -15   2   9   75.18    2.48  -2
 -15   2   3   75.18    2.48   1
 -14   2   8   12.40    1.06  -2
 -14   2   3   12.40    1.06   1
 -13   2   7  129.23    4.01  -2
 -13   2   3  129.23    4.01   1
 -13   2   3   97.88    2.32   1
 -13   2   3   67.86    4.34   2
 -12   2   3   16.56    0.96   1
 -12   2   3   10.12    0.82   2
 -11   2   3   52.59    1.94   1
 -11   2   6   70.29    2.15  -2
 -11   2   3   70.29    2.15   1
 -11   2   3   37.30    3.01   2
 -10   2   5   36.00    1.11  -2
 -10   2   3   36.00    1.11   1
  -9   2   4    2.32    0.49  -2
  -9   2   3    2.32    0.49   1
  -9   2   3    2.65    0.50   1
  -9   2   3    1.78    0.46   2
  -8   2   3   52.52    0.93   1
  -8   2   3   39.81    0.83   2
  -8   2   3   95.94    3.52  -2
  -8   2   3   95.94    3.52   1
  -7   2   3    1.68    0.28   1
  -7   2   3    1.15    0.26   2
  -6   2   3    6.15    0.39   1
  -6   2   2   64.25    1.81  -2
  -6   2   3   64.25    1.81   1
  -6   2   3    3.58    0.28   2
  -5   2   1   25.49    0.49  -2
  -5   2   3   25.49    0.49   1
  -4   2   3  181.98    1.34   1
  -4   2   3  136.43    1.03   2
   4   2   0  273.55    2.15  -2
  -4   2   3  273.55    2.15   1
  -3   2   3   44.53    0.50   1
  -3   2   3   31.22    0.48   2
  -2   2   3    5.57    0.26   1
  -2   2   3    3.72    0.25   2
   1   2   2  131.63    1.87  -2
  -1   2   3  131.63    1.87   1
  -1   2   3   61.95    0.64   2
  -1   2   3   91.86    0.99   1
   0   2   3   29.49    0.46  -2
   0   2   3   29.49    0.46   1
   1   2   3   19.08    0.55   2
   1   2   3   26.47    0.52   1
  -1   2   4   32.01    1.10  -2
   1   2   3   32.01    1.10   1
   2   2   3    1.75    0.22   2
   2   2   3    2.46    0.26   1
   3   2   3    2.43    0.25   2
   3   2   3    3.47    0.31   1
   4   2   3    1.71    0.46   1
  -4   2   6    2.16    0.54  -2
   4   2   3    2.16    0.54   1
  -5   2   7    1.04    0.40  -2
   5   2   3    1.04    0.40   1
   6   2   3    0.37    0.23   1
   6   2   3    0.23    0.44   2
  -6   2   8   20.81    1.12  -2
   6   2   3   20.81    1.12   1
   7   2   3    0.10    0.21   2
   7   2   3    0.30    0.21   1
  -8   2   9    0.89    1.00  -2
   8   2   3    0.89    1.00   1
   8   2   3    0.78    0.37   1
   8   2   3    0.59    0.35   2
  -9   2  10    5.22    0.74  -2
   9   2   3    5.22    0.74   1
 -10   2  11    5.65    0.88  -2
  10   2   3    5.65    0.88   1
 -11   2  12   66.59    4.33  -2
  11   2   3   66.59    4.33   1
  11   2   3   65.29    2.84   1
  12   2   3    0.19    0.63   1
  12   2   3    0.06    0.50   2
  13   2   3   23.02    2.27   1
 -13   2  13   28.22    2.46  -2
  13   2   3   28.22    2.46   1
 -14   2  14    3.06    1.47  -2
  14   2   3    3.06    1.47   1
 -15   2  15    4.87    1.67  -2
  15   2   3    4.87    1.67   1
 -16   2  16   -1.05    1.79  -2
  16   2   3   -1.05    1.79   1
  16   2   3   -0.78    1.64   1
  17   2   3    5.60    1.39   1
  17   2   3    3.39    1.81   2
  18   2   3   -0.88    2.44   1
 -18   2  17    2.20    1.73  -2
  18   2   3    2.20    1.73   1
 -20   3  13    0.29    1.27  -2
 -20   3   3    0.29    1.27   1
 -19   3  12    1.50    1.13  -2
 -19   3   3    1.50    1.13   1
 -18   3  11   -0.26    1.19  -2
 -18   3   3   -0.26    1.19   1
 -17   3   3    1.28    0.98   2
 -17   3   3    2.44    0.93   1
 -16   3   3    6.51    2.39   1
 -16   3  10   13.23    1.79  -2
 -16   3   3   13.23    1.79   1
 -15   3   9   14.77    1.36  -2
 -15   3   3   14.77    1.36   1
 -14   3   8   41.60    1.62  -2
 -14   3   3   41.60    1.62   1
 -13   3   3   16.95    1.20   1
 -13   3   3   10.13    2.31   2
 -13   3   7   22.21    2.02  -2
 -13   3   3   22.21    2.02   1
 -12   3   3    2.07    0.51   1
 -12   3   3    1.19    0.47   2
 -11   3   3   20.35    2.31   2
 -11   3   6   26.26    1.49  -2
 -11   3   3   26.26    1.49   1
 -11   3   3   26.11    1.45   1
 -10   3   5   21.96    0.91  -2
 -10   3   3   21.96    0.91   1
  -9   3   3   22.39    1.36   2
  -9   3   4   37.11    1.00  -2
  -9   3   3   37.11    1.00   1
  -9   3   3   32.76    1.56   1
  -8   3   3    2.39    0.31   1
  -8   3   3    0.77    0.25   2
  -8   3   3    1.98    0.97  -2
  -8   3   3    1.98    0.97   1
  -7   3   3   39.68    0.79   2
  -7   3   3   58.48    0.78   1
  -6   3   3    1.59    0.26   1
  -6   3   3    0.89    0.24   2
  -6   3   2   16.02    1.09  -2
  -6   3   3   16.02    1.09   1
  -5   3   1    0.53    0.25  -2
  -5   3   3    0.53    0.25   1
  -4   3   3   70.80    0.91   1
  -4   3   3   70.91    0.94   2
   4   3   0  182.03    1.85  -2
  -4   3   3  182.03    1.85   1
  -3   3   3   21.35    0.44   2
  -3   3   3   32.77    0.48   1
  -2   3   3  370.57    1.80   2
  -2   3   3  534.96    2.16   1
  -1   3   3  179.43    1.20   2
  -1   3   3  253.10    1.57   1
   1   3   2  253.54    4.05  -2
  -1   3   3  253.54    4.05   1
   0   3   3    0.10    0.23  -2
   0   3   3    0.10    0.23   1
   1   3   3  270.93    1.72   1
   1   3   3  196.36    1.86   2
  -1   3   4  322.84    2.97  -2
   1   3   3  322.84    2.97   1
   2   3   3   12.66    0.42   2
   2   3   3   20.18    0.47   1
   3   3   3    0.08    0.19   2
  -3   3   5    6.02    0.80  -2
   3   3   3    6.02    0.80   1
   3   3   3    0.01    0.21   1
  -4   3   6    1.17    0.37  -2
   4   3   3    1.17    0.37   1
   4   3   3    1.02    0.39   1
  -5   3   7    6.24    0.35  -2
   5   3   3    6.24    0.35   1
   6   3   3    3.13    0.33   1
  -6   3   8   11.80    0.97  -2
   6   3   3   11.80    0.97   1
   6   3   3    1.98    0.51   2
   7   3   3    4.90    0.36   2
   7   3   3    8.06    0.40   1
  -8   3   9   79.48    3.97  -2
   8   3   3   79.48    3.97   1
   8   3   3   47.69    1.12   1
   8   3   3   31.55    1.23   2
  -9   3  10   29.03    1.26  -2
   9   3   3   29.03    1.26   1
 -10   3  11    3.59    0.85  -2
  10   3   3    3.59    0.85   1
  11   3   3   14.95    2.32   1
 -11   3  12   30.30    2.36  -2
  11   3   3   30.30    2.36   1
  12   3   3    0.70    0.54   2
  12   3   3   -0.03    0.59   1
 -13   3  13    7.94    1.87  -2
  13   3   3    7.94    1.87   1
  13   3   3    0.98    1.13   1
 -14   3  14    5.60    1.64  -2
  14   3   3    5.60    1.64   1
 -15   3  15    1.74    1.48  -2
  15   3   3    1.74    1.48   1
 -16   3  16    0.36    2.49  -2
  16   3   3    0.36    2.49   1
  16   3   3    2.18    2.10   1
  17   3   3    1.70    1.22   1
  17   3   3    1.44    2.20   2
 -18   3  17    0.15    2.30  -2
  18   3   3    0.15    2.30   1
  18   3   3    0.46    2.31   1
 -20   4  13    1.60    2.06  -2
 -20   4   3    1.60    2.06   1
 -19   4  12    8.25    1.51  -2
 -19   4   3    8.25    1.51   1
 -18   4  11    7.39    1.62  -2
 -18   4   3    7.39    1.62   1
 -17   4   3   16.10    1.66   2
 -17   4   3   24.56    2.15   1
 -16   4  10    9.27    1.71  -2
 -16   4   3    9.27    1.71   1
 -16   4   3    6.83    2.37   1
 -15   4   9    2.82    1.03  -2
 -15   4   3    2.82    1.03   1
 -14   4   8    6.20    0.92  -2
 -14   4   3    6.20    0.92   1
 -13   4   7   17.45    1.53  -2
 -13   4   3   17.45    1.53   1
 -13   4   3    2.43    1.02   1
 -13   4   3    2.50    1.10   2
 -12   4   3    3.34    0.59   1
 -12   4   3    2.43    0.55   2
 -11   4   3    4.91    1.02   2
 -11   4   3    8.57    1.08   1
 -11   4   6    6.84    1.05  -2
 -11   4   3    6.84    1.05   1
 -10   4   5    3.89    0.59  -2
 -10   4   3    3.89    0.59   1
  -9   4   4   30.35    0.93  -2
  -9   4   3   30.35    0.93   1
  -8   4   3  231.47    3.81  -2
  -8   4   3  231.47    3.81   1
  -8   4   3  107.93    1.38   2
  -8   4   3  139.20    1.56   1
  -7   4   3   13.91    0.49   1
  -7   4   3    9.75    0.45   2
  -6   4   3   32.59    0.77   2
  -6   4   3   44.47    0.83   1
  -6   4   2  191.14    3.07  -2
  -6   4   3  191.14    3.07   1
  -5   4   1   36.77    0.63  -2
  -5   4   3   36.77    0.63   1
   4   4   0  233.01    2.22  -2
  -4   4   3  233.01    2.22   1
  -4   4   3   15.97    1.34   2
  -4   4   3    3.25    0.63   1
  -3   4   3  133.91    1.18   1
  -3   4   3   93.08    0.80   2
   3   4   1  191.99    2.99  -2
  -3   4   3  191.99    2.99   1
  -2   4   3    4.16    0.26   1
  -2   4   3    3.28    0.27   2
  -1   4   3    0.48    0.20   2
  -1   4   3    0.39    0.18   1
   1   4   2    4.46    1.13  -2
  -1   4   3    4.46    1.13   1
   0   4   3    1.12    0.28  -2
   0   4   3    1.12    0.28   1
   0   4   3    1.41    0.53   1
   1   4   3    9.50    0.36   1
   1   4   3    6.92    0.40   2
  -1   4   4   18.68    1.19  -2
   1   4   3   18.68    1.19   1
   2   4   3   29.43    0.57   1
   2   4   3   20.79    0.56   2
   3   4   3    9.50    0.43   2
   3   4   3   12.73    0.51   1
  -3   4   5   13.79    0.96  -2
   3   4   3   13.79    0.96   1
  -4   4   6   71.85    1.10  -2
   4   4   3   71.85    1.10   1
  -5   4   7    1.65    0.32  -2
   5   4   3    1.65    0.32   1
  -6   4   8   34.32    1.01  -2
   6   4   3   34.32    1.01   1
   6   4   3    4.79    1.29   2
   6   4   3    6.57    0.71   1
   7   4   3    1.84    0.33   2
   7   4   3    3.09    0.36   1
   8   4   3    3.23    0.48   1
  -8   4   9   11.83    2.08  -2
   8   4   3   11.83    2.08   1
   8   4   3    1.93    0.51   2
  -9   4  10    0.55    0.62  -2
   9   4   3    0.55    0.62   1
 -10   4  11    0.43    0.75  -2
  10   4   3    0.43    0.75   1
 -11   4  12   17.48    2.01  -2
  11   4   3   17.48    2.01   1
  11   4   3   13.08    2.15   1
  12   4   3    0.89    0.70   1
  12   4   3    0.69    0.67   2
  13   4   3    1.54    1.82   1
 -13   4  13    4.59    1.78  -2
  13   4   3    4.59    1.78   1
 -14   4  14    7.30    1.73  -2
  14   4   3    7.30    1.73   1
 -15   4  15    6.73    1.78  -2
  15   4   3    6.73    1.78   1
 -16   4  16    9.26    2.92  -2
  16   4   3    9.26    2.92   1
  16   4   3    3.35    2.33   1
  17   4   3    3.57    1.31   1
  17   4   3    2.57    2.56   2
 -18   4  17   -1.07    2.42  -2
  18   4   3   -1.07    2.42   1
  18   4   3   -1.21    1.68   1
 -20   5  13   -0.15    1.96  -2
 -20   5   3   -0.15    1.96   1
 -19   5  12    1.71    1.24  -2
 -19   5   3    1.71    1.24   1
 -18   5  11    0.67    1.32  -2
 -18   5   3    0.67    1.32   1
 -17   5   3    0.24    0.90   2
 -17   5   3    0.34    0.85   1
 -16   5  10   10.78    1.75  -2
 -16   5   3   10.78    1.75   1
 -15   5   9   -0.43    1.05  -2
 -15   5   3   -0.43    1.05   1
 -14   5   8    0.08    0.76  -2
 -14   5   3    0.08    0.76   1
 -13   5   3    0.66    0.86   1
 -13   5   7    1.10    1.08  -2
 -13   5   3    1.10    1.08   1
 -13   5   3    0.59    0.91   2
 -12   5   3    3.27    0.56   2
 -12   5   3    3.98    0.64   1
 -11   5   6   63.83    1.92  -2
 -11   5   3   63.83    1.92   1
 -11   5   3   44.50    2.07   2
 -11   5   3   62.59    2.52   1
 -10   5   5    1.03    0.52  -2
 -10   5   3    1.03    0.52   1
  -9   5   4  107.79    1.50  -2
  -9   5   3  107.79    1.50   1
  -8   5   3    2.76    0.39   1
  -8   5   3    1.94    0.32   2
  -8   5   3    3.67    0.91  -2
  -8   5   3    3.67    0.91   1
  -7   5   3  304.50    1.87   1
  -7   5   3  208.83    1.71   2
  -6   5   3    5.70    0.44   2
  -6   5   3    9.31    0.45   1
  -6   5   2    8.61    0.97  -2
  -6   5   3    8.61    0.97   1
  -5   5   1  432.30    2.07  -2
  -5   5   3  432.30    2.07   1
  -4   5   3    1.49    0.33   1
   4   5   0    0.97    0.44  -2
  -4   5   3    0.97    0.44   1
  -4   5   3    0.53    0.19   2
  -3   5   3    0.74    0.18   2
  -3   5   3    0.80    0.20   1
  -2   5   3  218.20    1.43   1
  -2   5   3  147.77    1.27   2
  -1   5   3    1.51    0.26   2
  -1   5   3    1.97    0.27   1
   1   5   2   20.88    1.16  -2
  -1   5   3   20.88    1.16   1
   0   5   3    4.58    0.29  -2
   0   5   3    4.58    0.29   1
   1   5   3    9.82    0.50   1
   1   5   3    7.18    0.42   2
  -1   5   4   18.45    1.75  -2
   1   5   3   18.45    1.75   1
   2   5   3   35.97    0.62   1
   2   5   3   25.21    0.56   2
   3   5   3    2.56    0.29   1
   3   5   3    1.62    0.26   2
  -3   5   5    3.95    1.39  -2
   3   5   3    3.95    1.39   1
  -4   5   6    6.93    0.52  -2
   4   5   3    6.93    0.52   1
   4   5   3    4.15    0.68   1
  -5   5   7   79.91    1.12  -2
   5   5   3   79.91    1.12   1
   6   5   3   18.70    0.82   1
  -6   5   8   83.33    1.77  -2
   6   5   3   83.33    1.77   1
   6   5   3   19.25    0.86   2
   7   5   3   30.04    0.83   1
   7   5   3   20.78    0.68   2
   8   5   3    5.66    0.70   2
   8   5   3    7.86    0.63   1
  -8   5   9   14.55    2.44  -2
   8   5   3   14.55    2.44   1
  -9   5  10    6.25    0.80  -2
   9   5   3    6.25    0.80   1
 -10   5  11    0.98    0.79  -2
  10   5   3    0.98    0.79   1
  11   5   3    1.25    1.43   1
 -11   5  12    1.45    1.97  -2
  11   5   3    1.45    1.97   1
  12   5   3    6.63    1.30   1
  12   5   3    4.96    0.88   2
 -13   5  13    1.49    1.61  -2
  13   5   3    1.49    1.61   1
  13   5   3    0.77    1.60   1
 -14   5  14   10.02    1.87  -2
  14   5   3   10.02    1.87   1
 -15   5  15    4.01    1.73  -2
  15   5   3    4.01    1.73   1
 -16   5  16    1.62    2.43  -2
  16   5   3    1.62    2.43   1
  16   5   3    1.06    2.10   1
  17   5   3    0.20    1.18   2
  17   5   3    0.70    1.16   1
 -19   6  12    7.68    1.39  -2
 -19   6   3    7.68    1.39   1
 -18   6  11    1.75    1.44  -2
 -18   6   3    1.75    1.44   1
 -17   6   3   29.99    2.26   1
 -17   6   3   19.06    1.78   2
 -16   6  10    5.11    1.57  -2
 -16   6   3    5.11    1.57   1
 -15   6   9    2.78    1.04  -2
 -15   6   3    2.78    1.04   1
 -14   6   8   10.39    1.19  -2
 -14   6   3   10.39    1.19   1
 -13   6   7    0.53    1.25  -2
 -13   6   3    0.53    1.25   1
 -13   6   3    0.62    0.95   1
 -13   6   3    0.10    0.92   2
 -12   6   3    5.17    0.68   1
 -12   6   3    3.73    0.64   2
 -11   6   6   51.37    1.80  -2
 -11   6   3   51.37    1.80   1
 -11   6   3   36.74    2.04   1
 -11   6   3   24.89    1.63   2
 -10   6   5    0.89    0.45  -2
 -10   6   3    0.89    0.45   1
  -9   6   4    4.64    0.52  -2
  -9   6   3    4.64    0.52   1
  -9   6   3    1.69    0.81   2
  -8   6   3    4.55    1.03  -2
  -8   6   3    4.55    1.03   1
  -8   6   3    1.39    0.41   1
  -8   6   3    1.22    0.32   2
  -7   6   3    2.69    0.31   2
  -7   6   3    3.97    0.35   1
  -6   6   3   23.31    1.02   1
  -6   6   2  450.75    5.08  -2
  -6   6   3  450.75    5.08   1
  -6   6   3   20.60    0.86   2
  -5   6   1   42.80    0.74  -2
  -5   6   3   42.80    0.74   1
  -4   6   3   32.06    1.08   1
   4   6   0   86.05    1.41  -2
  -4   6   3   86.05    1.41   1
  -4   6   3   25.17    1.37   2
  -3   6   3   43.12    0.72   2
  -3   6   3   61.06    0.83   1
  -2   6   3   15.09    0.52   2
  -2   6   3   20.57    0.54   1
  -1   6   3   27.36    0.69   1
  -1   6   3   20.71    0.79   2
   1   6   2  143.61    3.47  -2
  -1   6   3  143.61    3.47   1
   0   6   3    1.42    0.28  -2
   0   6   3    1.42    0.28   1
   1   6   3    1.07    0.32   2
   1   6   3    1.41    0.32   1
  -1   6   4   27.51    2.34  -2
   1   6   3   27.51    2.34   1
   2   6   3    0.97    0.24   2
   2   6   3    1.30    0.28   1
   3   6   3   47.72    0.86   2
   3   6   3   69.67    1.10   1
  -4   6   6   12.71    0.60  -2
   4   6   3   12.71    0.60   1
   4   6   3    1.82    0.45   2
  -5   6   7    3.72    0.39  -2
   5   6   3    3.72    0.39   1
   5   6   3    3.93    0.58   2
   6   6   3    3.27    0.51   1
  -6   6   8   28.51    1.75  -2
   6   6   3   28.51    1.75   1
   6   6   3    3.35    1.06   2
   7   6   3    0.21    0.28   2
   7   6   3    0.04    0.27   1
   8   6   3    1.88    0.56   2
   8   6   3    2.97    0.50   1
  -8   6   9    0.51    1.63  -2
   8   6   3    0.51    1.63   1
  -9   6  10    5.60    0.80  -2
   9   6   3    5.60    0.80   1
 -10   6  11   -0.16    0.95  -2
  10   6   3   -0.16    0.95   1
 -11   6  12   18.99    2.97  -2
  11   6   3   18.99    2.97   1
  11   6   3   18.38    3.01   1
  12   6   3    1.18    0.68   2
  12   6   3    0.09    0.74   1
 -13   6  13    8.30    1.97  -2
  13   6   3    8.30    1.97   1
  13   6   3    1.88    1.77   1
 -14   6  14    5.62    1.68  -2
  14   6   3    5.62    1.68   1
 -15   6  15    8.08    1.92  -2
  15   6   3    8.08    1.92   1
  16   6   3   -1.24    1.57   1
 -16   6  16   -1.01    2.57  -2
  16   6   3   -1.01    2.57   1
  17   6   3    3.67    1.23   1
  17   6   3    1.99    1.30   2
 -19   7  12   -0.21    1.52  -2
 -19   7   3   -0.21    1.52   1
 -18   7  11    0.68    2.09  -2
 -18   7   3    0.68    2.09   1
 -17   7   3    0.99    0.98   1
 -17   7   3    1.23    1.13   2
 -16   7  10    2.00    1.48  -2
 -16   7   3    2.00    1.48   1
 -15   7   9    7.14    1.24  -2
 -15   7   3    7.14    1.24   1
 -14   7   8    3.83    1.03  -2
 -14   7   3    3.83    1.03   1
 -13   7   3   21.77    3.24   1
 -13   7   7   23.15    1.76  -2
 -13   7   3   23.15    1.76   1
 -13   7   3   15.05    2.49   2
 -12   7   3    0.86    0.62   1
 -12   7   3    0.45    0.48   2
 -11   7   3   14.89    1.38   2
 -11   7   6   19.19    1.27  -2
 -11   7   3   19.19    1.27   1
 -11   7   3   21.89    2.86   1
 -10   7   5    0.55    0.49  -2
 -10   7   3    0.55    0.49   1
  -9   7   3   20.14    1.65   2
  -9   7   4   35.79    0.99  -2
  -9   7   3   35.79    0.99   1
  -9   7   3   19.33    1.77   1
  -8   7   3    2.10    0.34   2
  -8   7   3    3.28    0.45   1
  -8   7   3    6.05    1.09  -2
  -8   7   3    6.05    1.09   1
  -7   7   3   12.10    0.48   2
  -7   7   3   16.44    0.55   1
  -6   7   3    2.69    0.32   1
  -6   7   3    2.26    0.38   2
  -6   7   2    6.26    1.32  -2
  -6   7   3    6.26    1.32   1
  -5   7   1  245.54    1.74  -2
  -5   7   3  245.54    1.74   1
  -4   7   3    2.46    0.68   1
   4   7   0   62.31    1.13  -2
  -4   7   3   62.31    1.13   1
  -4   7   3    9.26    1.48   2
  -3   7   3    7.29    0.40   2
  -3   7   3    9.57    0.43   1
  -2   7   3   77.73    1.09   2
  -2   7   3  111.50    1.18   1
  -1   7   3    6.77    0.43   1
  -1   7   3    4.52    0.44   2
   1   7   2   17.00    1.20  -2
  -1   7   3   17.00    1.20   1
   0   7   3   16.46    0.49  -2
   0   7   3   16.46    0.49   1
  -1   7   4   50.24    2.14  -2
   1   7   3   50.24    2.14   1
   1   7   3   33.07    0.85   2
   1   7   3   45.65    1.13   1
   2   7   3    6.12    0.40   2
   2   7   3    8.66    0.49   1
   3   7   3    9.49    0.50   2
   3   7   3   13.73    0.57   1
  -4   7   6    0.43    0.34  -2
   4   7   3    0.43    0.34   1
   4   7   3    0.16    0.39   2
  -5   7   7  113.64    1.53  -2
   5   7   3  113.64    1.53   1
  -6   7   8   10.28    1.11  -2
   6   7   3   10.28    1.11   1
   6   7   3    1.92    0.65   1
   6   7   3    2.69    0.77   2
   7   7   3    3.93    0.58   1
   7   7   3    2.92    0.44   2
   8   7   3    1.98    0.54   1
   8   7   3    0.73    0.52   2
  -8   7   9    4.06    1.84  -2
   8   7   3    4.06    1.84   1
  -9   7  10    2.11    0.76  -2
   9   7   3    2.11    0.76   1
 -10   7  11    7.74    1.16  -2
  10   7   3    7.74    1.16   1
 -11   7  12   15.83    2.87  -2
  11   7   3   15.83    2.87   1
  11   7   3   14.52    2.85   1
  12   7   3    2.24    0.75   2
  12   7   3    1.57    1.01   1
  13   7   3    5.41    2.33   1
 -13   7  13    4.17    1.89  -2
  13   7   3    4.17    1.89   1
 -14   7  14    0.86    1.49  -2
  14   7   3    0.86    1.49   1
 -15   7  15    4.25    1.77  -2
  15   7   3    4.25    1.77   1
 -16   7  16   -0.88    1.69  -2
  16   7   3   -0.88    1.69   1
  16   7   3    0.55    1.83   1
  17   7   3    3.50    1.22   1
  17   7   3    2.94    1.19   2
 -18   8  11    2.34    1.87  -2
 -18   8   3    2.34    1.87   1
 -17   8   3    1.10    1.03   2
 -17   8   3    3.27    1.55   1
 -16   8  10   12.00    1.83  -2
 -16   8   3   12.00    1.83   1
 -15   8   9   31.23    1.86  -2
 -15   8   3   31.23    1.86   1
 -14   8   8   10.01    1.25  -2
 -14   8   3   10.01    1.25   1
 -13   8   3   21.69    2.31   1
 -13   8   7   25.37    2.28  -2
 -13   8   3   25.37    2.28   1
 -12   8   3    4.77    0.76   2
 -12   8   3    6.68    1.05   1
 -11   8   3   11.16    2.47   1
 -11   8   6   19.21    1.30  -2
 -11   8   3   19.21    1.30   1
 -11   8   3    9.43    1.45   2
 -10   8   5   19.38    0.96  -2
 -10   8   3   19.38    0.96   1
  -9   8   4   16.75    0.86  -2
  -9   8   3   16.75    0.86   1
  -9   8   3    7.40    1.13   2
  -8   8   3    1.53    0.40   2
  -8   8   3    7.24    1.27  -2
  -8   8   3    7.24    1.27   1
  -8   8   3    1.77    0.52   1
  -7   8   3   -0.13    0.22   1
  -7   8   3    0.40    0.29   2
  -6   8   3    1.60    0.51   2
  -6   8   3    1.30    0.39   1
  -6   8   2   32.09    1.78  -2
  -6   8   3   32.09    1.78   1
  -5   8   1   12.90    0.52  -2
  -5   8   3   12.90    0.52   1
  -4   8   3   21.39    1.39   1
   4   8   0   43.60    0.92  -2
  -4   8   3   43.60    0.92   1
  -4   8   3   20.93    2.10   2
  -3   8   3    1.29    0.30   2
  -3   8   3    1.17    0.28   1
  -2   8   3    9.06    0.47   1
  -2   8   3    6.89    0.46   2
  -1   8   3    0.85    0.36   2
  -1   8   3    0.22    0.23   1
   1   8   2    6.18    0.98  -2
  -1   8   3    6.18    0.98   1
   0   8   3    4.37    0.36  -2
   0   8   3    4.37    0.36   1
   1   8   3    3.25    0.42   2
   1   8   3    4.29    0.52   1
  -1   8   4    3.64    0.82  -2
   1   8   3    3.64    0.82   1
   2   8   3    8.56    0.52   1
   2   8   3    6.14    0.43   2
   3   8   3   38.33    0.95   1
   3   8   3   26.87    0.76   2
  -4   8   6   15.72    0.70  -2
   4   8   3   15.72    0.70   1
   4   8   3    2.09    0.73   2
  -5   8   7    4.37    0.47  -2
   5   8   3    4.37    0.47   1
   6   8   3    5.34    1.45   2
  -6   8   8   16.84    1.16  -2
   6   8   3   16.84    1.16   1
   6   8   3    8.58    0.87   1
   7   8   3    4.21    0.50   2
   7   8   3    5.76    0.68   1
   8   8   3    0.02    0.50   2
   8   8   3    0.13    0.47   1
  -8   8   9    2.03    1.85  -2
   8   8   3    2.03    1.85   1
  -9   8  10   24.17    1.43  -2
   9   8   3   24.17    1.43   1
 -10   8  11    5.96    1.10  -2
  10   8   3    5.96    1.10   1
 -11   8  12    4.84    2.37  -2
  11   8   3    4.84    2.37   1
  11   8   3    4.50    2.06   1
  12   8   3    1.61    0.69   2
  12   8   3    0.21    0.84   1
 -13   8  13   30.91    2.82  -2
  13   8   3   30.91    2.82   1
  13   8   3   13.22    3.02   1
 -14   8  14    1.66    1.37  -2
  14   8   3    1.66    1.37   1
 -15   8  15   12.01    1.72  -2
  15   8   3   12.01    1.72   1
 -16   8  16    7.09    2.34  -2
  16   8   3    7.09    2.34   1
  16   8   3   -1.20    1.81   1
  17   8   3    5.96    2.46   1
 -18   9  11    2.13    1.98  -2
 -18   9   3    2.13    1.98   1
 -17   9   3    0.21    1.12   2
 -17   9   3    1.24    1.45   1
 -16   9  10    4.73    2.11  -2
 -16   9   3    4.73    2.11   1
 -15   9   9   21.87    2.02  -2
 -15   9   3   21.87    2.02   1
 -14   9   8   12.63    1.38  -2
 -14   9   3   12.63    1.38   1
 -13   9   7    7.13    1.61  -2
 -13   9   3    7.13    1.61   1
 -13   9   3    5.69    1.66   1
 -12   9   3    3.09    0.83   1
 -12   9   3    1.51    0.79   2
 -11   9   6   20.11    1.34  -2
 -11   9   3   20.11    1.34   1
 -11   9   3   15.53    2.86   1
 -11   9   3   10.86    1.46   2
 -10   9   5    5.16    0.68  -2
 -10   9   3    5.16    0.68   1
  -9   9   4  211.17    2.63  -2
  -9   9   3  211.17    2.63   1
  -9   9   3  142.38    3.23   2
  -8   9   3    5.10    0.50   2
  -8   9   3    8.13    0.86   1
  -8   9   3   13.38    1.49  -2
  -8   9   3   13.38    1.49   1
  -7   9   3   11.95    0.55   1
  -7   9   3    9.14    0.75   2
  -6   9   3    0.17    0.45   2
  -6   9   3    0.42    0.28   1
  -6   9   2    4.26    1.23  -2
  -6   9   3    4.26    1.23   1
  -5   9   1  154.92    1.83  -2
  -5   9   3  154.92    1.83   1
  -4   9   3   24.54    1.52   1
   4   9   0   43.98    1.04  -2
  -4   9   3   43.98    1.04   1
  -4   9   3   12.71    0.62   2
  -3   9   3   13.68    0.50   2
  -3   9   3   19.31    0.58   1
  -2   9   3    0.41    0.24   1
  -2   9   3    0.19    0.25   2
   1   9   2   11.56    0.75  -2
  -1   9   3   11.56    0.75   1
  -1   9   3    1.56    0.42   2
  -1   9   3    1.78    0.65   1
   0   9   3    7.69    0.53  -2
   0   9   3    7.69    0.53   1
   1   9   3   11.87    0.76   1
  -1   9   4   11.15    1.04  -2
   1   9   3   11.15    1.04   1
   1   9   3    8.10    0.65   2
   2   9   3    0.47    0.26   2
   2   9   3    0.19    0.28   1
   3   9   3   29.14    0.88   1
   3   9   3   21.16    0.78   2
  -4   9   6    0.26    0.63  -2
   4   9   3    0.26    0.63   1
   4   9   3    0.27    0.72   2
   4   9   3    0.37    0.47   1
  -5   9   7    4.36    0.48  -2
   5   9   3    4.36    0.48   1
  -6   9   8    6.19    0.93  -2
   6   9   3    6.19    0.93   1
   6   9   3    4.80    0.70   1
   7   9   3    0.02    0.41   1
   7   9   3   -0.19    0.33   2
   8   9   3    0.73    0.66   2
   8   9   3    0.41    0.50   1
  -8   9   9   13.33    2.45  -2
   8   9   3   13.33    2.45   1
  -9   9  10    2.19    0.76  -2
   9   9   3    2.19    0.76   1
 -10   9  11    1.86    0.83  -2
  10   9   3    1.86    0.83   1
 -11   9  12    0.45    1.49  -2
  11   9   3    0.45    1.49   1
  11   9   3    0.16    1.41   1
  12   9   3    2.05    0.75   2
  12   9   3    3.02    1.08   1
 -13   9  13    0.73    1.79  -2
  13   9   3    0.73    1.79   1
  13   9   3    0.19    1.56   1
 -14   9  14    1.61    1.27  -2
  14   9   3    1.61    1.27   1
 -15   9  15    6.91    1.61  -2
  15   9   3    6.91    1.61   1
 -16   9  16    1.52    1.81  -2
  16   9   3    1.52    1.81   1
  16   9   3   -0.94    1.75   1
 -17  10   3    3.31    1.46   2
 -17  10   3    5.86    1.78   1
 -16  10   3    2.96    1.59   1
 -16  10  10    7.32    2.97  -2
 -16  10   3    7.32    2.97   1
 -15  10   9   27.42    2.22  -2
 -15  10   3   27.42    2.22   1
 -14  10   8    3.80    1.44  -2
 -14  10   3    3.80    1.44   1
 -13  10   7    7.66    2.04  -2
 -13  10   3    7.66    2.04   1
 -13  10   3    6.95    2.43   1
 -12  10   3   14.84    1.42   1
 -12  10   3   10.91    1.33   2
 -11  10   3    0.14    0.98   1
 -11  10   6    3.25    1.36  -2
 -11  10   3    3.25    1.36   1
 -10  10   5    0.90    0.55  -2
 -10  10   3    0.90    0.55   1
  -9  10   4    5.21    0.71  -2
  -9  10   3    5.21    0.71   1
  -8  10   3    9.08    0.98   2
  -8  10   3   20.09    1.37  -2
  -8  10   3   20.09    1.37   1
  -8  10   3   11.03    1.06   1
  -7  10   3    0.23    0.37   2
  -7  10   3    0.61    0.39   1
  -6  10   3    3.86    0.83   2
  -6  10   2   32.57    2.02  -2
  -6  10   3   32.57    2.02   1
  -6  10   3    3.87    0.87   1
  -5  10   1    4.97    0.47  -2
  -5  10   3    4.97    0.47   1
  -4  10   3    7.39    1.37   1
   4  10   0   20.22    0.85  -2
  -4  10   3   20.22    0.85   1
  -4  10   3    3.44    0.52   2
  -3  10   3    1.01    0.33   1
  -3  10   3    0.91    0.28   2
  -2  10   3   20.31    0.66   1
  -2  10   3   14.25    0.60   2
  -1  10   3   76.22    3.22   1
  -1  10   3   49.61    1.19   2
   1  10   2   76.69    1.47  -2
  -1  10   3   76.69    1.47   1
   0  10   3   26.00    0.93  -2
   0  10   3   26.00    0.93   1
  -1  10   4   56.24    1.65  -2
   1  10   3   56.24    1.65   1
   1  10   3   46.78    1.57   1
   2  10   3    0.83    0.35   2
   2  10   3    1.20    0.34   1
   3  10   3    0.87    0.33   1
   3  10   3    0.16    0.30   2
  -4  10   6   30.74    1.28  -2
   4  10   3   30.74    1.28   1
  -5  10   7    0.83    0.40  -2
   5  10   3    0.83    0.40   1
  -6  10   8    7.71    0.99  -2
   6  10   3    7.71    0.99   1
   6  10   3    1.26    0.58   1
   7  10   3    0.67    0.40   2
   7  10   3    0.75    0.49   1
   8  10   3    1.05    0.61   1
   8  10   3    1.26    0.77   2
  -8  10   9    1.81    2.01  -2
   8  10   3    1.81    2.01   1
  -9  10  10    7.60    0.94  -2
   9  10   3    7.60    0.94   1
 -10  10  11    2.86    0.91  -2
  10  10   3    2.86    0.91   1
  11  10   3    0.88    1.65   1
 -11  10  12    0.29    1.49  -2
  11  10   3    0.29    1.49   1
  12  10   3    2.70    0.74   2
  12  10   3    0.73    0.97   1
 -13  10  13   16.81    2.51  -2
  13  10   3   16.81    2.51   1
  13  10   3    4.75    2.14   1
 -14  10  14    0.02    1.27  -2
  14  10   3    0.02    1.27   1
 -15  10  15   11.69    1.80  -2
  15  10   3   11.69    1.80   1
 -16  10  16    0.23    2.35  -2
  16  10   3    0.23    2.35   1
 -17  11   3    0.01    1.29   1
 -17  11   3    1.40    1.41   2
 -16  11  10    0.56    2.49  -2
 -16  11   3    0.56    2.49   1
 -16  11   3   -0.03    1.55   1
 -15  11   9   -0.48    1.48  -2
 -15  11   3   -0.48    1.48   1
 -14  11   8    7.81    1.88  -2
 -14  11   3    7.81    1.88   1
 -13  11   7    3.74    1.67  -2
 -13  11   3    3.74    1.67   1
 -12  11   3    2.80    0.96   2
 -12  11   3    3.87    1.20   1
 -11  11   3    2.63    1.81   1
 -11  11   6    1.09    2.14  -2
 -11  11   3    1.09    2.14   1
 -10  11   5    6.96    0.80  -2
 -10  11   3    6.96    0.80   1
  -9  11   4   22.27    1.14  -2
  -9  11   3   22.27    1.14   1
  -8  11   3    5.51    0.77   1
  -8  11   3    4.62    0.73   2
  -8  11   3   11.50    2.62  -2
  -8  11   3   11.50    2.62   1
  -7  11   3   19.94    0.93   1
  -7  11   3   15.32    0.88   2
  -6  11   2   44.60    2.00  -2
  -6  11   3   44.60    2.00   1
  -6  11   3   28.54    1.66   2
  -6  11   3   41.21    2.39   1
  -5  11   1   74.82    1.35  -2
  -5  11   3   74.82    1.35   1
  -4  11   3    4.38    1.16   1
   4  11   0   18.78    0.93  -2
  -4  11   3   18.78    0.93   1
  -4  11   3    2.67    0.73   2
  -3  11   3   19.40    0.66   2
   3  11   1   34.42    3.26  -2
  -3  11   3   34.42    3.26   1
  -3  11   3   26.69    1.02   1
  -2  11   3   22.72    0.84   2
  -2  11   3   30.57    1.04   1
  -1  11   3    6.45    1.36   1
  -1  11   3    6.64    0.85   2
   1  11   2   23.96    1.13  -2
  -1  11   3   23.96    1.13   1
   0  11   3   -0.22    0.46  -2
   0  11   3   -0.22    0.46   1
   1  11   3    2.23    1.04   2
  -1  11   4    5.88    0.87  -2
   1  11   3    5.88    0.87   1
   1  11   3    3.76    1.02   1
   2  11   3    6.00    0.64   2
   2  11   3    7.53    0.71   1
   3  11   3   13.08    0.70   1
   3  11   3   10.29    1.04   2
  -4  11   6    1.58    0.71  -2
   4  11   3    1.58    0.71   1
   4  11   3    0.82    0.54   1
  -5  11   7   36.00    1.09  -2
   5  11   3   36.00    1.09   1
  -6  11   8    6.16    0.96  -2
   6  11   3    6.16    0.96   1
   7  11   3   17.71    1.11   1
   7  11   3   12.29    0.91   2
   8  11   3    0.30    0.69   2
   8  11   3    0.01    0.55   1
  -8  11   9    3.36    2.39  -2
   8  11   3    3.36    2.39   1
  -9  11  10   20.24    1.33  -2
   9  11   3   20.24    1.33   1
 -10  11  11   11.48    1.28  -2
  10  11   3   11.48    1.28   1
 -11  11  12    7.33    2.28  -2
  11  11   3    7.33    2.28   1
  11  11   3    3.59    2.04   1
  12  11   3    0.73    1.06   1
  12  11   3    1.37    0.78   2
 -13  11  13    2.66    1.94  -2
  13  11   3    2.66    1.94   1
  13  11   3    0.00    1.94   1
 -14  11  14    8.41    1.70  -2
  14  11   3    8.41    1.70   1
 -15  11  15    1.60    1.54  -2
  15  11   3    1.60    1.54   1
 -16  12   3    2.12    1.54   1
 -15  12   9    9.19    3.41  -2
 -15  12   3    9.19    3.41   1
 -14  12   8    1.53    1.68  -2
 -14  12   3    1.53    1.68   1
 -13  12   7   18.15    2.49  -2
 -13  12   3   18.15    2.49   1
 -12  12   3    0.94    1.01   1
 -12  12   3    1.02    0.85   2
 -11  12   6    8.22    2.57  -2
 -11  12   3    8.22    2.57   1
 -11  12   3    4.44    2.11   1
 -10  12   5   27.34    1.44  -2
 -10  12   3   27.34    1.44   1
  -9  12   4    1.96    0.78  -2
  -9  12   3    1.96    0.78   1
  -8  12   3   23.94    1.22   1
  -8  12   3   40.59    3.98  -2
  -8  12   3   40.59    3.98   1
  -8  12   3   18.57    1.31   2
  -7  12   3   -0.12    0.40   1
  -7  12   3   -0.32    0.38   2
  -6  12   2   12.21    1.09  -2
  -6  12   3   12.21    1.09   1
  -6  12   3    1.89    1.31   2
  -5  12   1    4.58    0.59  -2
  -5  12   3    4.58    0.59   1
  -4  12   3    1.36    0.54   2
   4  12   0    7.96    0.90  -2
  -4  12   3    7.96    0.90   1
  -3  12   3    5.40    0.67   1
  -3  12   3    3.55    0.45   2
   3  12   1    6.20    2.36  -2
  -3  12   3    6.20    2.36   1
  -2  12   3    9.11    0.75   1
  -2  12   3    5.63    0.65   2
   1  12   2   53.89    1.61  -2
  -1  12   3   53.89    1.61   1
  -1  12   3   30.86    1.81   2
  -1  12   3   40.97    2.70   1
   0  12   3   21.06    1.10  -2
   0  12   3   21.06    1.10   1
  -1  12   4   26.29    1.31  -2
   1  12   3   26.29    1.31   1
   2  12   3    4.25    0.73   1
  -2  12   5    6.03    1.91  -2
   2  12   3    6.03    1.91   1
   2  12   3    2.89    0.63   2
   3  12   3    1.48    0.59   2
   3  12   3    1.41    0.52   1
  -4  12   6    6.78    0.83  -2
   4  12   3    6.78    0.83   1
  -5  12   7    3.43    0.76  -2
   5  12   3    3.43    0.76   1
  -6  12   8    1.89    0.94  -2
   6  12   3    1.89    0.94   1
   7  12   3    0.88    0.50   2
   7  12   3    0.98    0.58   1
   8  12   3    2.10    1.19   2
   8  12   3    2.20    0.73   1
  -8  12   9    5.02    2.55  -2
   8  12   3    5.02    2.55   1
  -9  12  10    9.84    1.12  -2
   9  12   3    9.84    1.12   1
 -10  12  11    7.07    1.24  -2
  10  12   3    7.07    1.24   1
 -11  12  12    1.88    1.92  -2
  11  12   3    1.88    1.92   1
  11  12   3    0.72    1.87   1
  12  12   3    7.68    1.55   1
  12  12   3    3.05    1.01   2
 -13  12  13   10.03    2.00  -2
  13  12   3   10.03    2.00   1
  13  12   3    2.04    1.12   2
 -14  12  14    0.44    1.42  -2
  14  12   3    0.44    1.42   1
 -15  12  15    2.67    2.14  -2
  15  12   3    2.67    2.14   1
 -16  13   3    1.88    2.66   1
 -15  13   9    2.20    3.07  -2
 -15  13   3    2.20    3.07   1
 -14  13   8    2.84    2.54  -2
 -14  13   3    2.84    2.54   1
 -13  13   7    8.34    2.29  -2
 -13  13   3    8.34    2.29   1
 -12  13   3    2.14    1.03   1
 -12  13   3    0.50    0.96   2
 -11  13   6   14.10    2.23  -2
 -11  13   3   14.10    2.23   1
 -10  13   5    6.18    0.96  -2
 -10  13   3    6.18    0.96   1
  -9  13   4   11.55    1.13  -2
  -9  13   3   11.55    1.13   1
  -8  13   3    2.63    0.90   1
  -8  13   3    1.61    0.79   2
  -8  13   3    5.02    1.65  -2
  -8  13   3    5.02    1.65   1
  -7  13   3    4.54    0.85   2
  -7  13   3    6.36    0.93   1
  -6  13   2    1.03    0.57  -2
  -6  13   3    1.03    0.57   1
  -6  13   3   -0.22    1.14   2
  -5  13   1    3.43    0.57  -2
  -5  13   3    3.43    0.57   1
   4  13   0    2.40    0.70  -2
  -4  13   3    2.40    0.70   1
  -4  13   3    0.62    0.63   2
  -3  13   3   14.83    0.89   2
  -3  13   3   19.10    1.02   1
   3  13   1   25.43    3.42  -2
  -3  13   3   25.43    3.42   1
  -2  13   3   15.42    0.98   2
  -2  13   3   20.05    1.02   1
   1  13   2   10.63    0.91  -2
  -1  13   3   10.63    0.91   1
   0  13   3    0.09    0.54  -2
   0  13   3    0.09    0.54   1
  -1  13   4   10.01    1.04  -2
   1  13   3   10.01    1.04   1
   2  13   3    0.32    0.49   2
   2  13   3    0.43    0.45   1
   3  13   3    0.13    0.56   2
   3  13   3    0.07    0.42   1
  -4  13   6    3.27    0.79  -2
   4  13   3    3.27    0.79   1
  -5  13   7    9.27    0.89  -2
   5  13   3    9.27    0.89   1
  -6  13   8    2.74    1.11  -2
   6  13   3    2.74    1.11   1
   6  13   3    1.65    1.62   1
   7  13   3    1.06    0.59   1
   7  13   3    0.24    0.48   2
   8  13   3    0.44    0.69   1
   8  13   3    0.40    1.56   2
  -8  13   9    1.87    2.96  -2
   8  13   3    1.87    2.96   1
  -9  13  10    5.90    1.20  -2
   9  13   3    5.90    1.20   1
 -10  13  11    1.15    1.01  -2
  10  13   3    1.15    1.01   1
  11  13   3    0.24    1.75   1
 -11  13  12    1.66    2.00  -2
  11  13   3    1.66    2.00   1
  12  13   3    0.72    0.83   2
  12  13   3    1.21    1.14   1
  13  13   3    0.14    0.95   2
 -13  13  13    0.06    1.59  -2
  13  13   3    0.06    1.59   1
 -14  13  14    1.28    1.46  -2
  14  13   3    1.28    1.46   1
 -16  14   3   -0.15    2.37   1
 -14  14   8   36.22    4.66  -2
 -14  14   3   36.22    4.66   1
 -13  14   7    6.19    3.38  -2
 -13  14   3    6.19    3.38   1
 -12  14   3    7.67    1.56   1
 -12  14   3    4.58    1.81   2
 -11  14   6    6.96    3.18  -2
 -11  14   3    6.96    3.18   1
 -11  14   3    3.45    2.48   1
 -10  14   5    5.92    1.49  -2
 -10  14   3    5.92    1.49   1
  -9  14   4    7.74    1.41  -2
  -9  14   3    7.74    1.41   1
  -8  14   3    8.52    1.63  -2
  -8  14   3    8.52    1.63   1
  -8  14   3   -0.24    1.59   2
  -8  14   3    2.55    1.99   1
  -7  14   3    2.23    0.82   1
  -7  14   3    1.80    0.81   2
  -6  14   2    8.24    0.78  -2
  -6  14   3    8.24    0.78   1
  -5  14   1    1.26    0.63  -2
  -5  14   3    1.26    0.63   1
   4  14   0    2.47    0.86  -2
  -4  14   3    2.47    0.86   1
  -4  14   3    1.46    0.77   2
  -3  14   3   15.17    1.15   1
  -3  14   3   13.92    0.96   2
   3  14   1   31.11    3.70  -2
  -3  14   3   31.11    3.70   1
  -2  14   3    5.05    0.71   1
  -2  14   3    3.98    0.70   2
   1  14   2    9.53    0.98  -2
  -1  14   3    9.53    0.98   1
   0  14   3    0.96    0.63  -2
   0  14   3    0.96    0.63   1
  -1  14   4    1.27    0.75  -2
   1  14   3    1.27    0.75   1
   2  14   3   10.14    0.87   1
   2  14   3    7.59    0.87   2
   3  14   3    3.19    0.63   1
   3  14   3    2.92    0.83   2
   4  14   3    5.30    1.06   1
  -4  14   6    5.94    1.03  -2
   4  14   3    5.94    1.03   1
  -5  14   7   18.58    0.94  -2
   5  14   3   18.58    0.94   1
  -6  14   8   24.23    1.97  -2
   6  14   3   24.23    1.97   1
   6  14   3   17.18    3.00   1
   7  14   3    1.07    0.65   1
   7  14   3    1.18    0.59   2
   8  14   3    5.64    1.12   1
   8  14   3    4.15    2.07   2
  -8  14   9    5.92    3.24  -2
   8  14   3    5.92    3.24   1
  -9  14  10    5.63    1.36  -2
   9  14   3    5.63    1.36   1
 -10  14  11    2.17    1.18  -2
  10  14   3    2.17    1.18   1
  11  14   3    1.32    2.05   1
 -11  14  12    2.08    1.71  -2
  11  14   3    2.08    1.71   1
  11  14   3    0.29    0.87   2
  12  14   3    1.68    1.17   1
  12  14   3    1.04    0.74   2
 -13  14  13    3.91    1.82  -2
  13  14   3    3.91    1.82   1
  13  14   3    0.52    0.68   2
 -14  14  14    0.70    2.09  -2
  14  14   3    0.70    2.09   1
 -13  15   7    8.08    3.69  -2
 -13  15   3    8.08    3.69   1
 -12  15   3    0.57    1.20   2
 -12  15   3    0.47    1.47   1
 -11  15   6    1.65    3.15  -2
 -11  15   3    1.65    3.15   1
 -11  15   3    3.45    2.36   1
 -10  15   5    3.76    1.41  -2
 -10  15   3    3.76    1.41   1
  -9  15   4   18.21    1.84  -2
  -9  15   3   18.21    1.84   1
  -8  15   3   14.41    1.89  -2
  -8  15   3   14.41    1.89   1
  -8  15   3    7.70    2.53   1
  -8  15   3    5.28    2.27   2
  -7  15   3   22.02    1.67   1
  -7  15   3   16.35    1.51   2
  -6  15   2    0.45    0.67  -2
  -6  15   3    0.45    0.67   1
  -5  15   1   14.97    1.06  -2
  -5  15   3   14.97    1.06   1
   4  15   0    2.95    0.92  -2
  -4  15   3    2.95    0.92   1
  -3  15   3   17.30    1.14   2
   3  15   1   30.07    3.83  -2
  -3  15   3   30.07    3.83   1
  -3  15   3   20.34    1.45   1
  -2  15   3    4.50    0.77   1
  -2  15   3    3.87    0.81   2
   1  15   2   10.04    1.15  -2
  -1  15   3   10.04    1.15   1
   0  15   3    3.67    0.87  -2
   0  15   3    3.67    0.87   1
  -1  15   4    2.28    0.84  -2
   1  15   3    2.28    0.84   1
   2  15   3    0.31    0.57   1
   2  15   3    1.34    0.73   2
  -2  15   5    4.92    2.79  -2
   2  15   3    4.92    2.79   1
   3  15   3    1.63    0.58   1
   3  15   3    1.58    0.95   2
  -4  15   6    1.22    0.93  -2
   4  15   3    1.22    0.93   1
   4  15   3    0.76    0.80   1
  -5  15   7    2.28    0.63  -2
   5  15   3    2.28    0.63   1
   6  15   3   -0.46    0.55   1
  -6  15   8   -0.24    0.99  -2
   6  15   3   -0.24    0.99   1
   7  15   3    2.11    0.67   2
   7  15   3    3.04    0.87   1
   8  15   3    2.56    0.93   1
   8  15   3    0.94    1.60   2
  -9  15  10    7.61    1.68  -2
   9  15   3    7.61    1.68   1
 -10  15  11    3.10    1.35  -2
  10  15   3    3.10    1.35   1
  11  15   3    0.62    2.03   1
 -11  15  12    1.62    3.04  -2
  11  15   3    1.62    3.04   1
  11  15   3    0.09    0.93   2
  12  15   3    0.86    0.82   2
  12  15   3    1.06    1.14   1
 -13  15  13    0.62    2.06  -2
  13  15   3    0.62    2.06   1
 -12  16   3    3.16    2.57   1
 -12  16   3    1.44    1.34   2
 -11  16   6    0.74    3.19  -2
 -11  16   3    0.74    3.19   1
 -10  16   5   -0.01    1.21  -2
 -10  16   3   -0.01    1.21   1
  -9  16   4    0.92    1.27  -2
  -9  16   3    0.92    1.27   1
  -8  16   3    0.34    1.75   1
  -8  16   3    1.27    1.51  -2
  -8  16   3    1.27    1.51   1
  -8  16   3    1.54    1.85   2
  -7  16   3   -0.13    0.72   2
  -7  16   3   -0.22    0.76   1
  -6  16   2    2.53    0.74  -2
  -6  16   3    2.53    0.74   1
  -5  16   1   13.00    0.99  -2
  -5  16   3   13.00    0.99   1
   4  16   0   13.57    1.26  -2
  -4  16   3   13.57    1.26   1
  -3  16   3   14.09    1.23   2
  -3  16   3   16.73    1.65   1
   3  16   1   31.88    2.82  -2
  -3  16   3   31.88    2.82   1
  -2  16   3    0.93    0.64   1
  -2  16   3    0.05    0.58   2
   1  16   2    1.15    0.91  -2
  -1  16   3    1.15    0.91   1
   0  16   3    0.01    0.72  -2
   0  16   3    0.01    0.72   1
  -1  16   4    2.68    0.98  -2
   1  16   3    2.68    0.98   1
   2  16   3    4.28    0.85   1
   2  16   3    3.67    0.90   2
  -2  16   5    7.72    3.21  -2
   2  16   3    7.72    3.21   1
  -3  16   5   18.68    2.40  -2
   3  16   3   18.68    2.40   1
   3  16   3    9.91    1.08   1
   3  16   3    6.56    2.34   2
  -4  16   6    0.43    0.79  -2
   4  16   3    0.43    0.79   1
  -5  16   7    3.13    0.68  -2
   5  16   3    3.13    0.68   1
  -6  16   8    3.52    1.22  -2
   6  16   3    3.52    1.22   1
   6  16   3    1.95    0.64   1
   7  16   3    0.58    0.58   2
   7  16   3    0.50    0.80   1
  -7  16   9    0.06    2.62  -2
   7  16   3    0.06    2.62   1
   8  16   3    0.32    0.94   1
  -8  16   9    3.04    1.91  -2
   8  16   3    3.04    1.91   1
  -9  16  10    3.43    1.60  -2
   9  16   3    3.43    1.60   1
 -10  16  11    2.74    1.58  -2
  10  16   3    2.74    1.58   1
  11  16   3    5.21    2.81   1
  11  16   3    4.60    1.26   2
  12  16   3    1.83    1.42   1
 -11  17   6    9.95    3.80  -2
 -11  17   3    9.95    3.80   1
 -10  17   5    4.23    1.48  -2
 -10  17   3    4.23    1.48   1
  -9  17   4    5.93    1.51  -2
  -9  17   3    5.93    1.51   1
  -8  17   3    4.80    2.21   2
  -8  17   3    2.87    2.01   1
  -8  17   3    9.56    1.76  -2
  -8  17   3    9.56    1.76   1
  -7  17   3    9.93    1.40   2
  -7  17   3   11.51    1.46   1
  -6  17   2    5.68    1.39  -2
  -6  17   3    5.68    1.39   1
  -5  17   1    8.98    0.94  -2
  -5  17   3    8.98    0.94   1
   4  17   0   14.39    1.32  -2
  -4  17   3   14.39    1.32   1
  -3  17   3    2.68    0.82   2
  -3  17   3    0.88    0.95   1
   3  17   1   11.69    2.22  -2
  -3  17   3   11.69    2.22   1
  -2  17   3    2.47    0.70   2
   2  17   1    3.01    1.58  -2
  -2  17   3    3.01    1.58   1
  -2  17   3    3.62    1.06   1
   1  17   2    0.16    0.95  -2
  -1  17   3    0.16    0.95   1
   0  17   3    1.16    0.84  -2
   0  17   3    1.16    0.84   1
  -1  17   4    3.28    1.06  -2
   1  17   3    3.28    1.06   1
  -2  17   5   -2.10    2.57  -2
   2  17   3   -2.10    2.57   1
   2  17   3   -0.21    0.65   1
   2  17   3   -0.40    0.72   2
   3  17   3    1.82    0.87   1
   3  17   3    1.85    1.84   2
  -3  17   5    3.14    1.83  -2
   3  17   3    3.14    1.83   1
  -4  17   6    3.93    0.99  -2
   4  17   3    3.93    0.99   1
  -5  17   7    6.97    0.83  -2
   5  17   3    6.97    0.83   1
  -6  17   8    3.63    1.31  -2
   6  17   3    3.63    1.31   1
   6  17   3    1.73    1.93   1
   7  17   3    0.32    0.83   1
   7  17   3    0.71    0.64   2
  -7  17   9    1.19    2.75  -2
   7  17   3    1.19    2.75   1
  -8  17   9    0.65    1.42  -2
   8  17   3    0.65    1.42   1
   8  17   3   -0.36    1.28   1
  -9  17  10    3.48    1.34  -2
   9  17   3    3.48    1.34   1
 -10  17  11    4.37    1.85  -2
  10  17   3    4.37    1.85   1
  11  17   3   -1.23    1.80   1
 -10  18   5   -0.77    1.28  -2
 -10  18   3   -0.77    1.28   1
  -9  18   4    0.47    1.22  -2
  -9  18   3    0.47    1.22   1
  -8  18   3    1.61    1.50  -2
  -8  18   3    1.61    1.50   1
  -7  18   3    0.33    0.85   1
  -7  18   3    0.01    0.81   2
  -6  18   2    8.35    1.54  -2
  -6  18   3    8.35    1.54   1
  -6  18   3    2.35    0.72   1
  -5  18   1    1.50    0.73  -2
  -5  18   3    1.50    0.73   1
   4  18   0    2.90    0.96  -2
  -4  18   3    2.90    0.96   1
  -3  18   3    0.19    0.85   1
  -3  18   3    0.47    0.68   2
   3  18   1    1.56    1.94  -2
  -3  18   3    1.56    1.94   1
  -2  18   3    0.24    0.67   2
  -2  18   3   -0.65    0.74   1
   2  18   1    2.39    1.56  -2
  -2  18   3    2.39    1.56   1
   1  18   2    6.63    1.18  -2
  -1  18   3    6.63    1.18   1
   0  18   3    3.08    0.93  -2
   0  18   3    3.08    0.93   1
  -1  18   4    8.51    1.27  -2
   1  18   3    8.51    1.27   1
   2  18   3   -0.13    0.66   1
   2  18   3    0.74    0.85   2
  -2  18   5   -0.82    2.68  -2
   2  18   3   -0.82    2.68   1
   3  18   3    2.52    0.88   1
   3  18   3    2.93    2.26   2
  -3  18   5    5.29    1.97  -2
   3  18   3    5.29    1.97   1
  -4  18   6    1.99    0.93  -2
   4  18   3    1.99    0.93   1
  -5  18   7    4.61    0.74  -2
   5  18   3    4.61    0.74   1
  -6  18   8    7.47    1.69  -2
   6  18   3    7.47    1.69   1
   7  18   3    0.55    0.97   1
   7  18   3    0.67    0.84   2
  -8  18   9   -0.25    1.53  -2
   8  18   3   -0.25    1.53   1
  -9  18  10    1.35    1.27  -2
   9  18   3    1.35    1.27   1
 -10  19   5    2.73    1.77  -2
 -10  19   3    2.73    1.77   1
  -9  19   4    5.92    1.66  -2
  -9  19   3    5.92    1.66   1
  -8  19   3    3.58    1.66  -2
  -8  19   3    3.58    1.66   1
  -7  19   3    4.00    1.32   1
  -7  19   3    4.94    3.40  -2
  -7  19   3    4.94    3.40   1
  -7  19   3    2.66    1.21   2
  -6  19   2    1.07    1.40  -2
  -6  19   3    1.07    1.40   1
  -5  19   1    1.67    0.73  -2
  -5  19   3    1.67    0.73   1
   4  19   0    5.39    1.04  -2
  -4  19   3    5.39    1.04   1
   3  19   1    3.04    1.22  -2
  -3  19   3    3.04    1.22   1
  -3  19   3    1.37    0.88   2
  -3  19   3    0.11    1.77   1
   2  19   1    5.76    1.73  -2
  -2  19   3    5.76    1.73   1
  -2  19   3    2.45    0.77   2
  -2  19   3    4.75    1.21   1
   1  19   2    0.98    0.97  -2
  -1  19   3    0.98    0.97   1
   0  19   3   -0.28    0.74  -2
   0  19   3   -0.28    0.74   1
  -1  19   4    2.75    1.10  -2
   1  19   3    2.75    1.10   1
   2  19   3    1.12    0.72   1
   2  19   3    0.57    0.98   2
  -2  19   5    1.64    2.97  -2
   2  19   3    1.64    2.97   1
   3  19   3    0.29    0.85   1
  -3  19   5    0.13    1.76  -2
   3  19   3    0.13    1.76   1
   3  19   3    2.76    2.18   2
  -4  19   6    1.40    0.95  -2
   4  19   3    1.40    0.95   1
  -5  19   7    1.94    0.64  -2
   5  19   3    1.94    0.64   1
  -6  19   8    1.46    1.55  -2
   6  19   3    1.46    1.55   1
   7  19   3   -0.97    1.22   1
   7  19   3    1.33    2.14   2
  -8  19   9   -1.73    3.21  -2
   8  19   3   -1.73    3.21   1
  -7  20   3    2.11    2.11   2
  -7  20   3    2.09    3.39  -2
  -7  20   3    2.09    3.39   1
  -6  20   2    2.75    2.08  -2
  -6  20   3    2.75    2.08   1
  -5  20   1   -0.37    0.82  -2
  -5  20   3   -0.37    0.82   1
   4  20   0    1.11    0.88  -2
  -4  20   3    1.11    0.88   1
  -3  20   3    0.51    1.79   1
  -3  20   3    1.29    0.95   2
   3  20   1    2.98    1.64  -2
  -3  20   3    2.98    1.64   1
   2  20   1    1.81    1.52  -2
  -2  20   3    1.81    1.52   1
  -2  20   3   -0.61    0.69   1
  -2  20   3    1.13    0.85   2
   1  20   2   -0.48    0.96  -2
  -1  20   3   -0.48    0.96   1
   0  20   3    0.41    0.75  -2
   0  20   3    0.41    0.75   1
  -1  20   4    2.70    1.06  -2
   1  20   3    2.70    1.06   1
  -2  20   5    1.51    3.27  -2
   2  20   3    1.51    3.27   1
   2  20   3    1.16    0.76   1
   2  20   3    0.37    2.28   2
   3  20   3    1.78    2.01   2
   3  20   3    0.02    0.88   1
  -4  20   6    1.08    1.04  -2
   4  20   3    1.08    1.04   1
  -5  20   7   -1.49    1.93  -2
   5  20   3   -1.49    1.93   1
   3  21   1    1.69    3.61  -2
  -3  21   3    1.69    3.61   1
  -2  21   3    1.46    2.34   1
   1  21   2    3.05    4.15  -2
  -1  21   3    3.05    4.15   1
   0  21   3    2.30    2.69  -2
   0  21   3    2.30    2.69   1
  -1  21   4    3.63    3.03  -2
   1  21   3    3.63    3.03   1
  -2  21   5    2.10    3.24  -2
   2  21   3    2.10    3.24   1
 -21   0   4    0.71    2.38   2
 -20   0  12    2.92    1.96  -2
 -20   0   4    2.92    1.96   1
 -19   0  11    0.87    1.46  -2
 -19   0   4    0.87    1.46   1
 -18   0  10    5.98    2.06  -2
 -18   0   4    5.98    2.06   1
 -17   0   4    0.42    1.24   2
 -17   0   4   -0.97    0.98   1
 -16   0   9    1.39    1.70  -2
 -16   0   4    1.39    1.70   1
 -15   0   8    0.39    1.21  -2
 -15   0   4    0.39    1.21   1
 -14   0   7   14.62    1.38  -2
 -14   0   4   14.62    1.38   1
 -13   0   6   -0.36    1.55  -2
 -13   0   4   -0.36    1.55   1
 -13   0   4    0.41    1.28   1
 -13   0   4   -0.75    1.64   2
 -12   0   4   67.26    2.16   1
 -12   0   4   46.15    1.85   2
 -11   0   4    1.58    1.22   1
 -11   0   5    7.61    1.32  -2
 -11   0   4    7.61    1.32   1
 -11   0   4    0.10    0.88   2
 -10   0   4  116.16    2.55  -2
 -10   0   4  116.16    2.55   1
  -9   0   3    1.62    0.71  -2
  -9   0   4    1.62    0.71   1
  -8   0   4    5.85    0.82   2
  -8   0   4    7.83    0.80   1
  -7   0   4   -0.30    0.33   2
  -7   0   4   -0.05    0.32   1
  -6   0   4    2.64    0.34   2
  -6   0   4    3.74    0.53   1
  -6   0   1    1.56    1.32  -2
  -6   0   4    1.56    1.32   1
   5   0   0   -0.03    0.28  -2
  -5   0   4   -0.03    0.28   1
  -4   0   4   15.70    0.75   2
   4   0   1   25.58    0.99  -2
  -4   0   4   25.58    0.99   1
  -4   0   4   22.64    0.78   1
  -3   0   4    0.04    0.18   1
  -3   0   4    0.12    0.26   2
  -2   0   4    5.33    0.46   2
  -2   0   4    7.28    0.36   1
   1   0   3  282.55    2.03  -2
  -1   0   4  282.55    2.03   1
  -1   0   4    0.34    0.48   2
   0   0   4 9999.99   24.52  -2
   0   0   4 9999.99   24.52   1
   1   0   4    0.65    0.41   1
  -1   0   5   10.94    0.71  -2
   1   0   4   10.94    0.71   1
   2   0   4    4.66    0.52   1
   2   0   4    2.27    0.31   2
   3   0   4   -0.04    0.22   2
   3   0   4   -0.11    0.32   1
  -4   0   7   83.63    1.84  -2
   4   0   4   83.63    1.84   1
  -5   0   8   -0.07    0.55  -2
   5   0   4   -0.07    0.55   1
   6   0   4    8.85    1.10   2
  -6   0   9   13.73    1.71  -2
   6   0   4   13.73    1.71   1
   6   0   4   14.22    1.26   1
   7   0   4   -0.10    0.30   2
   7   0   4   -0.19    0.43   1
  -8   0  10   36.12    2.47  -2
   8   0   4   36.12    2.47   1
   8   0   4    9.34    1.28   1
   8   0   4    6.14    1.54   2
  -9   0  11    0.71    0.84  -2
   9   0   4    0.71    0.84   1
 -10   0  12   19.34    2.56  -2
  10   0   4   19.34    2.56   1
  11   0   4    1.37    1.43   1
 -11   0  13    4.59    2.33  -2
  11   0   4    4.59    2.33   1
  12   0   4    2.26    0.96   2
  12   0   4    3.15    1.26   1
  13   0   4    0.57    1.60   1
 -13   0  14   -0.46    2.33  -2
  13   0   4   -0.46    2.33   1
 -14   0  15    2.36    1.88  -2
  14   0   4    2.36    1.88   1
 -15   0  16    2.66    1.43  -2
  15   0   4    2.66    1.43   1
 -16   0  17   -1.18    1.54  -2
  16   0   4   -1.18    1.54   1
  17   0   4    0.91    2.37   2
  17   0   4    0.76    1.19   1
 -18   0  18   11.59    2.84  -2
  18   0   4   11.59    2.84   1
 -21   1  13    8.79    3.82  -2
 -21   1   4    8.79    3.82   1
 -21   1   4    2.58    1.83   2
 -20   1  12    4.27    1.30  -2
 -20   1   4    4.27    1.30   1
 -19   1  11    4.22    1.13  -2
 -19   1   4    4.22    1.13   1
 -18   1  10   31.37    2.29  -2
 -18   1   4   31.37    2.29   1
 -18   1   4   29.84    4.34   1
 -17   1   4    0.07    0.80   1
 -17   1   4    0.04    0.83   2
 -16   1   9    1.79    1.37  -2
 -16   1   4    1.79    1.37   1
 -16   1   4    1.33    1.71   1
 -15   1   8   -1.02    0.85  -2
 -15   1   4   -1.02    0.85   1
 -14   1   7    0.58    0.64  -2
 -14   1   4    0.58    0.64   1
 -13   1   6    6.05    1.04  -2
 -13   1   4    6.05    1.04   1
 -13   1   4    2.11    1.12   2
 -13   1   4    4.92    1.42   1
 -12   1   4    3.58    0.60   1
 -12   1   4    1.53    0.49   2
 -11   1   5   40.42    1.52  -2
 -11   1   4   40.42    1.52   1
 -11   1   4    4.25    1.15   2
 -11   1   4    4.63    1.16   1
 -10   1   4   66.54    1.41  -2
 -10   1   4   66.54    1.41   1
  -9   1   3   21.18    0.86  -2
  -9   1   4   21.18    0.86   1
  -8   1   4    9.27    0.59   2
  -8   1   4   12.04    0.59   1
  -7   1   4    4.07    0.37   1
  -7   1   4    7.31    0.72   2
  -6   1   4    9.03    0.49   1
  -6   1   4    4.66    0.64   2
  -6   1   1  217.63    3.38  -2
  -6   1   4  217.63    3.38   1
   5   1   0   42.51    0.57  -2
  -5   1   4   42.51    0.57   1
  -4   1   4   16.17    0.45   2
  -4   1   4   22.24    0.52   1
   4   1   1   40.28    0.89  -2
  -4   1   4   40.28    0.89   1
  -3   1   4   17.06    0.44   2
  -3   1   4   25.04    0.46   1
  -2   1   4   42.95    0.56   1
  -2   1   4   28.16    0.53   2
  -1   1   4    1.64    0.31   1
  -1   1   4    1.33    0.25   2
   1   1   3    3.19    0.43  -2
  -1   1   4    3.19    0.43   1
   0   1   4  477.49    1.75  -2
   0   1   4  477.49    1.75   1
  -1   1   5  693.06    3.04  -2
   1   1   4  693.06    3.04   1
   2   1   4   -0.08    0.17   2
   2   1   4    0.11    0.21   1
   3   1   4   19.62    0.44   2
   3   1   4   28.57    0.68   1
  -4   1   7   10.70    0.59  -2
   4   1   4   10.70    0.59   1
   4   1   4    8.03    0.76   2
  -5   1   8    0.91    0.38  -2
   5   1   4    0.91    0.38   1
   6   1   4    8.76    0.68   1
  -6   1   9    7.84    1.00  -2
   6   1   4    7.84    1.00   1
   6   1   4    6.39    0.69   2
   7   1   4   20.45    0.59   2
   7   1   4   28.84    0.79   1
   8   1   4   -0.27    0.40   1
  -8   1  10    6.84    1.06  -2
   8   1   4    6.84    1.06   1
   8   1   4    0.24    0.42   2
  -9   1  11    8.90    0.83  -2
   9   1   4    8.90    0.83   1
 -10   1  12   54.05    2.03  -2
  10   1   4   54.05    2.03   1
  11   1   4    0.37    0.72   1
 -11   1  13    1.16    2.06  -2
  11   1   4    1.16    2.06   1
  12   1   4    6.82    0.87   2
  12   1   4    9.77    1.19   1
 -13   1  14    4.31    1.68  -2
  13   1   4    4.31    1.68   1
  13   1   4    6.04    1.57   1
 -14   1  15   15.44    1.99  -2
  14   1   4   15.44    1.99   1
 -15   1  16    0.89    0.99  -2
  15   1   4    0.89    0.99   1
 -16   1  17    2.25    1.57  -2
  16   1   4    2.25    1.57   1
  16   1   4    4.50    2.03   1
  17   1   4    0.69    0.81   1
  17   1   4   -0.84    1.45   2
  18   1   4    0.40    1.57   1
 -21   2   4    0.83    1.70   2
 -21   2  13    1.37    2.66  -2
 -21   2   4    1.37    2.66   1
 -20   2  12    1.93    1.23  -2
 -20   2   4    1.93    1.23   1
 -19   2  11    4.58    1.19  -2
 -19   2   4    4.58    1.19   1
 -18   2  10    0.00    1.39  -2
 -18   2   4    0.00    1.39   1
 -18   2   4    0.52    1.69   1
 -17   2   4    1.62    0.96   2
 -17   2   4    2.86    0.94   1
 -16   2   9    9.22    1.60  -2
 -16   2   4    9.22    1.60   1
 -16   2   4    4.96    2.26   1
 -15   2   8   17.11    1.27  -2
 -15   2   4   17.11    1.27   1
 -14   2   7   61.88    1.67  -2
 -14   2   4   61.88    1.67   1
 -13   2   4    4.19    1.26   1
 -13   2   6   16.52    1.26  -2
 -13   2   4   16.52    1.26   1
 -13   2   4    2.39    1.08   2
 -12   2   4   52.74    1.40   2
 -12   2   4   77.72    1.65   1
 -11   2   5   23.07    1.45  -2
 -11   2   4   23.07    1.45   1
 -11   2   4    1.98    0.73   1
 -11   2   4    2.96    0.98   2
 -10   2   4  231.84    2.53  -2
 -10   2   4  231.84    2.53   1
  -9   2   3    1.98    0.49  -2
  -9   2   4    1.98    0.49   1
  -9   2   4    1.70    0.45   1
  -9   2   4    1.09    0.40   2
  -8   2   4   80.96    1.06   2
  -8   2   2  152.77    3.07  -2
  -8   2   4  152.77    3.07   1
  -8   2   4  115.78    1.36   1
  -7   2   4   76.83    0.83   2
  -7   2   4  113.09    1.14   1
  -6   2   4   77.91    0.89   1
  -6   2   4   52.91    0.76   2
  -6   2   1   77.15    1.65  -2
  -6   2   4   77.15    1.65   1
   5   2   0  224.65    1.29  -2
  -5   2   4  224.65    1.29   1
   4   2   1   80.02    0.98  -2
  -4   2   4   80.02    0.98   1
  -4   2   4   52.30    0.73   2
  -4   2   4   73.25    1.12   1
  -3   2   4   26.55    0.51   2
  -3   2   4   35.88    0.56   1
  -2   2   4  171.40    1.25   2
  -2   2   4  251.79    1.35   1
  -1   2   4    3.98    0.29   2
  -1   2   4    8.39    0.54   1
   1   2   3   30.28    1.18  -2
  -1   2   4   30.28    1.18   1
   0   2   4    0.43    0.24  -2
   0   2   4    0.43    0.24   1
  -1   2   5    1.41    0.60  -2
   1   2   4    1.41    0.60   1
   1   2   4    0.34    0.61   2
   1   2   4    1.58    0.26   1
   2   2   4    0.74    0.20   2
   2   2   4    1.54    0.25   1
   3   2   4   21.18    0.57   2
   3   2   4   30.96    0.71   1
  -4   2   7   37.16    0.88  -2
   4   2   4   37.16    0.88   1
  -5   2   8   14.96    0.66  -2
   5   2   4   14.96    0.66   1
  -6   2   9   33.44    1.40  -2
   6   2   4   33.44    1.40   1
   6   2   4   31.32    1.17   1
   6   2   4   21.69    0.96   2
   7   2   4    4.38    0.36   2
   7   2   4    6.86    0.60   1
   8   2   4    1.89    0.67   1
   8   2   4    0.24    0.66   2
  -8   2  10    9.33    1.03  -2
   8   2   4    9.33    1.03   1
  -9   2  11   25.59    1.20  -2
   9   2   4   25.59    1.20   1
 -10   2  12    1.98    0.86  -2
  10   2   4    1.98    0.86   1
 -11   2  13   17.38    2.90  -2
  11   2   4   17.38    2.90   1
  11   2   4    6.47    1.16   1
  12   2   4    1.69    0.82   1
  12   2   4    1.26    0.64   2
 -13   2  14    3.21    1.76  -2
  13   2   4    3.21    1.76   1
  13   2   4    1.49    1.25   1
 -14   2  15   28.55    2.53  -2
  14   2   4   28.55    2.53   1
 -15   2  16    3.51    1.05  -2
  15   2   4    3.51    1.05   1
  16   2   4    2.71    1.29   1
 -16   2  17    0.45    1.94  -2
  16   2   4    0.45    1.94   1
  17   2   4    1.33    2.56   2
  17   2   4    0.33    0.90   1
  18   2   4    2.02    1.68   1
 -21   3  13    2.49    2.62  -2
 -21   3   4    2.49    2.62   1
 -20   3  12    7.87    1.61  -2
 -20   3   4    7.87    1.61   1
 -19   3  11    1.53    1.11  -2
 -19   3   4    1.53    1.11   1
 -18   3  10    6.08    1.38  -2
 -18   3   4    6.08    1.38   1
 -17   3   4   -0.36    0.83   2
 -17   3   4    0.07    0.74   1
 -16   3   9   32.31    2.21  -2
 -16   3   4   32.31    2.21   1
 -16   3   4   27.14    3.35   1
 -15   3   8   -0.07    0.85  -2
 -15   3   4   -0.07    0.85   1
 -14   3   7   28.23    1.39  -2
 -14   3   4   28.23    1.39   1
 -13   3   4   15.98    1.48   1
 -13   3   6   18.90    1.51  -2
 -13   3   4   18.90    1.51   1
 -13   3   4    9.38    1.57   2
 -12   3   4    0.45    0.43   2
 -12   3   4    0.99    0.48   1
 -11   3   4    3.16    1.41   2
 -11   3   5   23.42    1.45  -2
 -11   3   4   23.42    1.45   1
 -11   3   4    3.89    1.10   1
 -10   3   4    3.06    0.55  -2
 -10   3   4    3.06    0.55   1
  -9   3   4   15.70    1.18   1
  -9   3   3   28.51    0.90  -2
  -9   3   4   28.51    0.90   1
  -8   3   4    0.39    0.21   2
  -8   3   4    0.67    0.25   1
  -8   3   2    4.84    1.04  -2
  -8   3   4    4.84    1.04   1
  -7   3   4   20.67    0.52   2
  -7   3   4   29.20    0.58   1
  -6   3   4  142.76    1.28   1
  -6   3   4   97.90    1.08   2
  -6   3   1  135.24    2.48  -2
  -6   3   4  135.24    2.48   1
   5   3   0   54.63    0.70  -2
  -5   3   4   54.63    0.70   1
   4   3   1  110.14    1.14  -2
  -4   3   4  110.14    1.14   1
  -4   3   4   89.24    1.35   1
  -4   3   4   64.36    0.83   2
  -3   3   4    0.27    0.17   2
  -3   3   4    0.31    0.17   1
  -2   3   4    4.86    0.32   1
  -2   3   4    3.32    0.25   2
  -1   3   4   33.19    0.66   2
   1   3   3  240.88    2.37  -2
  -1   3   4  240.88    2.37   1
  -1   3   4   47.97    0.97   1
   0   3   4   20.16    0.50  -2
   0   3   4   20.16    0.50   1
   1   3   4    8.42    0.63   1
  -1   3   5  173.17    1.93  -2
   1   3   4  173.17    1.93   1
   1   3   4    6.66    0.55   2
   2   3   4    0.28    0.18   1
   2   3   4    0.33    0.21   2
   3   3   4    2.66    0.33   2
   3   3   4    4.01    0.39   1
  -3   3   6    2.73    1.37  -2
   3   3   4    2.73    1.37   1
  -4   3   7    8.83    0.56  -2
   4   3   4    8.83    0.56   1
  -5   3   8    9.79    0.51  -2
   5   3   4    9.79    0.51   1
   6   3   4    9.18    0.79   1
  -6   3   9   15.37    0.94  -2
   6   3   4   15.37    0.94   1
   7   3   4    0.46    0.27   2
   7   3   4    0.88    0.34   1
   8   3   4   39.54    3.03   2
   8   3   4   57.19    1.53   1
  -8   3  10  101.34    3.04  -2
   8   3   4  101.34    3.04   1
  -9   3  11    8.32    0.86  -2
   9   3   4    8.32    0.86   1
 -10   3  12   37.52    1.79  -2
  10   3   4   37.52    1.79   1
 -11   3  13    3.51    2.33  -2
  11   3   4    3.51    2.33   1
  11   3   4    1.28    1.06   1
  12   3   4    2.01    0.73   2
  12   3   4    3.44    1.09   1
  13   3   4   25.21    2.26   1
 -13   3  14   21.24    2.42  -2
  13   3   4   21.24    2.42   1
 -14   3  15   19.01    1.71  -2
  14   3   4   19.01    1.71   1
 -15   3  16   -0.15    1.19  -2
  15   3   4   -0.15    1.19   1
  16   3   4    1.73    1.25   1
 -16   3  17    1.63    2.51  -2
  16   3   4    1.63    2.51   1
  17   3   4    0.89    1.15   1
  18   3   4    2.59    1.77   1
 -20   4  12    1.96    1.26  -2
 -20   4   4    1.96    1.26   1
 -19   4  11    4.18    1.28  -2
 -19   4   4    4.18    1.28   1
 -18   4  10    3.16    1.41  -2
 -18   4   4    3.16    1.41   1
 -17   4   4   14.65    1.52   1
 -17   4   4    8.99    1.36   2
 -16   4   9    5.33    1.52  -2
 -16   4   4    5.33    1.52   1
 -16   4   4    6.83    2.28   1
 -15   4   8   -0.30    0.80  -2
 -15   4   4   -0.30    0.80   1
 -14   4   7    2.85    0.82  -2
 -14   4   4    2.85    0.82   1
 -13   4   4    0.40    0.87   2
 -13   4   6    0.22    0.88  -2
 -13   4   4    0.22    0.88   1
 -13   4   4   -0.60    0.73   1
 -12   4   4   42.96    1.29   1
 -12   4   4   29.17    1.10   2
 -11   4   5    6.23    0.92  -2
 -11   4   4    6.23    0.92   1
 -11   4   4    1.97    0.85   2
 -11   4   4    2.46    0.98   1
 -10   4   4  161.32    2.17  -2
 -10   4   4  161.32    2.17   1
  -9   4   3   44.37    1.10  -2
  -9   4   4   44.37    1.10   1
  -9   4   4   26.39    1.66   2
  -9   4   4   45.60    2.12   1
  -8   4   4   51.88    0.92   1
  -8   4   4   36.44    0.85   2
  -8   4   2   67.51    2.17  -2
  -8   4   4   67.51    2.17   1
  -7   4   4   13.12    0.46   1
  -7   4   4   10.07    0.43   2
  -6   4   4   18.59    0.56   2
  -6   4   4   29.00    0.66   1
  -6   4   1   73.35    1.93  -2
  -6   4   4   73.35    1.93   1
   5   4   0   29.94    0.60  -2
  -5   4   4   29.94    0.60   1
  -4   4   4   70.42    1.30   1
   4   4   1   78.62    1.02  -2
  -4   4   4   78.62    1.02   1
  -4   4   4   49.82    0.79   2
  -3   4   4   12.63    0.39   1
  -3   4   4    9.63    0.52   2
  -2   4   4   24.14    0.49   1
  -2   4   4   15.88    0.41   2
  -1   4   4    9.81    0.37   2
  -1   4   4   11.83    0.47   1
   1   4   3   19.32    0.90  -2
  -1   4   4   19.32    0.90   1
   0   4   4  146.39    1.24  -2
   0   4   4  146.39    1.24   1
   1   4   4    2.71    0.38   1
  -1   4   5   14.98    0.75  -2
   1   4   4   14.98    0.75   1
   1   4   4    2.13    0.33   2
   2   4   4    5.51    0.39   2
   2   4   4    8.15    0.40   1
   3   4   4    5.61    0.39   2
   3   4   4    7.71    0.44   1
  -3   4   6   12.68    1.83  -2
   3   4   4   12.68    1.83   1
  -4   4   7  169.95    1.58  -2
   4   4   4  169.95    1.58   1
  -5   4   8   44.14    0.75  -2
   5   4   4   44.14    0.75   1
   6   4   4   29.12    1.16   1
  -6   4   9   33.89    1.23  -2
   6   4   4   33.89    1.23   1
   7   4   4   34.68    0.96   1
   7   4   4   24.41    0.73   2
   8   4   4    5.91    0.81   2
   8   4   4   11.40    0.80   1
  -8   4  10   20.45    2.54  -2
   8   4   4   20.45    2.54   1
  -9   4  11   41.35    1.35  -2
   9   4   4   41.35    1.35   1
 -10   4  12   -0.60    0.69  -2
  10   4   4   -0.60    0.69   1
  11   4   4    5.12    1.27   1
 -11   4  13   29.05    3.35  -2
  11   4   4   29.05    3.35   1
  12   4   4    3.51    0.83   2
  12   4   4    7.82    1.15   1
 -13   4  14   -0.62    1.71  -2
  13   4   4   -0.62    1.71   1
  13   4   4    1.45    1.57   1
 -14   4  15    7.84    1.82  -2
  14   4   4    7.84    1.82   1
 -15   4  16    1.55    1.22  -2
  15   4   4    1.55    1.22   1
 -16   4  17    9.13    3.08  -2
  16   4   4    9.13    3.08   1
  16   4   4    3.92    1.52   1
  17   4   4    0.83    0.95   1
  17   4   4    0.40    2.22   2
 -19   5  11   14.97    1.36  -2
 -19   5   4   14.97    1.36   1
 -18   5  10    2.48    1.38  -2
 -18   5   4    2.48    1.38   1
 -17   5   4    0.43    0.95   2
 -17   5   4    2.03    1.05   1
 -16   5   9   18.58    1.99  -2
 -16   5   4   18.58    1.99   1
 -15   5   8   -0.48    0.81  -2
 -15   5   4   -0.48    0.81   1
 -14   5   7   -0.44    0.73  -2
 -14   5   4   -0.44    0.73   1
 -13   5   4   -0.64    0.68   2
 -13   5   6    0.68    0.87  -2
 -13   5   4    0.68    0.87   1
 -13   5   4    0.63    0.86   1
 -12   5   4    2.52    0.60   2
 -12   5   4    3.98    0.66   1
 -11   5   5   96.09    2.26  -2
 -11   5   4   96.09    2.26   1
 -11   5   4   59.01    2.59   1
 -11   5   4   45.33    3.19   2
 -10   5   4    2.40    0.57  -2
 -10   5   4    2.40    0.57   1
  -9   5   3   75.00    1.17  -2
  -9   5   4   75.00    1.17   1
  -8   5   4   -0.14    0.23   1
  -8   5   4    0.15    0.25   2
  -8   5   2   -0.03    0.83  -2
  -8   5   4   -0.03    0.83   1
  -7   5   4   20.30    0.58   2
  -7   5   4   28.29    0.65   1
  -6   5   4   43.95    0.79   2
  -6   5   4   63.11    1.03   1
  -6   5   1   63.70    1.64  -2
  -6   5   4   63.70    1.64   1
   5   5   0   10.03    0.42  -2
  -5   5   4   10.03    0.42   1
  -4   5   4   27.64    0.60   2
   4   5   1   44.78    0.98  -2
  -4   5   4   44.78    0.98   1
  -4   5   4   40.38    0.97   1
  -3   5   4    3.89    0.32   2
  -3   5   4    5.72    0.33   1
  -2   5   4    6.19    0.34   1
  -2   5   4    3.86    0.33   2
  -1   5   4    8.87    0.39   2
   1   5   3   20.52    1.04  -2
  -1   5   4   20.52    1.04   1
  -1   5   4   12.76    0.52   1
   0   5   4   17.74    0.51  -2
   0   5   4   17.74    0.51   1
  -1   5   5  110.97    1.99  -2
   1   5   4  110.97    1.99   1
   1   5   4   29.97    1.09   1
   1   5   4   25.06    0.77   2
   2   5   4    6.83    0.36   2
   2   5   4   11.15    0.44   1
   3   5   4    0.90    0.31   2
   3   5   4    1.86    0.29   1
  -3   5   6    6.14    1.52  -2
   3   5   4    6.14    1.52   1
  -4   5   7   29.74    0.74  -2
   4   5   4   29.74    0.74   1
  -5   5   8    2.91    0.40  -2
   5   5   4    2.91    0.40   1
  -6   5   9   28.31    1.18  -2
   6   5   4   28.31    1.18   1
   6   5   4   26.88    1.12   1
   7   5   4    2.79    0.42   2
   7   5   4    4.99    0.53   1
   8   5   4   14.61    1.11   2
  -8   5  10   36.12    3.23  -2
   8   5   4   36.12    3.23   1
   8   5   4   20.25    0.98   1
  -9   5  11   11.38    0.81  -2
   9   5   4   11.38    0.81   1
 -10   5  12   47.50    1.85  -2
  10   5   4   47.50    1.85   1
  11   5   4   12.17    1.79   1
 -11   5  13   21.97    3.14  -2
  11   5   4   21.97    3.14   1
  12   5   4    4.17    1.10   1
  12   5   4    3.20    0.77   2
 -13   5  14    6.21    1.95  -2
  13   5   4    6.21    1.95   1
  13   5   4    6.65    2.26   1
 -14   5  15   10.25    1.54  -2
  14   5   4   10.25    1.54   1
 -15   5  16    6.61    1.45  -2
  15   5   4    6.61    1.45   1
 -16   5  17    1.85    1.81  -2
  16   5   4    1.85    1.81   1
  16   5   4    2.49    2.35   1
  17   5   4    0.55    1.02   1
  17   5   4   -2.87    1.92   2
 -19   6  11    2.59    1.65  -2
 -19   6   4    2.59    1.65   1
 -18   6  10    7.75    2.24  -2
 -18   6   4    7.75    2.24   1
 -17   6   4    1.89    1.13   2
 -17   6   4    0.72    0.89   1
 -16   6   9    6.54    1.52  -2
 -16   6   4    6.54    1.52   1
 -16   6   4    6.26    2.52   1
 -16   6   4    2.40    2.09   2
 -15   6   8    8.24    1.14  -2
 -15   6   4    8.24    1.14   1
 -14   6   7    5.71    1.01  -2
 -14   6   4    5.71    1.01   1
 -13   6   4    0.40    0.90   2
 -13   6   6    1.63    1.02  -2
 -13   6   4    1.63    1.02   1
 -13   6   4    0.78    0.76   1
 -12   6   4   17.50    1.08   2
 -12   6   4   21.42    1.02   1
 -11   6   5    7.13    0.90  -2
 -11   6   4    7.13    0.90   1
 -11   6   4    0.77    1.12   2
 -11   6   4    0.05    1.05   1
 -10   6   4   37.13    1.05  -2
 -10   6   4   37.13    1.05   1
  -9   6   3    4.93    0.53  -2
  -9   6   4    4.93    0.53   1
  -9   6   4    4.03    0.95   1
  -8   6   4   57.87    1.03   1
  -8   6   4   46.45    1.06   2
  -8   6   2  110.07    2.82  -2
  -8   6   4  110.07    2.82   1
  -7   6   4   13.75    0.56   2
  -7   6   4   18.24    0.55   1
  -6   6   4  134.20    1.47   1
  -6   6   1  136.15    2.40  -2
  -6   6   4  136.15    2.40   1
  -6   6   4   93.78    1.13   2
   5   6   0   20.03    0.57  -2
  -5   6   4   20.03    0.57   1
  -5   6   4   24.21    0.97   2
  -4   6   4    1.43    0.43   1
   4   6   1    2.18    0.52  -2
  -4   6   4    2.18    0.52   1
  -4   6   4    0.66    0.32   2
  -3   6   4    3.00    0.29   1
  -3   6   4    1.99    0.29   2
  -2   6   4   21.88    0.62   2
  -2   6   4   34.02    0.67   1
  -1   6   4   33.21    0.79   1
  -1   6   4   24.57    0.76   2
   1   6   3   39.34    1.36  -2
  -1   6   4   39.34    1.36   1
   0   6   4    1.26    0.26  -2
   0   6   4    1.26    0.26   1
  -1   6   5    1.69    0.96  -2
   1   6   4    1.69    0.96   1
   1   6   4    0.15    0.21   1
   1   6   4    0.17    0.26   2
   2   6   4    2.56    0.30   1
   2   6   4    2.10    0.30   2
   3   6   4    0.04    0.25   1
  -3   6   6   -0.19    0.65  -2
   3   6   4   -0.19    0.65   1
   3   6   4   -0.04    0.20   2
  -4   6   7   34.09    0.78  -2
   4   6   4   34.09    0.78   1
  -5   6   8   58.47    1.03  -2
   5   6   4   58.47    1.03   1
  -6   6   9    5.78    0.88  -2
   6   6   4    5.78    0.88   1
   6   6   4    7.43    0.83   1
   7   6   4   13.71    0.79   1
   7   6   4    7.76    0.58   2
   8   6   4    2.73    0.74   2
   8   6   4    3.91    0.73   1
  -8   6  10    5.74    1.99  -2
   8   6   4    5.74    1.99   1
  -9   6  11    5.13    0.77  -2
   9   6   4    5.13    0.77   1
 -10   6  12    1.83    0.82  -2
  10   6   4    1.83    0.82   1
 -11   6  13   25.75    2.40  -2
  11   6   4   25.75    2.40   1
  11   6   4   18.47    3.07   1
  12   6   4    0.02    0.69   2
  12   6   4   -0.28    0.80   1
  13   6   4    1.91    1.45   1
 -13   6  14    1.31    1.76  -2
  13   6   4    1.31    1.76   1
 -14   6  15    4.89    1.39  -2
  14   6   4    4.89    1.39   1
 -15   6  16   -0.14    1.17  -2
  15   6   4   -0.14    1.17   1
 -16   6  17    3.75    2.00  -2
  16   6   4    3.75    2.00   1
  16   6   4    3.27    2.53   1
  17   6   4   -0.12    1.25   2
  17   6   4    0.41    0.96   1
 -19   7  11    0.51    1.48  -2
 -19   7   4    0.51    1.48   1
 -18   7  10    8.32    2.18  -2
 -18   7   4    8.32    2.18   1
 -17   7   4    3.64    1.55   1
 -17   7   4   -0.21    1.02   2
 -16   7   4    9.98    2.80   1
 -16   7   9    8.62    1.70  -2
 -16   7   4    8.62    1.70   1
 -15   7   8   11.07    1.30  -2
 -15   7   4   11.07    1.30   1
 -14   7   7   11.07    1.18  -2
 -14   7   4   11.07    1.18   1
 -13   7   6    1.93    1.12  -2
 -13   7   4    1.93    1.12   1
 -13   7   4   -0.05    1.20   1
 -12   7   4    2.65    0.66   2
 -12   7   4    4.46    0.76   1
 -11   7   5   35.15    1.44  -2
 -11   7   4   35.15    1.44   1
 -11   7   4   12.21    1.99   2
 -10   7   4   -0.30    0.45  -2
 -10   7   4   -0.30    0.45   1
  -9   7   3   47.15    1.10  -2
  -9   7   4   47.15    1.10   1
  -9   7   4   40.72    2.07   1
  -8   7   4    0.92    0.34   2
  -8   7   4    1.49    0.32   1
  -8   7   2    1.10    0.91  -2
  -8   7   4    1.10    0.91   1
  -7   7   4    1.30    0.26   1
  -7   7   4    0.81    0.31   2
  -6   7   4   42.26    0.88   1
  -6   7   4   28.96    0.65   2
  -6   7   1   49.43    1.60  -2
  -6   7   4   49.43    1.60   1
   5   7   0   14.81    0.59  -2
  -5   7   4   14.81    0.59   1
  -5   7   4   10.94    0.91   2
   4   7   1  128.19    1.65  -2
  -4   7   4  128.19    1.65   1
  -4   7   4  114.42    2.04   1
  -4   7   4   83.29    1.40   2
  -3   7   4   11.41    0.47   1
  -3   7   4    7.83    0.43   2
  -2   7   4    1.85    0.31   2
  -2   7   4    2.58    0.31   1
  -1   7   4    1.30    0.31   1
   1   7   3   35.51    1.29  -2
  -1   7   4   35.51    1.29   1
  -1   7   4    2.02    0.64   2
   0   7   4   17.44    0.50  -2
   0   7   4   17.44    0.50   1
   1   7   4    8.71    0.62   1
  -1   7   5   26.69    1.62  -2
   1   7   4   26.69    1.62   1
   1   7   4    6.63    0.53   2
   2   7   4    1.38    0.28   2
   2   7   4    1.86    0.34   1
   3   7   4   74.46    1.00   1
   3   7   4   53.17    1.02   2
  -4   7   7   16.09    0.71  -2
   4   7   4   16.09    0.71   1
  -5   7   8    8.18    0.57  -2
   5   7   4    8.18    0.57   1
   6   7   4   -0.36    0.71   1
  -6   7   9    6.63    0.94  -2
   6   7   4    6.63    0.94   1
   7   7   4    0.86    0.43   1
   7   7   4    0.02    0.32   2
   8   7   4    6.53    0.99   2
   8   7   4    9.90    0.99   1
  -8   7  10   20.09    2.70  -2
   8   7   4   20.09    2.70   1
  -9   7  11   17.74    1.16  -2
   9   7   4   17.74    1.16   1
 -10   7  12   34.61    1.66  -2
  10   7   4   34.61    1.66   1
 -11   7  13   10.43    1.90  -2
  11   7   4   10.43    1.90   1
  11   7   4    9.02    2.50   1
  12   7   4    8.05    1.39   1
  12   7   4    4.26    0.95   2
 -13   7  14    7.08    2.05  -2
  13   7   4    7.08    2.05   1
  13   7   4    7.18    2.44   1
 -14   7  15    7.48    1.51  -2
  14   7   4    7.48    1.51   1
 -15   7  16    1.47    1.27  -2
  15   7   4    1.47    1.27   1
  16   7   4    7.77    3.12   1
 -16   7  17    6.72    2.05  -2
  16   7   4    6.72    2.05   1
 -18   8  10    3.46    1.95  -2
 -18   8   4    3.46    1.95   1
 -17   8   4    0.92    1.06   2
 -17   8   4    0.34    1.21   1
 -16   8   4    6.61    2.75   1
 -16   8   9    5.72    2.18  -2
 -16   8   4    5.72    2.18   1
 -15   8   8    0.65    1.25  -2
 -15   8   4    0.65    1.25   1
 -14   8   7   24.51    1.59  -2
 -14   8   4   24.51    1.59   1
 -13   8   6    2.74    1.29  -2
 -13   8   4    2.74    1.29   1
 -13   8   4    2.23    1.68   1
 -12   8   4    4.95    0.82   1
 -12   8   4    3.38    0.85   2
 -11   8   5    2.08    0.80  -2
 -11   8   4    2.08    0.80   1
 -10   8   4   69.94    1.53  -2
 -10   8   4   69.94    1.53   1
  -9   8   3   19.07    0.88  -2
  -9   8   4   19.07    0.88   1
  -9   8   4   14.80    1.36   1
  -8   8   4   72.64    1.17   1
  -8   8   4   56.07    1.54   2
  -8   8   2  173.52    4.25  -2
  -8   8   4  173.52    4.25   1
  -7   8   4    0.70    0.35   2
  -7   8   4    0.26    0.23   1
  -6   8   4   36.42    1.22   2
  -6   8   4   53.61    0.99   1
  -6   8   1   55.12    2.11  -2
  -6   8   4   55.12    2.11   1
   5   8   0    0.52    0.33  -2
  -5   8   4    0.52    0.33   1
  -4   8   4    3.04    0.73   1
   4   8   1    4.82    0.50  -2
  -4   8   4    4.82    0.50   1
  -4   8   4    2.69    0.46   2
  -3   8   4  240.16    1.85   1
  -3   8   4  165.51    1.64   2
  -2   8   4   30.24    0.78   2
  -2   8   4   44.13    0.84   1
  -1   8   4    0.79    0.35   2
  -1   8   4    0.99    0.33   1
   1   8   3    2.99    0.67  -2
  -1   8   4    2.99    0.67   1
   0   8   4   93.49    1.13  -2
   0   8   4   93.49    1.13   1
   1   8   4    2.11    0.38   2
  -1   8   5    6.89    0.93  -2
   1   8   4    6.89    0.93   1
   1   8   4    2.56    0.47   1
   2   8   4    7.17    0.46   2
   2   8   4   10.22    0.58   1
   3   8   4    3.57    0.46   1
   3   8   4    2.71    0.42   2
  -4   8   7    4.60    0.55  -2
   4   8   4    4.60    0.55   1
  -5   8   8   17.70    0.76  -2
   5   8   4   17.70    0.76   1
  -6   8   9    6.52    0.94  -2
   6   8   4    6.52    0.94   1
   6   8   4    2.62    0.97   1
   7   8   4    0.69    0.37   2
   7   8   4    0.40    0.44   1
   8   8   4   18.05    1.24   1
   8   8   4   11.64    1.25   2
  -8   8  10   31.65    3.10  -2
   8   8   4   31.65    3.10   1
  -9   8  11    8.69    0.91  -2
   9   8   4    8.69    0.91   1
 -10   8  12    1.56    0.91  -2
  10   8   4    1.56    0.91   1
 -11   8  13   17.68    2.21  -2
  11   8   4   17.68    2.21   1
  11   8   4   12.08    2.79   1
  12   8   4    3.01    1.11   1
  12   8   4    2.66    0.84   2
 -13   8  14    4.98    2.01  -2
  13   8   4    4.98    2.01   1
  13   8   4    0.97    1.56   1
 -14   8  15    2.94    1.34  -2
  14   8   4    2.94    1.34   1
 -15   8  16    1.57    1.41  -2
  15   8   4    1.57    1.41   1
 -16   8  17    4.66    2.09  -2
  16   8   4    4.66    2.09   1
  16   8   4    2.32    2.24   1
 -18   9  10    5.21    1.97  -2
 -18   9   4    5.21    1.97   1
 -17   9   4   -0.10    1.17   1
 -17   9   4   -0.13    1.32   2
 -16   9   4    7.83    2.87   1
 -16   9   9    7.25    2.30  -2
 -16   9   4    7.25    2.30   1
 -15   9   8    6.59    1.52  -2
 -15   9   4    6.59    1.52   1
 -14   9   7   22.95    2.00  -2
 -14   9   4   22.95    2.00   1
 -13   9   6    1.13    1.43  -2
 -13   9   4    1.13    1.43   1
 -12   9   4    0.35    0.56   1
 -12   9   4    0.02    0.68   2
 -11   9   5   14.08    1.22  -2
 -11   9   4   14.08    1.22   1
 -11   9   4    3.15    1.78   1
 -10   9   4    1.59    0.63  -2
 -10   9   4    1.59    0.63   1
  -9   9   3  148.61    2.19  -2
  -9   9   4  148.61    2.19   1
  -8   9   4   19.10    0.77   1
  -8   9   2   45.26    2.07  -2
  -8   9   4   45.26    2.07   1
  -8   9   4   16.14    0.94   2
  -7   9   4    5.39    0.60   2
  -7   9   4    7.76    0.51   1
  -6   9   4    0.48    0.44   2
  -6   9   4    0.69    0.49   1
  -6   9   1   10.89    0.84  -2
  -6   9   4   10.89    0.84   1
   5   9   0    1.06    0.36  -2
  -5   9   4    1.06    0.36   1
   4   9   1   85.40    1.37  -2
  -4   9   4   85.40    1.37   1
  -4   9   4   54.38    1.44   2
  -4   9   4   41.61    1.87   1
  -3   9   4   17.59    0.64   2
  -3   9   4   27.29    0.68   1
  -2   9   4   28.65    0.73   1
  -2   9   4   20.29    0.70   2
  -1   9   4    0.74    0.35   1
  -1   9   4    0.79    0.39   2
   1   9   3    7.74    0.73  -2
  -1   9   4    7.74    0.73   1
   0   9   4    1.18    0.39  -2
   0   9   4    1.18    0.39   1
  -1   9   5    6.76    0.81  -2
   1   9   4    6.76    0.81   1
   1   9   4    4.75    0.65   1
   1   9   4    3.64    0.58   2
   2   9   4    9.69    0.59   1
   2   9   4    6.64    0.48   2
   3   9   4    5.88    0.66   2
   3   9   4    7.15    0.60   1
  -4   9   7    4.06    0.60  -2
   4   9   4    4.06    0.60   1
   4   9   4    1.33    0.84   2
  -5   9   8    3.25    0.48  -2
   5   9   4    3.25    0.48   1
  -6   9   9    0.41    0.81  -2
   6   9   4    0.41    0.81   1
   6   9   4    0.16    0.70   1
   7   9   4    0.38    0.38   2
   7   9   4    0.32    0.46   1
   8   9   4   13.20    1.31   2
   8   9   4   18.78    1.20   1
  -8   9  10   31.23    3.32  -2
   8   9   4   31.23    3.32   1
  -9   9  11   11.42    1.09  -2
   9   9   4   11.42    1.09   1
 -10   9  12   36.86    1.82  -2
  10   9   4   36.86    1.82   1
 -11   9  13   20.02    2.50  -2
  11   9   4   20.02    2.50   1
  11   9   4   16.54    3.14   1
  12   9   4    7.21    1.10   2
  12   9   4   14.40    1.80   1
 -13   9  14    0.11    1.80  -2
  13   9   4    0.11    1.80   1
  13   9   4    1.44    2.07   1
 -14   9  15    0.44    1.39  -2
  14   9   4    0.44    1.39   1
 -15   9  16   -0.77    1.48  -2
  15   9   4   -0.77    1.48   1
 -16   9  17    2.46    2.83  -2
  16   9   4    2.46    2.83   1
  16   9   4    0.97    2.14   1
 -17  10   4    1.29    1.37   1
 -17  10   4    1.08    1.54   2
 -16  10   9    0.85    1.93  -2
 -16  10   4    0.85    1.93   1
 -16  10   4    2.42    2.37   2
 -16  10   4    5.04    2.60   1
 -15  10   8    3.47    1.44  -2
 -15  10   4    3.47    1.44   1
 -14  10   7   44.60    2.56  -2
 -14  10   4   44.60    2.56   1
 -13  10   6    5.48    1.60  -2
 -13  10   4    5.48    1.60   1
 -12  10   4    3.71    0.93   2
 -12  10   4    3.79    0.93   1
 -11  10   5    7.54    1.23  -2
 -11  10   4    7.54    1.23   1
 -10  10   4    0.89    0.57  -2
 -10  10   4    0.89    0.57   1
  -9  10   3    8.05    0.77  -2
  -9  10   4    8.05    0.77   1
  -8  10   4   18.39    1.04   2
  -8  10   4   21.21    0.83   1
  -8  10   2   45.33    2.23  -2
  -8  10   4   45.33    2.23   1
  -7  10   4    1.26    0.43   2
  -7  10   4    1.31    0.34   1
  -6  10   4    3.79    0.87   1
  -6  10   1    4.05    0.66  -2
  -6  10   4    4.05    0.66   1
  -6  10   4    2.68    0.78   2
   5  10   0    1.02    0.40  -2
  -5  10   4    1.02    0.40   1
   4  10   1    6.03    0.67  -2
  -4  10   4    6.03    0.67   1
  -4  10   4    1.88    0.40   2
  -4  10   4    3.06    1.06   1
  -3  10   4   18.02    0.71   2
  -3  10   4   23.97    0.68   1
  -2  10   4    0.40    0.30   2
  -2  10   4    0.50    0.32   1
   1  10   3   43.49    1.19  -2
  -1  10   4   43.49    1.19   1
  -1  10   4   13.03    0.99   2
   0  10   4    3.57    0.54  -2
   0  10   4    3.57    0.54   1
  -1  10   5    5.73    0.80  -2
   1  10   4    5.73    0.80   1
   1  10   4    4.55    1.34   1
   1  10   4    3.80    1.17   2
  -2  10   6    4.35    1.92  -2
   2  10   4    4.35    1.92   1
   2  10   4    3.23    0.50   2
   2  10   4    4.47    0.65   1
   3  10   4    8.54    0.85   2
   3  10   4   14.59    0.77   1
  -4  10   7    3.36    0.77  -2
   4  10   4    3.36    0.77   1
  -5  10   8    0.02    0.61  -2
   5  10   4    0.02    0.61   1
  -6  10   9   -0.37    0.71  -2
   6  10   4   -0.37    0.71   1
   7  10   4    2.24    0.49   2
   7  10   4    2.89    0.62   1
  -8  10  10    0.26    2.07  -2
   8  10   4    0.26    2.07   1
   8  10   4    0.20    0.55   1
   8  10   4    0.18    0.70   2
  -9  10  11   16.26    1.21  -2
   9  10   4   16.26    1.21   1
 -10  10  12    2.24    0.95  -2
  10  10   4    2.24    0.95   1
 -11  10  13    4.46    1.92  -2
  11  10   4    4.46    1.92   1
  11  10   4    2.92    2.15   1
  12  10   4    0.43    0.94   1
  12  10   4    1.19    0.87   2
 -13  10  14    1.88    1.75  -2
  13  10   4    1.88    1.75   1
  13  10   4    1.09    2.04   1
 -14  10  15    0.28    1.33  -2
  14  10   4    0.28    1.33   1
 -15  10  16    3.55    1.45  -2
  15  10   4    3.55    1.45   1
 -17  11   4   -0.86    1.28   2
 -17  11   4    0.13    0.95   1
 -16  11   9    4.66    2.03  -2
 -16  11   4    4.66    2.03   1
 -16  11   4    4.50    2.67   1
 -15  11   8    0.39    1.24  -2
 -15  11   4    0.39    1.24   1
 -14  11   7   12.18    1.70  -2
 -14  11   4   12.18    1.70   1
 -13  11   6    2.00    1.60  -2
 -13  11   4    2.00    1.60   1
 -12  11   4    0.37    0.87   1
 -12  11   4    0.27    0.76   2
 -11  11   5   -0.39    1.06  -2
 -11  11   4   -0.39    1.06   1
 -10  11   4    3.08    0.73  -2
 -10  11   4    3.08    0.73   1
  -9  11   3   16.36    1.07  -2
  -9  11   4   16.36    1.07   1
  -8  11   2    2.42    1.29  -2
  -8  11   4    2.42    1.29   1
  -8  11   4    0.42    0.36   1
  -8  11   4    0.64    0.55   2
  -7  11   4    1.84    0.50   2
  -7  11   4    0.94    0.35   1
  -6  11   1   34.90    1.11  -2
  -6  11   4   34.90    1.11   1
  -6  11   4   36.18    2.26   1
  -6  11   4   22.18    1.89   2
   5  11   0   21.85    0.85  -2
  -5  11   4   21.85    0.85   1
   4  11   1   22.16    1.00  -2
  -4  11   4   22.16    1.00   1
  -4  11   4   18.29    1.83   1
  -4  11   4    9.62    0.71   2
  -3  11   4    2.37    0.37   2
   3  11   2   14.62    2.58  -2
  -3  11   4   14.62    2.58   1
  -3  11   4    2.09    0.50   1
  -2  11   4   45.23    1.10   2
  -2  11   4   65.98    1.44   1
  -1  11   4    1.93    0.81   2
   1  11   3    4.75    0.70  -2
  -1  11   4    4.75    0.70   1
   0  11   4    1.33    0.50  -2
   0  11   4    1.33    0.50   1
   1  11   4   18.90    1.98   2
  -1  11   5   30.97    1.29  -2
   1  11   4   30.97    1.29   1
   1  11   4   16.80    1.95   1
   2  11   4    2.00    0.51   2
   2  11   4    2.02    0.64   1
  -2  11   6   10.36    1.65  -2
   2  11   4   10.36    1.65   1
   3  11   4   10.06    1.06   2
   3  11   4   15.01    0.95   1
  -4  11   7   -0.65    0.70  -2
   4  11   4   -0.65    0.70   1
  -5  11   8    1.68    0.73  -2
   5  11   4    1.68    0.73   1
  -6  11   9    9.62    1.23  -2
   6  11   4    9.62    1.23   1
   6  11   4    5.87    1.92   1
   7  11   4    1.50    0.59   1
   7  11   4    2.01    0.58   2
   8  11   4    0.28    0.58   1
   8  11   4    0.10    0.99   2
  -8  11  10   -0.94    2.18  -2
   8  11   4   -0.94    2.18   1
  -9  11  11   25.77    1.45  -2
   9  11   4   25.77    1.45   1
 -10  11  12    3.32    1.05  -2
  10  11   4    3.32    1.05   1
 -11  11  13    8.34    2.10  -2
  11  11   4    8.34    2.10   1
  11  11   4    2.64    2.05   1
  12  11   4   12.05    1.73   1
  12  11   4    4.84    1.05   2
  13  11   4    7.34    2.65   1
 -13  11  14    9.74    2.29  -2
  13  11   4    9.74    2.29   1
 -14  11  15    7.16    1.63  -2
  14  11   4    7.16    1.63   1
 -15  11  16    5.19    1.85  -2
  15  11   4    5.19    1.85   1
 -17  12   4    2.41    1.95   2
 -17  12   4    3.22    1.67   1
 -16  12   9    5.52    2.32  -2
 -16  12   4    5.52    2.32   1
 -16  12   4    3.06    2.57   1
 -15  12   8    1.46    1.73  -2
 -15  12   4    1.46    1.73   1
 -14  12   7   15.12    2.16  -2
 -14  12   4   15.12    2.16   1
 -13  12   6    1.47    1.92  -2
 -13  12   4    1.47    1.92   1
 -12  12   4   19.42    1.96   1
 -12  12   4   12.58    1.46   2
 -11  12   5    7.88    1.55  -2
 -11  12   4    7.88    1.55   1
 -10  12   4    0.83    0.80  -2
 -10  12   4    0.83    0.80   1
  -9  12   3    1.92    0.81  -2
  -9  12   4    1.92    0.81   1
  -8  12   4    4.20    0.74   2
  -8  12   4    3.70    0.82   1
  -8  12   2    6.41    2.50  -2
  -8  12   4    6.41    2.50   1
  -7  12   4    2.06    0.53   2
  -7  12   4    2.38    0.42   1
  -6  12   4    6.46    1.37   2
  -6  12   1   10.20    0.90  -2
  -6  12   4   10.20    0.90   1
   5  12   0    2.90    0.64  -2
  -5  12   4    2.90    0.64   1
   4  12   1   17.41    1.12  -2
  -4  12   4   17.41    1.12   1
  -4  12   4    4.15    0.66   2
  -3  12   4    4.38    0.54   2
  -3  12   4    5.15    0.68   1
   3  12   2   10.76    2.55  -2
  -3  12   4   10.76    2.55   1
  -2  12   4    2.17    0.52   1
  -2  12   4    1.41    0.41   2
   1  12   3   19.55    1.16  -2
  -1  12   4   19.55    1.16   1
   0  12   4   22.35    1.14  -2
   0  12   4   22.35    1.14   1
   1  12   4    2.30    1.39   1
  -1  12   5    5.26    0.92  -2
   1  12   4    5.26    0.92   1
   2  12   4   14.27    1.14   2
  -2  12   6   30.51    2.30  -2
   2  12   4   30.51    2.30   1
   2  12   4   20.07    1.30   1
   3  12   4    0.54    0.65   2
   3  12   4    0.32    0.45   1
  -4  12   7    7.52    0.95  -2
   4  12   4    7.52    0.95   1
  -5  12   8   27.37    1.34  -2
   5  12   4   27.37    1.34   1
  -6  12   9   31.13    1.76  -2
   6  12   4   31.13    1.76   1
   6  12   4   22.23    2.78   1
   7  12   4    3.19    0.65   2
   7  12   4    2.92    0.69   1
   8  12   4    3.62    0.82   1
  -8  12  10    6.94    2.63  -2
   8  12   4    6.94    2.63   1
   8  12   4    3.04    1.32   2
  -9  12  11   13.56    1.25  -2
   9  12   4   13.56    1.25   1
 -10  12  12    2.65    1.10  -2
  10  12   4    2.65    1.10   1
  11  12   4    1.45    1.83   1
 -11  12  13    4.19    2.01  -2
  11  12   4    4.19    2.01   1
  12  12   4    2.23    0.97   2
  12  12   4    5.10    1.38   1
 -13  12  14    0.37    1.57  -2
  13  12   4    0.37    1.57   1
 -14  12  15    1.43    1.39  -2
  14  12   4    1.43    1.39   1
 -17  13   4   -1.46    2.10   1
 -16  13   4    9.40    3.36   1
 -15  13   8    0.34    1.53  -2
 -15  13   4    0.34    1.53   1
 -14  13   7    3.31    1.72  -2
 -14  13   4    3.31    1.72   1
 -13  13   6    5.59    2.06  -2
 -13  13   4    5.59    2.06   1
 -12  13   4    1.57    1.03   2
 -12  13   4    1.58    1.06   1
 -11  13   5    9.98    2.07  -2
 -11  13   4    9.98    2.07   1
 -10  13   4    0.22    0.73  -2
 -10  13   4    0.22    0.73   1
  -9  13   3   10.72    1.12  -2
  -9  13   4   10.72    1.12   1
  -8  13   4    0.92    0.59   2
  -8  13   2    4.17    1.75  -2
  -8  13   4    4.17    1.75   1
  -8  13   4   -0.52    1.17   1
  -7  13   4    0.28    0.38   1
  -7  13   4    1.23    0.61   2
  -6  13   4    0.14    1.18   2
  -6  13   1    5.01    0.77  -2
  -6  13   4    5.01    0.77   1
   5  13   0   -0.06    0.56  -2
  -5  13   4   -0.06    0.56   1
  -5  13   4    0.35    0.36   2
   4  13   1    2.24    0.77  -2
  -4  13   4    2.24    0.77   1
  -4  13   4    1.39    0.76   2
  -3  13   4    2.95    0.69   1
  -3  13   4    2.70    0.56   2
   3  13   2    3.68    2.46  -2
  -3  13   4    3.68    2.46   1
  -2  13   4   11.11    0.93   2
  -2  13   4   16.44    1.07   1
   1  13   3    7.98    0.98  -2
  -1  13   4    7.98    0.98   1
   0  13   4   14.40    1.03  -2
   0  13   4   14.40    1.03   1
  -1  13   5   15.05    1.32  -2
   1  13   4   15.05    1.32   1
   1  13   4   16.80    2.44   1
   2  13   4   -0.26    0.46   2
   2  13   4    0.27    0.58   1
  -2  13   6    3.05    2.31  -2
   2  13   4    3.05    2.31   1
   3  13   4    4.94    0.84   1
   3  13   4    3.78    1.09   2
  -4  13   7   15.47    1.10  -2
   4  13   4   15.47    1.10   1
  -5  13   8    1.06    0.78  -2
   5  13   4    1.06    0.78   1
  -6  13   9    2.93    1.12  -2
   6  13   4    2.93    1.12   1
   6  13   4    4.17    1.93   1
   7  13   4    7.49    0.93   1
   7  13   4    4.27    0.70   2
   8  13   4   16.16    1.78   1
  -8  13  10   22.67    2.58  -2
   8  13   4   22.67    2.58   1
   8  13   4   10.94    1.97   2
  -9  13  11    0.67    1.06  -2
   9  13   4    0.67    1.06   1
 -10  13  12    6.28    1.21  -2
  10  13   4    6.28    1.21   1
  11  13   4    1.07    2.03   1
 -11  13  13    4.03    2.06  -2
  11  13   4    4.03    2.06   1
  12  13   4    1.75    0.99   2
  12  13   4    7.21    1.58   1
 -13  13  14    1.36    1.79  -2
  13  13   4    1.36    1.79   1
 -14  13  15    1.66    1.79  -2
  14  13   4    1.66    1.79   1
 -16  14   4    4.40    2.94   1
 -14  14   7    0.96    2.62  -2
 -14  14   4    0.96    2.62   1
 -13  14   6    2.52    2.00  -2
 -13  14   4    2.52    2.00   1
 -12  14   4    9.58    1.68   1
 -12  14   4    8.34    2.05   2
 -11  14   5   13.47    2.19  -2
 -11  14   4   13.47    2.19   1
 -10  14   4   75.77    2.69  -2
 -10  14   4   75.77    2.69   1
  -9  14   3    9.79    1.35  -2
  -9  14   4    9.79    1.35   1
  -8  14   4   17.51    2.19   2
  -8  14   2   45.42    2.56  -2
  -8  14   4   45.42    2.56   1
  -8  14   4   18.99    3.06   1
  -7  14   4    1.36    0.64   2
  -7  14   4    0.79    0.40   1
  -6  14   1   13.35    1.00  -2
  -6  14   4   13.35    1.00   1
   5  14   0    0.75    0.64  -2
  -5  14   4    0.75    0.64   1
   4  14   1    3.80    0.91  -2
  -4  14   4    3.80    0.91   1
  -4  14   4    2.97    0.90   2
  -3  14   4   29.02    1.58   1
  -3  14   4   22.81    1.11   2
   3  14   2   49.78    3.24  -2
  -3  14   4   49.78    3.24   1
  -2  14   4    1.34    0.56   2
  -2  14   4    2.07    0.64   1
   1  14   3    2.03    0.83  -2
  -1  14   4    2.03    0.83   1
   0  14   4    2.40    0.87  -2
   0  14   4    2.40    0.87   1
  -1  14   5    1.20    1.05  -2
   1  14   4    1.20    1.05   1
   1  14   4    1.26    1.48   1
   2  14   4   20.85    1.21   2
   2  14   4   26.83    1.26   1
  -2  14   6   51.69    4.50  -2
   2  14   4   51.69    4.50   1
   3  14   4    4.67    0.87   1
   3  14   4    3.42    1.90   2
  -4  14   7   -0.79    0.83  -2
   4  14   4   -0.79    0.83   1
  -5  14   8    2.07    0.84  -2
   5  14   4    2.07    0.84   1
  -6  14   9    6.81    1.26  -2
   6  14   4    6.81    1.26   1
   6  14   4    1.13    1.62   1
   7  14   4   12.19    1.13   1
   7  14   4    8.69    0.83   2
  -8  14  10   16.02    2.44  -2
   8  14   4   16.02    2.44   1
   8  14   4    3.30    1.13   1
   8  14   4    2.13    1.47   2
  -9  14  11   12.82    1.74  -2
   9  14   4   12.82    1.74   1
 -10  14  12    4.38    1.37  -2
  10  14   4    4.38    1.37   1
 -11  14  13    4.37    2.09  -2
  11  14   4    4.37    2.09   1
  11  14   4    1.12    2.07   1
  12  14   4   -0.78    0.76   2
  12  14   4    1.85    1.24   1
 -13  14  14    2.40    1.71  -2
  13  14   4    2.40    1.71   1
 -14  15   7    2.46    2.61  -2
 -14  15   4    2.46    2.61   1
 -13  15   6   34.81    5.10  -2
 -13  15   4   34.81    5.10   1
 -12  15   4    2.55    1.65   1
 -12  15   4    0.32    1.39   2
 -11  15   5    1.94    3.19  -2
 -11  15   4    1.94    3.19   1
 -10  15   4    1.03    1.09  -2
 -10  15   4    1.03    1.09   1
  -9  15   3   12.63    1.68  -2
  -9  15   4   12.63    1.68   1
  -8  15   2   10.20    1.76  -2
  -8  15   4   10.20    1.76   1
  -8  15   4    4.64    2.27   2
  -8  15   4    5.99    2.35   1
  -7  15   4    0.86    0.78   2
  -7  15   4    0.43    0.40   1
  -6  15   1    3.26    0.84  -2
  -6  15   4    3.26    0.84   1
   5  15   0    1.36    0.68  -2
  -5  15   4    1.36    0.68   1
   4  15   1    1.39    0.89  -2
  -4  15   4    1.39    0.89   1
  -4  15   4    0.63    0.82   2
  -3  15   4    8.30    1.10   1
  -3  15   4    6.27    0.79   2
   3  15   2   10.60    3.02  -2
  -3  15   4   10.60    3.02   1
  -2  15   4   15.41    1.13   1
  -2  15   4   10.57    0.93   2
   1  15   3    2.34    0.89  -2
  -1  15   4    2.34    0.89   1
   0  15   4   35.72    1.48  -2
   0  15   4   35.72    1.48   1
  -1  15   5   12.74    1.39  -2
   1  15   4   12.74    1.39   1
  -2  15   6    2.30    1.75  -2
   2  15   4    2.30    1.75   1
   2  15   4   -0.33    0.60   1
   2  15   4    0.31    0.54   2
   3  15   4    2.60    1.87   2
   3  15   4    1.91    0.63   1
  -4  15   7    7.01    1.13  -2
   4  15   4    7.01    1.13   1
  -5  15   8    1.22    0.62  -2
   5  15   4    1.22    0.62   1
  -6  15   9    1.10    1.18  -2
   6  15   4    1.10    1.18   1
   6  15   4    1.06    1.70   1
   7  15   4    0.10    0.51   2
   7  15   4    0.17    0.78   1
  -7  15  10   -2.17    2.38  -2
   7  15   4   -2.17    2.38   1
   8  15   4   18.75    1.99   1
   8  15   4   13.20    3.59   2
  -8  15  10   30.88    4.08  -2
   8  15   4   30.88    4.08   1
  -9  15  11    7.62    1.57  -2
   9  15   4    7.62    1.57   1
 -10  15  12    5.88    1.48  -2
  10  15   4    5.88    1.48   1
  11  15   4    1.48    2.16   1
 -11  15  13   -1.28    2.85  -2
  11  15   4   -1.28    2.85   1
  12  15   4    1.75    1.17   1
 -12  16   4    3.44    1.69   2
 -12  16   4    7.53    2.18   1
 -11  16   5    4.43    3.31  -2
 -11  16   4    4.43    3.31   1
 -10  16   4   12.38    1.53  -2
 -10  16   4   12.38    1.53   1
  -9  16   3    1.16    1.20  -2
  -9  16   4    1.16    1.20   1
  -8  16   2   13.51    1.90  -2
  -8  16   4   13.51    1.90   1
  -8  16   4    3.58    2.07   1
  -8  16   4    3.31    2.13   2
  -7  16   4    0.45    0.77   1
  -7  16   4    0.34    0.78   2
  -6  16   1    4.39    0.93  -2
  -6  16   4    4.39    0.93   1
   5  16   0   19.76    1.24  -2
  -5  16   4   19.76    1.24   1
   4  16   1    2.69    1.01  -2
  -4  16   4    2.69    1.01   1
  -3  16   4    3.01    0.74   2
  -3  16   4    3.50    1.08   1
   3  16   2    7.71    1.96  -2
  -3  16   4    7.71    1.96   1
  -2  16   4    1.51    0.79   1
   2  16   2    4.66    1.92  -2
  -2  16   4    4.66    1.92   1
  -2  16   4    1.83    0.73   2
   1  16   3    1.57    0.93  -2
  -1  16   4    1.57    0.93   1
   0  16   4    1.45    0.74  -2
   0  16   4    1.45    0.74   1
  -1  16   5    0.18    0.83  -2
   1  16   4    0.18    0.83   1
   2  16   4    6.29    1.03   2
   2  16   4    7.82    1.13   1
  -2  16   6   16.35    2.55  -2
   2  16   4   16.35    2.55   1
   3  16   4    2.47    0.70   1
   3  16   4    2.32    1.85   2
  -4  16   7    4.55    0.94  -2
   4  16   4    4.55    0.94   1
  -5  16   8    3.12    0.75  -2
   5  16   4    3.12    0.75   1
   6  16   4    0.51    0.70   1
  -6  16   9   -0.67    1.08  -2
   6  16   4   -0.67    1.08   1
   7  16   4    1.08    0.78   1
  -7  16  10    2.28    2.86  -2
   7  16   4    2.28    2.86   1
   7  16   4    1.33    0.65   2
   8  16   4   -0.05    2.35   2
  -8  16  10    2.28    1.74  -2
   8  16   4    2.28    1.74   1
   8  16   4   -0.14    1.27   1
  -9  16  11    3.05    1.65  -2
   9  16   4    3.05    1.65   1
 -10  16  12   -0.40    1.45  -2
  10  16   4   -0.40    1.45   1
  11  16   4    2.62    2.30   1
  12  16   4   -0.53    1.67   1
 -11  17   5    6.37    3.61  -2
 -11  17   4    6.37    3.61   1
 -10  17   4   -0.38    1.33  -2
 -10  17   4   -0.38    1.33   1
  -9  17   3    5.56    1.44  -2
  -9  17   4    5.56    1.44   1
  -8  17   2    0.60    1.48  -2
  -8  17   4    0.60    1.48   1
  -8  17   4   -1.07    1.49   2
  -7  17   4    2.45    0.96   1
  -7  17   4    2.30    0.96   2
  -6  17   1   12.17    1.05  -2
  -6  17   4   12.17    1.05   1
   5  17   0    5.46    0.94  -2
  -5  17   4    5.46    0.94   1
   4  17   1    6.29    1.13  -2
  -4  17   4    6.29    1.13   1
  -3  17   4    8.05    1.35   1
   3  17   2   14.13    2.18  -2
  -3  17   4   14.13    2.18   1
  -3  17   4    7.08    1.03   2
  -2  17   4   -0.19    0.66   1
  -2  17   4    0.44    0.68   2
   2  17   2    0.55    1.86  -2
  -2  17   4    0.55    1.86   1
   1  17   3    6.26    1.11  -2
  -1  17   4    6.26    1.11   1
   0  17   4    2.33    0.86  -2
   0  17   4    2.33    0.86   1
  -1  17   5    3.08    1.01  -2
   1  17   4    3.08    1.01   1
   2  17   4    2.42    0.82   2
  -2  17   6    4.25    2.07  -2
   2  17   4    4.25    2.07   1
   2  17   4    2.49    0.84   1
   3  17   4    4.01    0.95   1
  -3  17   6    7.12    2.00  -2
   3  17   4    7.12    2.00   1
   3  17   4    3.79    2.18   2
  -4  17   7    9.48    1.09  -2
   4  17   4    9.48    1.09   1
  -5  17   8    0.79    0.68  -2
   5  17   4    0.79    0.68   1
  -6  17   9    2.06    1.28  -2
   6  17   4    2.06    1.28   1
   6  17   4    3.75    0.85   1
   7  17   4   -0.46    0.84   1
   7  17   4   -0.20    0.60   2
  -7  17  10    4.30    2.99  -2
   7  17   4    4.30    2.99   1
   8  17   4    1.88    2.71   2
  -8  17  10    4.40    1.58  -2
   8  17   4    4.40    1.58   1
   8  17   4   -0.10    1.89   1
  -9  17  11    1.75    1.57  -2
   9  17   4    1.75    1.57   1
 -10  17  12    1.93    1.94  -2
  10  17   4    1.93    1.94   1
 -10  18   4   -0.77    1.24  -2
 -10  18   4   -0.77    1.24   1
  -9  18   3   -0.04    1.18  -2
  -9  18   4   -0.04    1.18   1
  -8  18   2   -0.31    1.51  -2
  -8  18   4   -0.31    1.51   1
  -7  18   4   -0.63    0.75   1
  -7  18   4    0.38    0.96   2
  -6  18   1    4.64    0.88  -2
  -6  18   4    4.64    0.88   1
   5  18   0    0.07    0.73  -2
  -5  18   4    0.07    0.73   1
   4  18   1    0.07    0.95  -2
  -4  18   4    0.07    0.95   1
   3  18   2    0.20    1.29  -2
  -3  18   4    0.20    1.29   1
  -3  18   4   -0.35    0.67   2
  -3  18   4   -0.29    1.71   1
   2  18   2    0.58    1.76  -2
  -2  18   4    0.58    1.76   1
  -2  18   4    0.62    0.69   2
  -2  18   4   -0.28    0.73   1
   1  18   3    7.60    1.23  -2
  -1  18   4    7.60    1.23   1
   0  18   4    0.17    0.84  -2
   0  18   4    0.17    0.84   1
  -1  18   5    1.67    1.03  -2
   1  18   4    1.67    1.03   1
   2  18   4    0.47    0.84   2
   2  18   4    0.79    0.69   1
  -2  18   6    1.19    2.88  -2
   2  18   4    1.19    2.88   1
   3  18   4    1.37    1.99   2
  -3  18   6   -1.31    1.68  -2
   3  18   4   -1.31    1.68   1
   3  18   4    0.45    0.79   1
  -4  18   7    2.12    0.96  -2
   4  18   4    2.12    0.96   1
  -5  18   8    3.91    0.78  -2
   5  18   4    3.91    0.78   1
  -6  18   9    2.77    1.34  -2
   6  18   4    2.77    1.34   1
   7  18   4    0.55    0.83   2
   7  18   4    0.11    0.89   1
  -7  18  10    0.82    2.72  -2
   7  18   4    0.82    2.72   1
  -8  18  10    4.46    1.43  -2
   8  18   4    4.46    1.43   1
  -9  18  11    2.56    1.67  -2
   9  18   4    2.56    1.67   1
 -10  19   4   -0.05    1.55  -2
 -10  19   4   -0.05    1.55   1
  -9  19   3    3.33    1.58  -2
  -9  19   4    3.33    1.58   1
  -8  19   2    0.89    1.52  -2
  -8  19   4    0.89    1.52   1
  -7  19   4   -0.11    0.90   1
  -7  19   4   -0.31    0.94   2
  -7  19   2    1.27    3.16  -2
  -7  19   4    1.27    3.16   1
  -6  19   4   -0.43    0.69   1
  -6  19   1    1.02    1.44  -2
  -6  19   4    1.02    1.44   1
   5  19   0    1.23    0.75  -2
  -5  19   4    1.23    0.75   1
   4  19   1    2.06    1.06  -2
  -4  19   4    2.06    1.06   1
   3  19   2    1.27    2.09  -2
  -3  19   4    1.27    2.09   1
  -3  19   4   -0.25    1.71   1
  -3  19   4   -0.67    0.81   2
  -2  19   4    0.17    0.63   2
  -2  19   4    0.81    0.89   1
   2  19   2    3.43    1.57  -2
  -2  19   4    3.43    1.57   1
   1  19   3    4.87    1.12  -2
  -1  19   4    4.87    1.12   1
   0  19   4    1.66    0.89  -2
   0  19   4    1.66    0.89   1
  -1  19   5    0.64    1.05  -2
   1  19   4    0.64    1.05   1
   2  19   4    0.21    0.70   1
   2  19   4   -0.20    0.84   2
  -2  19   6    2.27    2.85  -2
   2  19   4    2.27    2.85   1
  -3  19   6    4.34    2.04  -2
   3  19   4    4.34    2.04   1
   3  19   4    2.23    1.06   1
   3  19   4    4.60    2.49   2
  -4  19   7    1.76    0.96  -2
   4  19   4    1.76    0.96   1
  -5  19   8    1.19    0.72  -2
   5  19   4    1.19    0.72   1
  -6  19   9    1.63    2.10  -2
   6  19   4    1.63    2.10   1
   7  19   4    0.94    1.45   1
   7  19   4    0.10    1.98   2
  -7  20   2    2.67    3.45  -2
  -7  20   4    2.67    3.45   1
  -7  20   4    0.36    1.97   2
  -6  20   4    1.82    0.78   1
  -6  20   1    1.18    2.16  -2
  -6  20   4    1.18    2.16   1
   5  20   0    0.67    0.87  -2
  -5  20   4    0.67    0.87   1
   4  20   1    2.33    1.03  -2
  -4  20   4    2.33    1.03   1
  -3  20   4    1.11    0.90   2
   3  20   2    1.49    4.01  -2
  -3  20   4    1.49    4.01   1
  -3  20   4    1.67    2.25   1
  -2  20   4    1.00    0.71   2
   2  20   2    2.59    1.58  -2
  -2  20   4    2.59    1.58   1
  -2  20   4    0.50    0.89   1
   1  20   3    1.68    1.01  -2
  -1  20   4    1.68    1.01   1
   0  20   4    0.59    0.83  -2
   0  20   4    0.59    0.83   1
  -1  20   5   -1.23    1.23  -2
   1  20   4   -1.23    1.23   1
   2  20   4    1.44    2.26   2
  -2  20   6    4.28    3.24  -2
   2  20   4    4.28    3.24   1
   2  20   4    0.48    0.94   1
   3  20   4   -0.34    0.78   1
   3  20   4    0.09    1.94   2
  -4  20   7    0.08    1.09  -2
   4  20   4    0.08    1.09   1
  -5  20   8    0.42    0.78  -2
   5  20   4    0.42    0.78   1
   1  21   3    1.18    3.19  -2
  -1  21   4    1.18    3.19   1
   0  21   4    0.60    2.41  -2
   0  21   4    0.60    2.41   1
 -21   0  12    0.80    1.98  -2
 -21   0   5    0.80    1.98   1
 -20   0  11    0.95    1.63  -2
 -20   0   5    0.95    1.63   1
 -19   0  10   13.08    2.11  -2
 -19   0   5   13.08    2.11   1
 -18   0   9    0.14    1.73  -2
 -18   0   5    0.14    1.73   1
 -17   0   5    2.25    1.11   1
 -17   0   5    0.93    1.30   2
 -16   0   8    5.68    1.83  -2
 -16   0   5    5.68    1.83   1
 -15   0   7   -0.34    0.97  -2
 -15   0   5   -0.34    0.97   1
 -14   0   6   27.91    1.73  -2
 -14   0   5   27.91    1.73   1
 -13   0   5   -2.86    1.10  -2
 -13   0   5   -2.86    1.10   1
 -13   0   5    0.86    1.44   2
 -13   0   5    0.50    1.23   1
 -12   0   5    0.78    0.60   1
 -12   0   5    2.94    1.32   2
 -11   0   5    9.03    1.85   2
 -11   0   4   13.80    1.54  -2
 -11   0   5   13.80    1.54   1
 -11   0   5   16.53    2.37   1
 -10   0   3   -0.96    0.64  -2
 -10   0   5   -0.96    0.64   1
  -9   0   2  257.85    3.09  -2
  -9   0   5  257.85    3.09   1
  -8   0   5    0.13    0.38   1
  -8   0   5    0.08    0.24   2
  -8   0   1   -0.50    1.31  -2
  -8   0   5   -0.50    1.31   1
  -7   0   5    7.27    0.42   1
  -7   0   5    4.62    0.44   2
  -6   0   5   -0.10    0.30   2
   6   0   0    6.95    1.43  -2
  -6   0   5    6.95    1.43   1
  -6   0   5    0.37    0.24   1
   5   0   1   98.29    1.25  -2
  -5   0   5   98.29    1.25   1
   4   0   2   -0.25    0.49  -2
  -4   0   5   -0.25    0.49   1
  -4   0   5   -0.11    0.25   1
  -4   0   5    0.25    0.30   2
  -3   0   5   50.37    1.19   2
  -3   0   5   74.07    1.01   1
  -2   0   5    0.14    0.30   2
  -2   0   5   -0.03    0.20   1
   1   0   4   13.59    0.63  -2
  -1   0   5   13.59    0.63   1
  -1   0   5   11.64    0.79   2
   0   0   5    0.82    0.39  -2
   0   0   5    0.82    0.39   1
  -1   0   6  162.20    1.57  -2
   1   0   5  162.20    1.57   1
   2   0   5    0.04    0.21   1
   2   0   5   -0.07    0.24   2
   3   0   5   24.45    0.82   2
   3   0   5   33.42    0.74   1
  -4   0   8    0.36    0.66  -2
   4   0   5    0.36    0.66   1
  -5   0   9  188.86    2.98  -2
   5   0   5  188.86    2.98   1
   6   0   5   -0.05    0.49   2
   6   0   5   -0.13    0.57   1
  -6   0  10   -0.34    1.08  -2
   6   0   5   -0.34    1.08   1
   7   0   5   22.35    1.27   1
   7   0   5   16.15    0.79   2
  -8   0  11   -0.32    1.21  -2
   8   0   5   -0.32    1.21   1
   8   0   5   -0.13    0.68   1
  -9   0  12   10.73    1.13  -2
   9   0   5   10.73    1.13   1
 -10   0  13    0.13    1.34  -2
  10   0   5    0.13    1.34   1
 -11   0  14    9.43    1.77  -2
  11   0   5    9.43    1.77   1
  12   0   5   -0.06    0.89   1
  12   0   5    0.15    0.79   2
  13   0   5    5.51    2.06   1
 -13   0  15   15.20    3.29  -2
  13   0   5   15.20    3.29   1
 -14   0  16   -0.09    1.35  -2
  14   0   5   -0.09    1.35   1
 -15   0  17   34.55    2.82  -2
  15   0   5   34.55    2.82   1
 -16   0  18    2.96    3.30  -2
  16   0   5    2.96    3.30   1
  16   0   5   -1.99    1.31   1
  17   0   5    1.75    1.38   1
  17   0   5    1.09    2.26   2
  18   0   5    0.32    1.45   1
 -21   1  12    1.81    1.64  -2
 -21   1   5    1.81    1.64   1
 -20   1  11    1.32    1.17  -2
 -20   1   5    1.32    1.17   1
 -19   1  10    5.44    1.20  -2
 -19   1   5    5.44    1.20   1
 -18   1   9    2.23    1.28  -2
 -18   1   5    2.23    1.28   1
 -17   1   5   -0.72    0.74   2
 -17   1   5    0.58    0.73   1
 -16   1   8    1.66    1.31  -2
 -16   1   5    1.66    1.31   1
 -16   1   5   -0.09    1.52   1
 -15   1   7    9.45    0.97  -2
 -15   1   5    9.45    0.97   1
 -14   1   6    3.80    0.76  -2
 -14   1   5    3.80    0.76   1
 -13   1   5   92.30    2.40  -2
 -13   1   5   92.30    2.40   1
 -13   1   5   36.50    2.32   2
 -13   1   5   63.02    2.99   1
 -12   1   5    0.45    0.42   1
 -12   1   5    0.67    0.44   2
 -11   1   5   34.33    2.06   2
 -11   1   4   56.22    1.71  -2
 -11   1   5   56.22    1.71   1
 -11   1   5   55.18    2.54   1
 -10   1   3    0.41    0.52  -2
 -10   1   5    0.41    0.52   1
  -9   1   2   17.38    0.74  -2
  -9   1   5   17.38    0.74   1
  -8   1   1   15.44    1.09  -2
  -8   1   5   15.44    1.09   1
  -8   1   5    7.71    0.42   1
  -8   1   5    5.49    0.32   2
  -7   1   5   26.45    0.57   2
  -7   1   5   39.70    0.59   1
   6   1   0  107.02    1.66  -2
  -6   1   5  107.02    1.66   1
  -6   1   5   42.73    0.74   2
  -6   1   5   60.49    0.89   1
   5   1   1   29.74    0.53  -2
  -5   1   5   29.74    0.53   1
   4   1   2   64.15    0.85  -2
  -4   1   5   64.15    0.85   1
  -4   1   5    1.08    0.34   2
  -4   1   5    3.25    0.84   1
  -3   1   5   88.50    1.00   2
  -3   1   5  128.47    1.04   1
  -2   1   5   27.94    0.52   1
  -2   1   5   19.00    0.52   2
   1   1   4 1021.11    2.85  -2
  -1   1   5 1021.11    2.85   1
  -1   1   5  651.54    3.93   2
   0   1   5    1.18    0.28  -2
   0   1   5    1.18    0.28   1
  -1   1   6  247.77    1.68  -2
   1   1   5  247.77    1.68   1
   1   1   5  236.44    2.62   1
   2   1   5    3.82    0.36   1
   2   1   5    2.58    0.25   2
   3   1   5    5.42    0.46   1
   3   1   5    3.15    0.32   2
  -3   1   7   20.36    1.92  -2
   3   1   5   20.36    1.92   1
  -4   1   8   36.77    0.91  -2
   4   1   5   36.77    0.91   1
  -5   1   9   62.56    1.17  -2
   5   1   5   62.56    1.17   1
   6   1   5    8.24    0.78   1
  -6   1  10   10.04    0.99  -2
   6   1   5   10.04    0.99   1
   6   1   5    4.45    0.62   2
   7   1   5    8.61    0.67   1
   7   1   5    5.03    0.39   2
   8   1   5    0.00    0.48   1
   8   1   5    0.13    1.00   2
  -8   1  11    0.99    0.94  -2
   8   1   5    0.99    0.94   1
  -9   1  12    3.40    0.67  -2
   9   1   5    3.40    0.67   1
 -10   1  13    0.46    0.65  -2
  10   1   5    0.46    0.65   1
  11   1   5   43.14    2.49   1
 -11   1  14   45.55    2.88  -2
  11   1   5   45.55    2.88   1
  12   1   5    3.60    0.81   2
  12   1   5    3.84    0.90   1
  13   1   5   15.51    2.05   1
 -13   1  15   13.70    2.28  -2
  13   1   5   13.70    2.28   1
 -14   1  16    1.17    0.98  -2
  14   1   5    1.17    0.98   1
 -15   1  17    2.47    1.15  -2
  15   1   5    2.47    1.15   1
  16   1   5    1.84    1.23   1
 -16   1  18    2.51    2.03  -2
  16   1   5    2.51    2.03   1
  17   1   5    2.14    1.75   2
  17   1   5    3.46    1.09   1
  18   1   5    2.36    1.77   1
 -21   2   5    7.32    2.99   2
 -21   2  12   11.00    3.13  -2
 -21   2   5   11.00    3.13   1
 -20   2  11    0.62    1.19  -2
 -20   2   5    0.62    1.19   1
 -19   2  10    3.61    1.11  -2
 -19   2   5    3.61    1.11   1
 -18   2   9    1.30    1.24  -2
 -18   2   5    1.30    1.24   1
 -17   2   5    0.60    0.89   2
 -17   2   5    1.41    1.02   1
 -17   2   8    4.73    2.65  -2
 -17   2   5    4.73    2.65   1
 -16   2   5    3.82    1.33   1
 -16   2   5    2.64    1.94   2
 -16   2   8    6.09    1.47  -2
 -16   2   5    6.09    1.47   1
 -15   2   7   26.91    1.45  -2
 -15   2   5   26.91    1.45   1
 -14   2   6   45.87    1.50  -2
 -14   2   5   45.87    1.50   1
 -13   2   5    5.38    1.35   1
 -13   2   5   10.73    1.14  -2
 -13   2   5   10.73    1.14   1
 -13   2   5    4.37    1.24   2
 -12   2   5   20.14    0.95   1
 -12   2   5   17.44    1.09   2
 -11   2   4   30.61    1.37  -2
 -11   2   5   30.61    1.37   1
 -11   2   5   20.63    1.57   2
 -11   2   5   26.24    1.84   1
 -10   2   3   39.62    1.15  -2
 -10   2   5   39.62    1.15   1
  -9   2   2    4.00    0.53  -2
  -9   2   5    4.00    0.53   1
  -9   2   5    2.49    0.56   2
  -8   2   5    1.80    0.24   2
  -8   2   1    3.39    0.57  -2
  -8   2   5    3.39    0.57   1
  -8   2   5    2.33    0.32   1
  -7   2   5   17.06    0.46   1
  -7   2   5   12.52    0.46   2
  -6   2   5   11.95    0.46   2
  -6   2   5   18.33    0.62   1
   6   2   0  133.34    2.13  -2
  -6   2   5  133.34    2.13   1
   5   2   1   22.39    0.48  -2
  -5   2   5   22.39    0.48   1
   4   2   2   18.96    0.54  -2
  -4   2   5   18.96    0.54   1
  -4   2   5    4.06    0.37   2
  -4   2   5    6.25    1.04   1
  -3   2   5    1.61    0.26   2
  -3   2   5    2.29    0.23   1
  -2   2   5    4.53    0.28   1
  -2   2   5    3.06    0.29   2
  -1   2   5   -0.01    0.19   2
  -1   2   5    0.12    0.27   1
   1   2   4    0.22    0.42  -2
  -1   2   5    0.22    0.42   1
   0   2   5   15.81    0.46  -2
   0   2   5   15.81    0.46   1
  -1   2   6    4.12    0.57  -2
   1   2   5    4.12    0.57   1
   1   2   5    1.42    0.34   1
   2   2   5    9.78    0.35   2
   2   2   5   13.24    0.51   1
   3   2   5   19.29    0.66   2
   3   2   5   27.17    0.72   1
  -4   2   8   27.96    0.84  -2
   4   2   5   27.96    0.84   1
  -5   2   9   97.41    1.44  -2
   5   2   5   97.41    1.44   1
   6   2   5    1.45    0.49   1
  -6   2  10   18.22    1.19  -2
   6   2   5   18.22    1.19   1
   7   2   5   21.61    0.70   2
   7   2   5   29.32    0.99   1
   8   2   5    7.18    0.91   1
  -8   2  11   12.05    1.39  -2
   8   2   5   12.05    1.39   1
   8   2   5    3.14    1.42   2
  -9   2  12   24.86    1.07  -2
   9   2   5   24.86    1.07   1
 -10   2  13   16.03    1.06  -2
  10   2   5   16.03    1.06   1
  11   2   5   13.92    1.49   1
 -11   2  14   12.10    2.85  -2
  11   2   5   12.10    2.85   1
  12   2   5    0.35    0.64   2
  12   2   5    0.72    0.72   1
  13   2   5    0.81    1.02   1
 -13   2  15    0.07    1.71  -2
  13   2   5    0.07    1.71   1
 -14   2  16    0.12    0.98  -2
  14   2   5    0.12    0.98   1
 -15   2  17    2.14    1.13  -2
  15   2   5    2.14    1.13   1
  16   2   5    0.73    1.25   1
 -16   2  18    3.01    2.82  -2
  16   2   5    3.01    2.82   1
  17   2   5   -0.07    0.95   1
  17   2   5    0.57    2.11   2
 -21   3   5   -1.04    2.30   2
 -20   3  11    3.03    1.39  -2
 -20   3   5    3.03    1.39   1
 -19   3  10    3.31    1.06  -2
 -19   3   5    3.31    1.06   1
 -18   3   9   -0.47    1.19  -2
 -18   3   5   -0.47    1.19   1
 -17   3   8    2.51    2.55  -2
 -17   3   5    2.51    2.55   1
 -17   3   5    2.77    1.04   2
 -17   3   5    3.57    1.23   1
 -16   3   8   20.04    1.90  -2
 -16   3   5   20.04    1.90   1
 -16   3   5    4.22    1.42   1
 -15   3   7   76.33    2.17  -2
 -15   3   5   76.33    2.17   1
 -14   3   6    3.60    0.78  -2
 -14   3   5    3.60    0.78   1
 -13   3   5   23.56    2.04   1
 -13   3   5   37.21    1.66  -2
 -13   3   5   37.21    1.66   1
 -13   3   5   15.47    1.85   2
 -12   3   5    2.81    0.57   1
 -12   3   5    0.87    0.44   2
 -11   3   4   31.35    1.26  -2
 -11   3   5   31.35    1.26   1
 -11   3   5   19.02    1.32   2
 -11   3   5   34.10    2.79   1
 -10   3   3   28.46    1.01  -2
 -10   3   5   28.46    1.01   1
  -9   3   5   24.19    0.81   2
  -9   3   2   37.18    0.98  -2
  -9   3   5   37.18    0.98   1
  -9   3   5   37.55    1.72   1
  -8   3   5  203.97    1.66   2
  -8   3   5  278.65    1.91   1
  -8   3   1  468.18    5.25  -2
  -8   3   5  468.18    5.25   1
  -7   3   5    3.72    0.30   1
  -7   3   5    2.36    0.27   2
  -6   3   5   11.81    0.49   1
  -6   3   5    7.88    0.41   2
   6   3   0   86.14    1.73  -2
  -6   3   5   86.14    1.73   1
   5   3   1    9.84    0.37  -2
  -5   3   5    9.84    0.37   1
   4   3   2   45.66    0.93  -2
  -4   3   5   45.66    0.93   1
  -4   3   5   10.52    0.47   2
  -4   3   5   12.41    0.69   1
  -3   3   5    4.17    0.34   2
  -3   3   5    6.17    0.35   1
   3   3   3    6.85    1.17  -2
  -3   3   5    6.85    1.17   1
  -2   3   5    9.95    0.40   1
  -2   3   5    7.84    0.40   2
   1   3   4  257.56    2.69  -2
  -1   3   5  257.56    2.69   1
  -1   3   5  251.00    1.98   1
  -1   3   5  165.70    1.69   2
   0   3   5    2.63    0.31  -2
   0   3   5    2.63    0.31   1
   1   3   5    0.94    0.30   1
  -1   3   6    4.96    0.63  -2
   1   3   5    4.96    0.63   1
   1   3   5    0.45    0.35   2
   2   3   5    0.16    0.19   2
   2   3   5    0.07    0.18   1
   3   3   5    0.60    0.28   2
   3   3   5    0.65    0.30   1
  -3   3   7    7.38    1.63  -2
   3   3   5    7.38    1.63   1
  -4   3   8   67.00    1.19  -2
   4   3   5   67.00    1.19   1
  -5   3   9    3.42    0.48  -2
   5   3   5    3.42    0.48   1
   6   3   5    1.54    0.51   1
  -6   3  10   46.42    1.73  -2
   6   3   5   46.42    1.73   1
   7   3   5    0.75    0.31   2
   7   3   5    1.62    0.44   1
   8   3   5    3.09    0.70   1
   8   3   5    1.08    0.74   2
  -8   3  11    4.59    1.30  -2
   8   3   5    4.59    1.30   1
  -9   3  12    7.01    0.73  -2
   9   3   5    7.01    0.73   1
 -10   3  13    2.36    0.77  -2
  10   3   5    2.36    0.77   1
  11   3   5    7.69    1.25   1
 -11   3  14   10.48    2.76  -2
  11   3   5   10.48    2.76   1
  12   3   5    0.32    0.70   2
  12   3   5    1.29    0.79   1
  13   3   5    6.97    1.62   1
 -13   3  15    6.59    2.00  -2
  13   3   5    6.59    2.00   1
 -14   3  16    0.94    1.15  -2
  14   3   5    0.94    1.15   1
 -15   3  17    5.24    1.44  -2
  15   3   5    5.24    1.44   1
  16   3   5    3.61    1.60   1
 -16   3  18    3.46    2.97  -2
  16   3   5    3.46    2.97   1
  17   3   5    3.50    1.23   1
  17   3   5    1.51    2.34   2
 -21   4   5    1.27    2.50   2
 -20   4  11    0.73    1.58  -2
 -20   4   5    0.73    1.58   1
 -19   4  10    2.79    1.20  -2
 -19   4   5    2.79    1.20   1
 -18   4   9    3.77    1.44  -2
 -18   4   5    3.77    1.44   1
 -17   4   5   14.61    1.53   1
 -17   4   5    6.76    1.22   2
 -16   4   8   25.08    2.09  -2
 -16   4   5   25.08    2.09   1
 -16   4   5   25.85    2.49   1
 -15   4   7    3.23    0.91  -2
 -15   4   5    3.23    0.91   1
 -14   4   6    1.23    0.71  -2
 -14   4   5    1.23    0.71   1
 -13   4   5    1.31    0.92  -2
 -13   4   5    1.31    0.92   1
 -13   4   5    1.92    1.05   1
 -13   4   5    1.51    0.97   2
 -12   4   5    5.43    0.74   2
 -12   4   5    6.82    0.74   1
 -11   4   4    6.01    0.91  -2
 -11   4   5    6.01    0.91   1
 -11   4   5    7.16    1.26   1
 -11   4   5    3.69    1.03   2
 -10   4   3    3.37    0.53  -2
 -10   4   5    3.37    0.53   1
  -9   4   2   85.19    1.41  -2
  -9   4   5   85.19    1.41   1
  -9   4   5   61.65    2.45   1
  -9   4   5   43.27    1.47   2
  -8   4   5   16.35    0.58   1
  -8   4   5   12.47    0.50   2
  -8   4   1   25.55    1.49  -2
  -8   4   5   25.55    1.49   1
  -7   4   5   90.72    1.03   2
  -7   4   5  129.55    1.21   1
  -6   4   5   10.60    0.54   1
  -6   4   5    8.05    0.42   2
   6   4   0   66.72    1.57  -2
  -6   4   5   66.72    1.57   1
   5   4   1   34.47    0.61  -2
  -5   4   5   34.47    0.61   1
   4   4   2    8.33    0.50  -2
  -4   4   5    8.33    0.50   1
  -4   4   5    1.17    0.31   2
  -4   4   5    1.13    0.45   1
  -3   4   5    0.29    0.22   2
  -3   4   5    0.52    0.21   1
  -2   4   5    3.75    0.29   2
  -2   4   5    5.37    0.37   1
  -1   4   5   16.87    0.61   1
  -1   4   5   12.29    0.60   2
   1   4   4   20.46    0.86  -2
  -1   4   5   20.46    0.86   1
   0   4   5    2.32    0.32  -2
   0   4   5    2.32    0.32   1
  -1   4   6   22.81    0.92  -2
   1   4   5   22.81    0.92   1
   1   4   5    0.43    0.31   1
   1   4   5    0.23    0.36   2
   2   4   5    0.36    0.24   2
   2   4   5    0.75    0.24   1
   3   4   5   32.82    0.82   2
  -3   4   7   70.13    3.19  -2
   3   4   5   70.13    3.19   1
   3   4   5   44.88    0.90   1
  -4   4   8   24.82    0.74  -2
   4   4   5   24.82    0.74   1
  -5   4   9   67.46    1.14  -2
   5   4   5   67.46    1.14   1
  -6   4  10   13.00    1.16  -2
   6   4   5   13.00    1.16   1
   6   4   5    1.38    0.49   1
   7   4   5   44.43    1.21   1
   7   4   5   30.28    0.84   2
   8   4   5    5.19    0.78   1
  -8   4  11    5.98    1.35  -2
   8   4   5    5.98    1.35   1
   8   4   5    2.79    0.90   2
  -9   4  12   32.23    1.21  -2
   9   4   5   32.23    1.21   1
 -10   4  13    8.26    0.97  -2
  10   4   5    8.26    0.97   1
  11   4   5   25.37    1.81   1
 -11   4  14   22.70    3.18  -2
  11   4   5   22.70    3.18   1
  12   4   5    0.44    0.86   1
  12   4   5    0.40    0.75   2
 -13   4  15   30.73    2.83  -2
  13   4   5   30.73    2.83   1
  13   4   5   28.74    3.91   1
 -14   4  16    4.92    1.39  -2
  14   4   5    4.92    1.39   1
 -15   4  17    0.01    1.31  -2
  15   4   5    0.01    1.31   1
  16   4   5    2.36    1.36   1
 -16   4  18    1.48    2.93  -2
  16   4   5    1.48    2.93   1
  17   4   5    0.56    1.19   1
 -20   5  11    2.14    2.14  -2
 -20   5   5    2.14    2.14   1
 -19   5  10    1.44    1.66  -2
 -19   5   5    1.44    1.66   1
 -18   5   9    0.36    1.90  -2
 -18   5   5    0.36    1.90   1
 -17   5   5   16.35    1.86   1
 -17   5   5    7.17    1.31   2
 -16   5   8    6.24    1.47  -2
 -16   5   5    6.24    1.47   1
 -16   5   5    4.68    2.18   2
 -16   5   5    3.34    2.16   1
 -15   5   7   12.22    1.13  -2
 -15   5   5   12.22    1.13   1
 -14   5   6   -0.09    0.66  -2
 -14   5   5   -0.09    0.66   1
 -13   5   5   11.23    1.17  -2
 -13   5   5   11.23    1.17   1
 -13   5   5    5.47    1.32   2
 -13   5   5    8.14    1.52   1
 -12   5   5    2.89    0.61   1
 -12   5   5    2.62    0.56   2
 -11   5   4   99.75    2.10  -2
 -11   5   5   99.75    2.10   1
 -11   5   5   63.84    3.62   1
 -11   5   5   50.39    2.42   2
 -10   5   3    1.95    0.50  -2
 -10   5   5    1.95    0.50   1
  -9   5   2  102.50    1.47  -2
  -9   5   5  102.50    1.47   1
  -9   5   5   72.20    2.64   2
  -8   5   5    4.11    0.38   2
  -8   5   5    6.72    0.46   1
  -8   5   1    5.97    1.04  -2
  -8   5   5    5.97    1.04   1
  -7   5   5    3.07    0.34   2
  -7   5   5    5.12    0.37   1
  -6   5   5    3.55    0.34   2
   6   5   0   63.52    1.61  -2
  -6   5   5   63.52    1.61   1
  -6   5   5    4.89    0.49   1
   5   5   1    7.90    0.38  -2
  -5   5   5    7.90    0.38   1
   4   5   2   29.19    0.76  -2
  -4   5   5   29.19    0.76   1
  -4   5   5    2.60    0.51   2
  -4   5   5    1.56    0.52   1
  -3   5   5    1.68    0.26   1
  -3   5   5    1.30    0.24   2
   3   5   3    4.04    1.39  -2
  -3   5   5    4.04    1.39   1
  -2   5   5   10.68    0.42   1
  -2   5   5    7.18    0.43   2
   1   5   4  141.29    1.97  -2
  -1   5   5  141.29    1.97   1
  -1   5   5   85.18    1.33   2
  -1   5   5  117.39    1.53   1
   0   5   5   17.45    0.56  -2
   0   5   5   17.45    0.56   1
  -1   5   6  255.89    2.27  -2
   1   5   5  255.89    2.27   1
   1   5   5  236.38    2.88   1
   1   5   5  171.56    2.08   2
   2   5   5    1.10    0.24   2
   2   5   5    1.22    0.31   1
  -2   5   7    7.73    1.26  -2
   2   5   5    7.73    1.26   1
   3   5   5    4.96    0.48   2
   3   5   5    7.53    0.48   1
  -3   5   7   11.36    1.90  -2
   3   5   5   11.36    1.90   1
  -4   5   8   41.54    0.89  -2
   4   5   5   41.54    0.89   1
  -5   5   9    7.76    0.52  -2
   5   5   5    7.76    0.52   1
  -6   5  10   74.72    2.24  -2
   6   5   5   74.72    2.24   1
   6   5   5   19.31    1.27   1
   7   5   5    0.54    0.34   2
   7   5   5    0.36    0.36   1
   8   5   5    0.75    0.51   1
   8   5   5   -0.02    0.70   2
  -8   5  11    2.41    1.23  -2
   8   5   5    2.41    1.23   1
  -9   5  12    0.64    0.61  -2
   9   5   5    0.64    0.61   1
 -10   5  13    1.06    0.84  -2
  10   5   5    1.06    0.84   1
 -11   5  14    0.70    2.06  -2
  11   5   5    0.70    2.06   1
  11   5   5    0.15    1.00   1
  12   5   5    0.80    0.93   2
  12   5   5    0.49    0.84   1
  13   5   5    4.48    2.13   1
 -13   5  15    3.35    1.91  -2
  13   5   5    3.35    1.91   1
 -14   5  16   11.93    1.66  -2
  14   5   5   11.93    1.66   1
 -15   5  17    5.82    1.46  -2
  15   5   5    5.82    1.46   1
 -16   5  18    3.05    1.90  -2
  16   5   5    3.05    1.90   1
  16   5   5    0.64    2.18   1
  16   5   5   -1.19    1.70   2
 -19   6  10    3.22    1.53  -2
 -19   6   5    3.22    1.53   1
 -18   6   9    5.37    1.99  -2
 -18   6   5    5.37    1.99   1
 -17   6   5   10.41    2.07   1
 -17   6   5    7.46    1.85   2
 -16   6   8    8.27    2.16  -2
 -16   6   5    8.27    2.16   1
 -16   6   5    6.58    2.41   1
 -15   6   7    2.73    1.03  -2
 -15   6   5    2.73    1.03   1
 -14   6   6   11.26    1.16  -2
 -14   6   5   11.26    1.16   1
 -13   6   5   -0.06    0.88  -2
 -13   6   5   -0.06    0.88   1
 -13   6   5   -0.99    0.69   1
 -13   6   5    0.26    0.86   2
 -12   6   5    3.24    0.61   1
 -12   6   5    2.60    0.58   2
 -11   6   5   14.80    2.15   1
 -11   6   5    7.36    1.72   2
 -11   6   4   11.11    0.99  -2
 -11   6   5   11.11    0.99   1
 -10   6   3    1.54    0.49  -2
 -10   6   5    1.54    0.49   1
  -9   6   5    0.96    0.73   2
  -9   6   2    1.91    0.47  -2
  -9   6   5    1.91    0.47   1
  -8   6   5   -0.03    0.27   2
  -8   6   5   -0.02    0.26   1
  -8   6   1    1.34    0.92  -2
  -8   6   5    1.34    0.92   1
  -7   6   5   15.11    0.50   2
  -7   6   5   20.44    0.57   1
   6   6   0   38.22    1.09  -2
  -6   6   5   38.22    1.09   1
  -6   6   5    2.61    0.42   1
  -6   6   5    2.24    0.30   2
   5   6   1  186.05    1.66  -2
  -5   6   5  186.05    1.66   1
   4   6   2   44.66    1.09  -2
  -4   6   5   44.66    1.09   1
  -4   6   5   24.97    0.85   2
  -4   6   5   36.00    1.10   1
  -3   6   5    2.69    0.50   2
  -3   6   5    2.97    0.33   1
   3   6   3   51.82    2.68  -2
  -3   6   5   51.82    2.68   1
  -2   6   5    2.61    0.34   2
  -2   6   5    4.06    0.33   1
   1   6   4    3.98    0.65  -2
  -1   6   5    3.98    0.65   1
  -1   6   5    2.25    0.31   2
  -1   6   5    3.28    0.42   1
   0   6   5    5.33    0.36  -2
   0   6   5    5.33    0.36   1
  -1   6   6    6.62    0.83  -2
   1   6   5    6.62    0.83   1
   1   6   5    3.73    0.46   1
   1   6   5    2.21    0.42   2
   2   6   5    2.58    0.32   1
   2   6   5    1.77    0.28   2
   3   6   5   14.33    0.54   2
   3   6   5   21.31    0.77   1
  -3   6   7   25.95    1.33  -2
   3   6   5   25.95    1.33   1
  -4   6   8   13.86    0.63  -2
   4   6   5   13.86    0.63   1
  -5   6   9  135.23    1.75  -2
   5   6   5  135.23    1.75   1
  -6   6  10   20.69    1.21  -2
   6   6   5   20.69    1.21   1
   6   6   5    1.97    0.64   1
   7   6   5   17.00    0.77   2
   7   6   5   24.25    1.01   1
   8   6   5    0.15    0.60   1
   8   6   5    0.55    0.75   2
  -8   6  11    3.31    1.27  -2
   8   6   5    3.31    1.27   1
  -9   6  12   15.33    1.16  -2
   9   6   5   15.33    1.16   1
 -10   6  13    1.17    0.88  -2
  10   6   5    1.17    0.88   1
  11   6   5    1.31    1.72   1
 -11   6  14    0.42    1.71  -2
  11   6   5    0.42    1.71   1
  12   6   5   -0.32    0.57   2
  12   6   5    0.80    0.93   1
 -13   6  15   17.07    2.51  -2
  13   6   5   17.07    2.51   1
  13   6   5   13.56    3.18   1
 -14   6  16    1.43    1.29  -2
  14   6   5    1.43    1.29   1
 -15   6  17    6.62    1.54  -2
  15   6   5    6.62    1.54   1
 -16   6  18    2.27    1.87  -2
  16   6   5    2.27    1.87   1
  16   6   5   -0.39    1.57   2
  16   6   5    1.50    2.37   1
 -19   7  10    3.34    1.64  -2
 -19   7   5    3.34    1.64   1
 -18   7   9    0.17    1.77  -2
 -18   7   5    0.17    1.77   1
 -17   7   5    4.54    1.74   2
 -17   7   5   10.53    1.77   1
 -16   7   5    2.54    2.04   2
 -16   7   8    5.85    2.15  -2
 -16   7   5    5.85    2.15   1
 -16   7   5    2.58    2.14   1
 -15   7   7   17.93    1.83  -2
 -15   7   5   17.93    1.83   1
 -14   7   6    1.38    1.11  -2
 -14   7   5    1.38    1.11   1
 -13   7   5   18.56    1.53  -2
 -13   7   5   18.56    1.53   1
 -12   7   5    1.10    0.57   1
 -12   7   5    0.72    0.51   2
 -11   7   4   36.70    1.46  -2
 -11   7   5   36.70    1.46   1
 -11   7   5   26.51    2.52   1
 -10   7   3    0.40    0.43  -2
 -10   7   5    0.40    0.43   1
  -9   7   2   26.94    0.86  -2
  -9   7   5   26.94    0.86   1
  -8   7   5    1.87    0.38   2
  -8   7   5    2.90    0.38   1
  -8   7   1    3.22    1.41  -2
  -8   7   5    3.22    1.41   1
  -7   7   5    0.07    0.22   1
  -7   7   5    0.01    0.20   2
   6   7   0   58.91    1.35  -2
  -6   7   5   58.91    1.35   1
  -6   7   5    4.26    0.47   2
  -6   7   5    5.08    0.51   1
   5   7   1    8.11    0.50  -2
  -5   7   5    8.11    0.50   1
  -5   7   5   10.55    0.83   2
   4   7   2   41.26    1.09  -2
  -4   7   5   41.26    1.09   1
  -4   7   5    3.59    1.10   1
  -3   7   5    1.60    0.31   2
  -3   7   5    1.39    0.30   1
   3   7   3   10.61    1.60  -2
  -3   7   5   10.61    1.60   1
  -2   7   5    6.44    0.41   1
  -2   7   5    4.57    0.40   2
  -1   7   5   26.53    0.88   1
  -1   7   5   19.10    0.59   2
   1   7   4   33.40    1.16  -2
  -1   7   5   33.40    1.16   1
   0   7   5    1.81    0.30  -2
   0   7   5    1.81    0.30   1
  -1   7   6   19.11    1.09  -2
   1   7   5   19.11    1.09   1
   1   7   5    1.02    0.48   1
   1   7   5    1.31    0.41   2
   2   7   5   11.51    0.50   1
   2   7   5    8.30    0.46   2
   3   7   5   17.03    0.81   2
   3   7   5   24.65    0.72   1
  -3   7   7   41.25    3.04  -2
   3   7   5   41.25    3.04   1
  -4   7   8   25.84    0.89  -2
   4   7   5   25.84    0.89   1
  -5   7   9   31.35    1.08  -2
   5   7   5   31.35    1.08   1
   6   7   5   11.70    1.45   1
  -6   7  10   63.22    1.94  -2
   6   7   5   63.22    1.94   1
   7   7   5   12.98    0.75   2
   7   7   5   19.40    0.97   1
  -8   7  11    3.09    2.08  -2
   8   7   5    3.09    2.08   1
   8   7   5    0.94    0.60   1
   8   7   5    0.93    0.89   2
  -9   7  12    3.24    0.82  -2
   9   7   5    3.24    0.82   1
 -10   7  13   10.27    1.16  -2
  10   7   5   10.27    1.16   1
 -11   7  14    4.88    1.89  -2
  11   7   5    4.88    1.89   1
  11   7   5    8.31    2.51   1
  12   7   5    0.35    0.91   1
  12   7   5    0.47    0.65   2
 -13   7  15    2.33    1.93  -2
  13   7   5    2.33    1.93   1
  13   7   5    1.87    1.79   1
 -14   7  16    3.65    1.38  -2
  14   7   5    3.65    1.38   1
 -15   7  17   10.97    1.80  -2
  15   7   5   10.97    1.80   1
 -16   7  18    0.94    1.86  -2
  16   7   5    0.94    1.86   1
  16   7   5    0.55    1.99   1
 -19   8  10    5.06    2.30  -2
 -19   8   5    5.06    2.30   1
 -18   8   9    2.42    1.99  -2
 -18   8   5    2.42    1.99   1
 -17   8   5    3.85    1.25   1
 -17   8   5    3.88    1.65   2
 -16   8   8    3.40    2.01  -2
 -16   8   5    3.40    2.01   1
 -16   8   5   -0.09    1.79   1
 -16   8   5    1.06    1.93   2
 -15   8   7   11.85    1.69  -2
 -15   8   5   11.85    1.69   1
 -14   8   6   11.13    1.54  -2
 -14   8   5   11.13    1.54   1
 -13   8   5    2.32    1.19  -2
 -13   8   5    2.32    1.19   1
 -12   8   5   11.41    1.23   1
 -12   8   5    7.00    0.90   2
 -11   8   4    1.10    0.82  -2
 -11   8   5    1.10    0.82   1
 -10   8   3   19.85    0.83  -2
 -10   8   5   19.85    0.83   1
  -9   8   2   29.78    0.97  -2
  -9   8   5   29.78    0.97   1
  -8   8   5    2.15    0.41   1
  -8   8   5    2.06    0.50   2
  -8   8   1    8.69    1.22  -2
  -8   8   5    8.69    1.22   1
  -7   8   5   19.94    0.60   1
  -7   8   5   14.03    0.58   2
  -6   8   5    1.70    0.40   1
  -6   8   5    1.71    0.31   2
   6   8   0   26.03    1.35  -2
  -6   8   5   26.03    1.35   1
   5   8   1   73.44    1.10  -2
  -5   8   5   73.44    1.10   1
   4   8   2   14.43    0.70  -2
  -4   8   5   14.43    0.70   1
  -4   8   5    9.26    0.76   2
  -4   8   5   12.33    0.94   1
  -3   8   5    6.14    0.47   1
  -3   8   5    5.17    0.66   2
   3   8   3   33.36    2.30  -2
  -3   8   5   33.36    2.30   1
  -2   8   5    0.07    0.22   1
  -2   8   5   -0.09    0.25   2
   1   8   4    8.63    0.83  -2
  -1   8   5    8.63    0.83   1
  -1   8   5    8.38    0.60   1
  -1   8   5    5.15    0.56   2
   0   8   5    7.79    0.41  -2
   0   8   5    7.79    0.41   1
  -1   8   6    5.40    0.71  -2
   1   8   5    5.40    0.71   1
   1   8   5    3.79    0.58   2
   1   8   5    4.94    0.90   1
   2   8   5    4.98    0.48   1
   2   8   5    2.98    0.36   2
   3   8   5   11.43    0.82   2
   3   8   5   16.82    0.76   1
  -4   8   8    2.91    0.67  -2
   4   8   5    2.91    0.67   1
  -5   8   9   46.31    1.33  -2
   5   8   5   46.31    1.33   1
   6   8   5    0.30    0.79   1
  -6   8  10    3.16    0.90  -2
   6   8   5    3.16    0.90   1
   7   8   5   25.24    1.12   1
   7   8   5   18.43    0.85   2
   8   8   5    0.12    0.54   1
  -8   8  11    1.32    1.94  -2
   8   8   5    1.32    1.94   1
   8   8   5   -0.30    0.81   2
  -9   8  12   19.96    1.24  -2
   9   8   5   19.96    1.24   1
 -10   8  13    3.18    1.02  -2
  10   8   5    3.18    1.02   1
 -11   8  14    6.04    2.01  -2
  11   8   5    6.04    2.01   1
  11   8   5    5.31    2.22   1
  12   8   5    3.21    1.19   1
  12   8   5    1.57    0.82   2
  13   8   5   18.56    3.53   1
 -13   8  15   23.57    2.67  -2
  13   8   5   23.57    2.67   1
 -14   8  16    1.71    1.35  -2
  14   8   5    1.71    1.35   1
 -15   8  17    3.31    1.57  -2
  15   8   5    3.31    1.57   1
 -18   9   9    1.58    1.90  -2
 -18   9   5    1.58    1.90   1
 -17   9   5    9.47    1.74   1
 -17   9   5    5.73    1.87   2
 -16   9   8    7.51    2.27  -2
 -16   9   5    7.51    2.27   1
 -16   9   5    4.37    2.39   1
 -16   9   5    2.73    2.27   2
 -15   9   7   29.43    2.22  -2
 -15   9   5   29.43    2.22   1
 -14   9   6    9.21    1.56  -2
 -14   9   5    9.21    1.56   1
 -13   9   5   24.56    1.75  -2
 -13   9   5   24.56    1.75   1
 -12   9   5    0.95    0.72   1
 -12   9   5    0.55    0.68   2
 -11   9   4   18.55    1.45  -2
 -11   9   5   18.55    1.45   1
 -11   9   5   14.04    2.67   2
 -10   9   3    3.39    0.62  -2
 -10   9   5    3.39    0.62   1
  -9   9   2   41.29    1.58  -2
  -9   9   5   41.29    1.58   1
  -9   9   5   39.99    2.04   1
  -8   9   5    2.08    0.44   1
  -8   9   1    6.10    1.28  -2
  -8   9   5    6.10    1.28   1
  -8   9   5    1.62    0.50   2
  -7   9   5   13.58    0.59   1
  -7   9   5    8.75    0.69   2
   6   9   0    2.68    0.72  -2
  -6   9   5    2.68    0.72   1
  -6   9   5    0.61    0.45   2
  -6   9   5    0.73    0.39   1
   5   9   1   30.06    0.77  -2
  -5   9   5   30.06    0.77   1
   4   9   2   21.53    0.85  -2
  -4   9   5   21.53    0.85   1
  -4   9   5    2.69    0.95   1
  -3   9   5   19.32    0.73   1
   3   9   3   42.83    2.01  -2
  -3   9   5   42.83    2.01   1
  -3   9   5   16.38    0.71   2
  -2   9   5   12.26    0.62   2
  -2   9   5   17.26    0.62   1
  -1   9   5    2.86    0.53   1
   1   9   4    5.41    0.73  -2
  -1   9   5    5.41    0.73   1
  -1   9   5    1.80    0.51   2
   0   9   5   -0.25    0.40  -2
   0   9   5   -0.25    0.40   1
   1   9   5    2.65    0.84   1
  -1   9   6   16.56    1.08  -2
   1   9   5   16.56    1.08   1
   1   9   5    3.82    1.01   2
   2   9   5    4.21    0.46   2
   2   9   5    6.80    0.66   1
   3   9   5   30.80    1.19   1
   3   9   5   20.44    1.00   2
  -4   9   8    9.64    0.82  -2
   4   9   5    9.64    0.82   1
  -5   9   9   16.06    0.92  -2
   5   9   5   16.06    0.92   1
   6   9   5    2.44    1.02   1
  -6   9  10   17.89    1.33  -2
   6   9   5   17.89    1.33   1
   7   9   5    6.41    0.80   1
   7   9   5    3.93    0.56   2
  -8   9  11   -0.25    1.73  -2
   8   9   5   -0.25    1.73   1
   8   9   5    0.35    0.59   1
   8   9   5   -0.09    0.94   2
  -9   9  12   32.16    1.53  -2
   9   9   5   32.16    1.53   1
 -10   9  13    6.31    1.11  -2
  10   9   5    6.31    1.11   1
  11   9   5    2.58    2.11   1
 -11   9  14    3.67    1.89  -2
  11   9   5    3.67    1.89   1
  12   9   5    0.24    0.73   2
  12   9   5    1.73    1.10   1
 -13   9  15    4.05    2.04  -2
  13   9   5    4.05    2.04   1
  13   9   5    2.91    1.96   1
 -14   9  16    2.93    1.47  -2
  14   9   5    2.93    1.47   1
 -15   9  17    3.73    1.53  -2
  15   9   5    3.73    1.53   1
 -18  10   9    2.94    2.73  -2
 -18  10   5    2.94    2.73   1
 -17  10   5    3.01    1.30   1
 -17  10   5    2.59    1.56   2
 -16  10   8    4.54    2.06  -2
 -16  10   5    4.54    2.06   1
 -16  10   5    1.07    2.17   1
 -15  10   7    8.65    1.62  -2
 -15  10   5    8.65    1.62   1
 -14  10   6   24.29    2.09  -2
 -14  10   5   24.29    2.09   1
 -13  10   5    3.28    1.47  -2
 -13  10   5    3.28    1.47   1
 -12  10   5    6.82    1.11   2
 -12  10   5   11.72    1.33   1
 -11  10   4   10.74    1.34  -2
 -11  10   5   10.74    1.34   1
 -10  10   3    0.89    0.66  -2
 -10  10   5    0.89    0.66   1
  -9  10   5    9.94    1.11   1
  -9  10   2   11.80    1.06  -2
  -9  10   5   11.80    1.06   1
  -8  10   5    1.29    0.48   1
  -8  10   5    1.79    0.56   2
  -8  10   1   14.54    1.64  -2
  -8  10   5   14.54    1.64   1
  -7  10   5    2.26    0.50   2
  -7  10   5    3.10    0.45   1
   6  10   0   15.51    0.93  -2
  -6  10   5   15.51    0.93   1
  -6  10   5   14.17    1.58   1
  -6  10   5    8.59    1.09   2
   5  10   1   15.84    0.77  -2
  -5  10   5   15.84    0.77   1
   4  10   2    3.40    0.62  -2
  -4  10   5    3.40    0.62   1
  -4  10   5    0.82    0.55   1
  -4  10   5    1.45    0.52   2
  -3  10   5    0.44    0.32   1
  -3  10   5    0.61    0.33   2
   3  10   3    1.54    1.41  -2
  -3  10   5    1.54    1.41   1
  -2  10   5    0.01    0.31   1
  -2  10   5    0.02    0.28   2
   1  10   4    6.36    0.86  -2
  -1  10   5    6.36    0.86   1
  -1  10   5    1.06    1.13   2
  -1  10   5    1.72    0.94   1
   0  10   5    4.43    0.59  -2
   0  10   5    4.43    0.59   1
  -1  10   6    2.25    0.81  -2
   1  10   5    2.25    0.81   1
   1  10   5    0.20    0.61   1
   1  10   5    0.78    0.76   2
   2  10   5    0.44    0.45   1
  -2  10   7    0.07    1.68  -2
   2  10   5    0.07    1.68   1
   2  10   5    0.18    0.38   2
   3  10   5    2.80    0.60   1
   3  10   5    2.04    0.69   2
  -4  10   8    9.26    0.92  -2
   4  10   5    9.26    0.92   1
  -5  10   9   11.26    0.93  -2
   5  10   5   11.26    0.93   1
  -6  10  10   14.87    1.19  -2
   6  10   5   14.87    1.19   1
   6  10   5   10.60    2.21   1
   7  10   5   15.00    1.06   1
   7  10   5    9.87    0.75   2
   8  10   5    4.68    1.06   2
   8  10   5    8.84    1.10   1
  -8  10  11    8.84    2.71  -2
   8  10   5    8.84    2.71   1
  -9  10  12   18.81    1.32  -2
   9  10   5   18.81    1.32   1
 -10  10  13    4.75    1.08  -2
  10  10   5    4.75    1.08   1
 -11  10  14    0.86    1.83  -2
  11  10   5    0.86    1.83   1
  11  10   5    1.64    1.73   1
  12  10   5    0.19    0.87   2
  12  10   5    0.19    1.04   1
 -13  10  15    3.41    2.04  -2
  13  10   5    3.41    2.04   1
  13  10   5    0.62    1.86   1
 -14  10  16   13.14    1.63  -2
  14  10   5   13.14    1.63   1
 -15  10  17    1.96    1.87  -2
  15  10   5    1.96    1.87   1
 -17  11   5    4.68    1.72   2
 -17  11   5    8.32    1.74   1
 -16  11   5    2.04    2.44   1
 -16  11   8    2.58    1.98  -2
 -16  11   5    2.58    1.98   1
 -15  11   7    2.77    1.42  -2
 -15  11   5    2.77    1.42   1
 -14  11   6    5.58    1.46  -2
 -14  11   5    5.58    1.46   1
 -13  11   5   18.39    2.05  -2
 -13  11   5   18.39    2.05   1
 -12  11   5    0.83    0.79   1
 -12  11   5    1.22    0.81   2
 -11  11   4   -0.30    1.07  -2
 -11  11   5   -0.30    1.07   1
 -10  11   3    8.48    0.90  -2
 -10  11   5    8.48    0.90   1
  -9  11   2    0.77    0.83  -2
  -9  11   5    0.77    0.83   1
  -9  11   5    0.79    0.59   1
  -8  11   1   18.89    1.77  -2
  -8  11   5   18.89    1.77   1
  -8  11   5    9.53    0.86   2
  -8  11   5   13.34    0.79   1
  -7  11   5    1.36    0.49   2
  -7  11   5    1.39    0.41   1
   6  11   0   37.31    1.27  -2
  -6  11   5   37.31    1.27   1
  -6  11   5   12.24    1.30   2
  -6  11   5   13.64    2.33   1
   5  11   1    7.81    0.69  -2
  -5  11   5    7.81    0.69   1
   4  11   2   23.57    1.23  -2
  -4  11   5   23.57    1.23   1
  -3  11   5    1.98    0.38   2
  -3  11   5    0.38    0.45   1
   3  11   3   10.82    2.54  -2
  -3  11   5   10.82    2.54   1
  -2  11   5   16.93    0.92   2
  -2  11   5   21.85    0.85   1
   1  11   4   33.59    1.31  -2
  -1  11   5   33.59    1.31   1
  -1  11   5   25.24    2.19   1
  -1  11   5   19.55    2.10   2
   0  11   5   16.90    0.87  -2
   0  11   5   16.90    0.87   1
  -1  11   6   11.68    1.01  -2
   1  11   5   11.68    1.01   1
   1  11   5    4.63    1.42   1
   2  11   5    6.50    0.77   2
  -2  11   7   12.33    1.81  -2
   2  11   5   12.33    1.81   1
   2  11   5    8.51    0.96   1
   3  11   5    2.53    0.65   1
   3  11   5    2.99    0.92   2
  -4  11   8   15.32    1.12  -2
   4  11   5   15.32    1.12   1
  -5  11   9    1.10    0.70  -2
   5  11   5    1.10    0.70   1
  -6  11  10   16.18    1.42  -2
   6  11   5   16.18    1.42   1
   6  11   5    3.11    1.66   1
   7  11   5   12.90    0.99   2
   7  11   5   21.44    1.22   1
  -8  11  11    0.19    1.64  -2
   8  11   5    0.19    1.64   1
   8  11   5   -0.52    0.70   1
   8  11   5   -0.23    1.02   2
  -9  11  12   23.64    1.44  -2
   9  11   5   23.64    1.44   1
 -10  11  13    4.42    1.14  -2
  10  11   5    4.42    1.14   1
 -11  11  14    4.05    2.06  -2
  11  11   5    4.05    2.06   1
  11  11   5    2.91    2.07   1
  12  11   5   -0.03    1.00   1
  12  11   5    0.85    0.87   2
 -13  11  15    4.99    2.10  -2
  13  11   5    4.99    2.10   1
  13  11   5    2.12    2.19   1
 -14  11  16    0.98    1.40  -2
  14  11   5    0.98    1.40   1
 -17  12   5    5.78    1.87   1
 -17  12   5    3.53    1.58   2
 -16  12   5    1.96    2.41   1
 -16  12   8    4.38    2.06  -2
 -16  12   5    4.38    2.06   1
 -15  12   7    1.86    1.35  -2
 -15  12   5    1.86    1.35   1
 -14  12   6    9.03    1.62  -2
 -14  12   5    9.03    1.62   1
 -13  12   5   -0.21    1.54  -2
 -13  12   5   -0.21    1.54   1
 -12  12   5    1.83    0.93   1
 -12  12   5    2.80    1.09   2
 -11  12   4   11.07    1.43  -2
 -11  12   5   11.07    1.43   1
 -10  12   3   22.59    1.25  -2
 -10  12   5   22.59    1.25   1
  -9  12   2    0.02    0.89  -2
  -9  12   5    0.02    0.89   1
  -9  12   5    0.11    0.50   1
  -8  12   1    9.93    2.59  -2
  -8  12   5    9.93    2.59   1
  -8  12   5    4.75    0.80   2
  -8  12   5    5.74    0.61   1
  -7  12   5    1.84    0.42   1
  -7  12   5    1.38    0.55   2
   6  12   0   10.98    0.96  -2
  -6  12   5   10.98    0.96   1
  -6  12   5    3.00    1.06   2
  -5  12   5   17.43    0.94   2
   5  12   1   20.21    1.10  -2
  -5  12   5   20.21    1.10   1
  -4  12   5    2.40    0.49   2
   4  12   2    4.70    0.88  -2
  -4  12   5    4.70    0.88   1
   3  12   3   21.16    3.13  -2
  -3  12   5   21.16    3.13   1
  -3  12   5   18.75    1.13   1
  -3  12   5   13.67    0.95   2
  -2  12   5    1.89    0.57   1
  -2  12   5    1.40    0.59   2
  -1  12   5    4.07    1.96   2
   1  12   4    5.69    1.01  -2
  -1  12   5    5.69    1.01   1
   0  12   5    1.84    0.61  -2
   0  12   5    1.84    0.61   1
  -1  12   6   11.53    1.05  -2
   1  12   5   11.53    1.05   1
   1  12   5    6.70    1.68   1
   2  12   5    0.35    0.61   2
   2  12   5   -0.67    0.64   1
  -2  12   7    7.73    1.45  -2
   2  12   5    7.73    1.45   1
   3  12   5    1.73    0.57   1
   3  12   5    1.89    0.92   2
  -4  12   8   10.73    1.06  -2
   4  12   5   10.73    1.06   1
  -5  12   9   20.36    1.26  -2
   5  12   5   20.36    1.26   1
  -6  12  10    6.64    1.25  -2
   6  12   5    6.64    1.25   1
   6  12   5    3.56    1.87   1
   7  12   5    4.09    0.79   1
   7  12   5    3.35    0.68   2
  -8  12  11   17.89    2.23  -2
   8  12   5   17.89    2.23   1
   8  12   5    6.27    1.60   2
   8  12   5    8.05    1.38   1
  -9  12  12   12.86    1.27  -2
   9  12   5   12.86    1.27   1
 -10  12  13    2.56    1.09  -2
  10  12   5    2.56    1.09   1
  11  12   5    6.59    2.63   1
 -11  12  14    9.82    2.24  -2
  11  12   5    9.82    2.24   1
  12  12   5    3.24    1.19   1
  12  12   5    1.47    0.87   2
 -13  12  15    0.99    1.83  -2
  13  12   5    0.99    1.83   1
 -14  12  16   -1.00    1.44  -2
  14  12   5   -1.00    1.44   1
 -17  13   5    3.03    2.70   1
 -16  13   5    1.24    2.55   1
 -16  13   8   10.94    3.13  -2
 -16  13   5   10.94    3.13   1
 -15  13   7    4.58    1.76  -2
 -15  13   5    4.58    1.76   1
 -14  13   6    1.48    1.58  -2
 -14  13   5    1.48    1.58   1
 -13  13   5   34.66    3.06  -2
 -13  13   5   34.66    3.06   1
 -12  13   5    8.24    1.50   1
 -12  13   5    5.43    1.30   2
 -11  13   4    9.76    1.69  -2
 -11  13   5    9.76    1.69   1
 -10  13   3   10.50    1.09  -2
 -10  13   5   10.50    1.09   1
  -9  13   2    2.89    1.28  -2
  -9  13   5    2.89    1.28   1
  -8  13   5    1.28    0.69   2
  -8  13   1    5.03    1.90  -2
  -8  13   5    5.03    1.90   1
  -8  13   5    1.62    0.56   1
  -7  13   5    6.25    0.80   2
  -7  13   5    8.18    0.71   1
   6  13   0    5.16    0.87  -2
  -6  13   5    5.16    0.87   1
   5  13   1    2.71    0.66  -2
  -5  13   5    2.71    0.66   1
  -5  13   5    1.83    0.50   2
   4  13   2   10.11    1.07  -2
  -4  13   5   10.11    1.07   1
  -4  13   5    6.93    1.09   2
  -3  13   5   -0.41    0.39   2
   3  13   3    1.07    1.71  -2
  -3  13   5    1.07    1.71   1
  -3  13   5    0.33    0.53   1
  -2  13   5   -0.22    0.42   2
  -2  13   5    0.30    0.48   1
   1  13   4   11.93    1.24  -2
  -1  13   5   11.93    1.24   1
   0  13   5    0.61    0.71  -2
   0  13   5    0.61    0.71   1
  -1  13   6    6.72    1.14  -2
   1  13   5    6.72    1.14   1
   2  13   5   25.90    1.67   1
   2  13   5   19.11    1.34   2
  -2  13   7   36.35    2.66  -2
   2  13   5   36.35    2.66   1
   3  13   5    0.57    0.90   2
   3  13   5    0.98    0.61   1
  -3  13   7   29.90    3.56  -2
   3  13   5   29.90    3.56   1
  -4  13   8    8.75    0.99  -2
   4  13   5    8.75    0.99   1
  -5  13   9    3.59    0.88  -2
   5  13   5    3.59    0.88   1
   6  13   5    6.42    2.12   1
  -6  13  10   13.20    1.46  -2
   6  13   5   13.20    1.46   1
   7  13   5    1.03    0.63   1
   7  13   5    0.66    0.56   2
  -8  13  11    2.34    1.98  -2
   8  13   5    2.34    1.98   1
   8  13   5    0.66    1.33   2
   8  13   5    0.61    1.07   1
  -9  13  12    3.50    1.15  -2
   9  13   5    3.50    1.15   1
 -10  13  13    1.73    1.03  -2
  10  13   5    1.73    1.03   1
 -11  13  14    6.60    2.17  -2
  11  13   5    6.60    2.17   1
  11  13   5    6.37    2.58   1
  12  13   5   -0.54    0.76   2
  12  13   5    1.37    1.21   1
 -13  13  15    0.48    1.68  -2
  13  13   5    0.48    1.68   1
 -16  14   8    6.18    2.57  -2
 -16  14   5    6.18    2.57   1
 -15  14   7    1.79    2.12  -2
 -15  14   5    1.79    2.12   1
 -14  14   6    1.60    1.65  -2
 -14  14   5    1.60    1.65   1
 -13  14   5    0.52    1.89  -2
 -13  14   5    0.52    1.89   1
 -12  14   5    0.94    0.91   1
 -12  14   5    2.69    1.18   2
 -11  14   4   11.61    2.40  -2
 -11  14   5   11.61    2.40   1
 -10  14   3    6.81    1.31  -2
 -10  14   5    6.81    1.31   1
  -9  14   2   18.37    1.59  -2
  -9  14   5   18.37    1.59   1
  -8  14   5    4.39    1.27   2
  -8  14   1    5.42    1.98  -2
  -8  14   5    5.42    1.98   1
  -8  14   5    4.00    0.69   1
  -7  14   5    0.85    0.49   1
  -7  14   5    0.29    0.57   2
   6  14   0    1.22    0.82  -2
  -6  14   5    1.22    0.82   1
   5  14   1    1.30    0.73  -2
  -5  14   5    1.30    0.73   1
   4  14   2    0.37    0.76  -2
  -4  14   5    0.37    0.76   1
  -4  14   5    1.03    0.80   2
   3  14   3   38.39    2.95  -2
  -3  14   5   38.39    2.95   1
  -3  14   5   32.24    1.62   1
  -3  14   5   24.41    1.13   2
  -2  14   5    4.25    0.68   2
  -2  14   5    5.19    0.78   1
   1  14   4    0.73    1.02  -2
  -1  14   5    0.73    1.02   1
   0  14   5    0.01    0.81  -2
   0  14   5    0.01    0.81   1
  -1  14   6   31.04    1.77  -2
   1  14   5   31.04    1.77   1
   2  14   5    2.77    1.28   1
   2  14   5    2.32    0.79   2
  -2  14   7    7.73    1.97  -2
   2  14   5    7.73    1.97   1
   3  14   5    6.43    1.07   1
   3  14   5    4.22    2.12   2
  -4  14   8    4.72    0.96  -2
   4  14   5    4.72    0.96   1
  -5  14   9    3.66    0.82  -2
   5  14   5    3.66    0.82   1
  -6  14  10   16.48    1.58  -2
   6  14   5   16.48    1.58   1
   6  14   5    4.79    2.10   1
   7  14   5    2.25    0.67   2
   7  14   5    2.18    0.82   1
  -7  14  11   14.21    3.18  -2
   7  14   5   14.21    3.18   1
   8  14   5    1.86    1.40   2
   8  14   5    2.85    1.15   1
  -8  14  11    4.03    2.08  -2
   8  14   5    4.03    2.08   1
  -9  14  12    9.23    1.57  -2
   9  14   5    9.23    1.57   1
 -10  14  13    4.52    1.35  -2
  10  14   5    4.52    1.35   1
 -11  14  14    8.26    2.28  -2
  11  14   5    8.26    2.28   1
  11  14   5    6.20    2.72   1
  12  14   5    0.85    1.15   1
  12  14   5   -0.23    0.71   2
 -13  14  15    4.40    3.26  -2
  13  14   5    4.40    3.26   1
 -14  15   6   -0.13    2.52  -2
 -14  15   5   -0.13    2.52   1
 -13  15   5    8.25    3.89  -2
 -13  15   5    8.25    3.89   1
 -12  15   5   -1.15    1.36   1
 -12  15   5   -0.41    1.43   2
 -11  15   4    1.74    2.05  -2
 -11  15   5    1.74    2.05   1
 -10  15   3    5.33    1.26  -2
 -10  15   5    5.33    1.26   1
  -9  15   2    2.35    1.09  -2
  -9  15   5    2.35    1.09   1
  -8  15   5    0.84    1.42   2
  -8  15   1    5.17    2.04  -2
  -8  15   5    5.17    2.04   1
  -8  15   5    0.59    1.64   1
  -7  15   5    0.59    0.46   1
  -7  15   5    1.22    0.73   2
   6  15   0    0.68    0.82  -2
  -6  15   5    0.68    0.82   1
   5  15   1    1.76    0.75  -2
  -5  15   5    1.76    0.75   1
   4  15   2   -0.20    0.84  -2
  -4  15   5   -0.20    0.84   1
  -4  15   5    0.78    0.82   2
  -3  15   5    4.68    0.73   2
   3  15   3    8.96    1.63  -2
  -3  15   5    8.96    1.63   1
  -3  15   5    7.29    1.26   1
  -2  15   5    2.43    0.84   1
  -2  15   5    2.17    0.66   2
   2  15   3    4.33    2.01  -2
  -2  15   5    4.33    2.01   1
   1  15   4    9.37    1.25  -2
  -1  15   5    9.37    1.25   1
   0  15   5    0.77    0.84  -2
   0  15   5    0.77    0.84   1
  -1  15   6    0.39    1.05  -2
   1  15   5    0.39    1.05   1
   2  15   5    2.82    0.87   2
   2  15   5    2.95    0.85   1
  -2  15   7    7.03    2.08  -2
   2  15   5    7.03    2.08   1
   3  15   5    6.65    2.46   2
   3  15   5   10.66    1.33   1
  -4  15   8    6.58    1.28  -2
   4  15   5    6.58    1.28   1
  -5  15   9    6.20    1.17  -2
   5  15   5    6.20    1.17   1
  -6  15  10    0.51    1.11  -2
   6  15   5    0.51    1.11   1
   7  15   5    0.29    0.56   2
   7  15   5    0.29    0.94   1
  -7  15  11   -0.37    2.52  -2
   7  15   5   -0.37    2.52   1
  -8  15  11    4.55    2.14  -2
   8  15   5    4.55    2.14   1
   8  15   5    2.67    1.17   1
   8  15   5    2.01    2.59   2
  -9  15  12    6.17    1.55  -2
   9  15   5    6.17    1.55   1
 -10  15  13    1.10    1.27  -2
  10  15   5    1.10    1.27   1
 -11  15  14    2.78    3.27  -2
  11  15   5    2.78    3.27   1
  11  15   5    1.05    2.12   1
  12  15   5   -0.21    1.32   1
 -12  16   5    1.18    1.59   2
 -11  16   4    2.14    3.37  -2
 -11  16   5    2.14    3.37   1
 -10  16   3    1.68    1.18  -2
 -10  16   5    1.68    1.18   1
  -9  16   2    6.56    1.43  -2
  -9  16   5    6.56    1.43   1
  -8  16   5    3.37    2.18   2
  -8  16   1    4.04    1.64  -2
  -8  16   5    4.04    1.64   1
  -8  16   5    3.64    2.20   1
  -7  16   5    2.32    0.60   1
  -7  16   5    3.03    0.95   2
   6  16   0    5.12    1.01  -2
  -6  16   5    5.12    1.01   1
   5  16   1    7.08    1.00  -2
  -5  16   5    7.08    1.00   1
   4  16   2    9.91    1.21  -2
  -4  16   5    9.91    1.21   1
  -3  16   5    8.62    1.07   2
   3  16   3   17.30    1.63  -2
  -3  16   5   17.30    1.63   1
  -3  16   5   11.05    2.83   1
  -2  16   5    3.08    0.74   2
  -2  16   5    3.77    0.86   1
   2  16   3    8.67    2.24  -2
  -2  16   5    8.67    2.24   1
   1  16   4   -0.04    0.85  -2
  -1  16   5   -0.04    0.85   1
   0  16   5    0.26    0.69  -2
   0  16   5    0.26    0.69   1
  -1  16   6    0.22    1.04  -2
   1  16   5    0.22    1.04   1
   2  16   5    1.07    0.74   2
   2  16   5    0.84    0.65   1
  -2  16   7    2.93    1.98  -2
   2  16   5    2.93    1.98   1
   3  16   5    1.20    0.69   1
   3  16   5    2.50    1.97   2
  -3  16   7    2.25    2.93  -2
   3  16   5    2.25    2.93   1
  -4  16   8   -0.66    1.07  -2
   4  16   5   -0.66    1.07   1
  -5  16   9    5.33    0.83  -2
   5  16   5    5.33    0.83   1
  -6  16  10    6.23    1.35  -2
   6  16   5    6.23    1.35   1
  -7  16  11    6.80    2.21  -2
   7  16   5    6.80    2.21   1
   7  16   5    2.68    0.71   2
   7  16   5    3.18    1.44   1
  -8  16  11    3.37    1.82  -2
   8  16   5    3.37    1.82   1
   8  16   5   -0.36    2.23   2
   8  16   5    0.87    2.09   1
  -9  16  12    4.61    2.31  -2
   9  16   5    4.61    2.31   1
 -10  16  13    1.89    1.97  -2
  10  16   5    1.89    1.97   1
 -11  16  14    2.34    3.21  -2
  11  16   5    2.34    3.21   1
 -11  17   4    3.73    3.45  -2
 -11  17   5    3.73    3.45   1
 -10  17   3    3.87    1.29  -2
 -10  17   5    3.87    1.29   1
  -9  17   2    3.14    1.34  -2
  -9  17   5    3.14    1.34   1
  -8  17   1    0.07    1.43  -2
  -8  17   5    0.07    1.43   1
  -8  17   5   -1.14    1.54   2
  -7  17   5    2.14    0.95   2
  -7  17   5    2.42    0.62   1
   6  17   0   12.26    1.21  -2
  -6  17   5   12.26    1.21   1
   5  17   1    1.77    0.85  -2
  -5  17   5    1.77    0.85   1
   4  17   2   11.51    1.29  -2
  -4  17   5   11.51    1.29   1
  -3  17   5    0.48    0.73   2
   3  17   3    3.08    1.30  -2
  -3  17   5    3.08    1.30   1
  -3  17   5   -0.31    1.61   1
   2  17   3   -0.86    1.51  -2
  -2  17   5   -0.86    1.51   1
  -2  17   5    0.85    0.80   1
  -2  17   5    0.80    0.74   2
   1  17   4    2.25    1.01  -2
  -1  17   5    2.25    1.01   1
   0  17   5   -0.32    0.67  -2
   0  17   5   -0.32    0.67   1
  -1  17   6    2.42    0.95  -2
   1  17   5    2.42    0.95   1
   2  17   5   -0.01    0.59   1
   2  17   5    0.69    0.72   2
  -2  17   7    1.89    1.96  -2
   2  17   5    1.89    1.96   1
   3  17   5    3.11    0.83   1
  -3  17   7    6.60    3.00  -2
   3  17   5    6.60    3.00   1
   3  17   5    2.60    2.08   2
  -4  17   8    3.53    0.96  -2
   4  17   5    3.53    0.96   1
  -5  17   9    1.66    1.07  -2
   5  17   5    1.66    1.07   1
   6  17   5    2.91    0.89   1
  -6  17  10    5.33    1.38  -2
   6  17   5    5.33    1.38   1
   7  17   5    0.69    0.66   2
  -7  17  11    2.25    2.64  -2
   7  17   5    2.25    2.64   1
   7  17   5   -0.58    0.50   1
   8  17   5    0.44    2.01   1
  -8  17  11    1.16    1.53  -2
   8  17   5    1.16    1.53   1
   8  17   5    1.42    2.43   2
  -9  17  12    1.79    1.55  -2
   9  17   5    1.79    1.55   1
 -10  17  13    0.66    1.83  -2
  10  17   5    0.66    1.83   1
 -10  18   3    1.22    1.15  -2
 -10  18   5    1.22    1.15   1
  -9  18   2    2.09    1.29  -2
  -9  18   5    2.09    1.29   1
  -8  18   1   -1.58    1.40  -2
  -8  18   5   -1.58    1.40   1
  -7  18   5    2.23    1.17   2
  -7  18   5    2.67    0.60   1
   6  18   0    2.77    0.99  -2
  -6  18   5    2.77    0.99   1
   5  18   1   -0.53    0.74  -2
  -5  18   5   -0.53    0.74   1
   4  18   2    3.24    1.06  -2
  -4  18   5    3.24    1.06   1
  -3  18   5    1.11    0.76   2
   3  18   3    2.18    1.31  -2
  -3  18   5    2.18    1.31   1
  -3  18   5    0.49    1.88   1
  -2  18   5    2.11    0.83   2
   2  18   3    3.13    1.58  -2
  -2  18   5    3.13    1.58   1
  -2  18   5    2.07    1.02   1
   1  18   4    1.54    1.03  -2
  -1  18   5    1.54    1.03   1
   0  18   5   -0.45    0.81  -2
   0  18   5   -0.45    0.81   1
  -1  18   6    1.84    0.98  -2
   1  18   5    1.84    0.98   1
   2  18   5    0.97    0.81   2
   2  18   5    0.47    0.67   1
  -2  18   7    3.65    2.07  -2
   2  18   5    3.65    2.07   1
   3  18   5    0.38    0.72   1
  -3  18   7    3.09    2.02  -2
   3  18   5    3.09    2.02   1
   3  18   5    0.21    1.75   2
  -4  18   8    2.53    0.90  -2
   4  18   5    2.53    0.90   1
  -5  18   9    3.85    0.80  -2
   5  18   5    3.85    0.80   1
  -6  18  10    2.98    1.38  -2
   6  18   5    2.98    1.38   1
   6  18   5    3.43    0.86   1
   7  18   5    1.31    2.12   2
  -7  18  11    9.40    3.33  -2
   7  18   5    9.40    3.33   1
   7  18   5    2.74    1.28   1
  -8  18  11    0.48    1.44  -2
   8  18   5    0.48    1.44   1
   8  18   5    0.39    2.17   1
 -10  19   3   -0.97    1.63  -2
 -10  19   5   -0.97    1.63   1
  -9  19   2    3.22    1.60  -2
  -9  19   5    3.22    1.60   1
  -8  19   1    1.69    1.55  -2
  -8  19   5    1.69    1.55   1
  -7  19   1    1.53    2.29  -2
  -7  19   5    1.53    2.29   1
  -7  19   5    1.40    1.11   2
  -7  19   5    0.91    1.18   1
   6  19   0   -0.65    0.86  -2
  -6  19   5   -0.65    0.86   1
   5  19   1    0.62    0.82  -2
  -5  19   5    0.62    0.82   1
   4  19   2    3.25    1.11  -2
  -4  19   5    3.25    1.11   1
  -3  19   5    0.60    1.75   1
  -3  19   5    0.73    0.90   2
   3  19   3   -1.15    2.16  -2
  -3  19   5   -1.15    2.16   1
  -2  19   5   -0.12    0.87   1
  -2  19   5   -0.01    0.67   2
   2  19   3    1.06    1.60  -2
  -2  19   5    1.06    1.60   1
   1  19   4    1.18    1.06  -2
  -1  19   5    1.18    1.06   1
   0  19   5    0.00    0.87  -2
   0  19   5    0.00    0.87   1
  -1  19   6    2.30    1.12  -2
   1  19   5    2.30    1.12   1
   2  19   5    0.48    0.78   1
   2  19   5    1.68    0.98   2
  -2  19   7    5.19    3.52  -2
   2  19   5    5.19    3.52   1
   3  19   5    3.90    2.34   2
   3  19   5   -0.24    0.98   1
  -3  19   7    1.09    1.87  -2
   3  19   5    1.09    1.87   1
  -4  19   8    1.07    0.99  -2
   4  19   5    1.07    0.99   1
  -5  19   9    2.17    0.83  -2
   5  19   5    2.17    0.83   1
  -6  19  10    0.53    1.75  -2
   6  19   5    0.53    1.75   1
   7  19   5    0.22    1.96   2
  -7  20   5    2.72    2.44   2
  -7  20   1    9.96    3.93  -2
  -7  20   5    9.96    3.93   1
   6  20   0    1.05    2.94  -2
  -6  20   5    1.05    2.94   1
  -6  20   5    0.43    0.76   1
   5  20   1   -1.34    0.83  -2
  -5  20   5   -1.34    0.83   1
   4  20   2    1.21    1.19  -2
  -4  20   5    1.21    1.19   1
  -3  20   5    1.17    0.86   2
  -3  20   5    1.61    2.19   1
   3  20   3   -0.14    3.60  -2
  -3  20   5   -0.14    3.60   1
   2  20   3    2.18    1.63  -2
  -2  20   5    2.18    1.63   1
  -2  20   5    0.81    1.86   1
  -2  20   5    0.81    0.69   2
   1  20   4    0.33    1.16  -2
  -1  20   5    0.33    1.16   1
   0  20   5    1.12    1.15  -2
   0  20   5    1.12    1.15   1
  -1  20   6    2.98    2.73  -2
   1  20   5    2.98    2.73   1
   2  20   5    1.85    2.32   2
  -2  20   7    1.23    3.28  -2
   2  20   5    1.23    3.28   1
   3  20   5    0.00    1.85   1
  -4  20   8    3.56    2.92  -2
   4  20   5    3.56    2.92   1
 -21   0  11    1.19    2.14  -2
 -21   0   6    1.19    2.14   1
 -20   0  10    2.54    1.83  -2
 -20   0   6    2.54    1.83   1
 -19   0   9    6.75    1.76  -2
 -19   0   6    6.75    1.76   1
 -18   0   8   41.43    3.12  -2
 -18   0   6   41.43    3.12   1
 -17   0   6    0.09    1.14   2
 -17   0   6    2.21    1.87   1
 -17   0   7    1.24    2.24  -2
 -17   0   6    1.24    2.24   1
 -16   0   6    4.93    2.10   1
 -16   0   7    2.98    1.68  -2
 -16   0   6    2.98    1.68   1
 -15   0   6   -1.10    0.90  -2
 -15   0   6   -1.10    0.90   1
 -14   0   5   43.37    2.07  -2
 -14   0   6   43.37    2.07   1
 -13   0   4   -0.49    1.20  -2
 -13   0   6   -0.49    1.20   1
 -13   0   6   -0.04    1.23   2
 -13   0   6    0.36    1.82   1
 -12   0   6   43.48    1.81   1
 -12   0   6   29.74    1.52   2
 -11   0   6   -0.36    0.65   2
 -11   0   3   -1.46    1.04  -2
 -11   0   6   -1.46    1.04   1
 -11   0   6    0.37    0.95   1
 -10   0   2   46.09    1.50  -2
 -10   0   6   46.09    1.50   1
  -9   0   1   60.62    1.62  -2
  -9   0   6   60.62    1.62   1
  -8   0   6   28.23    0.82   1
  -8   0   6   17.98    0.73   2
   8   0   0   46.94    2.95  -2
  -8   0   6   46.94    2.95   1
  -7   0   6   -0.03    0.24   1
  -7   0   6    0.20    0.27   2
  -6   0   6   42.60    1.00   1
  -6   0   6   28.90    1.03   2
   6   0   1   43.22    2.65  -2
  -6   0   6   43.22    2.65   1
   5   0   2   -0.03    0.33  -2
  -5   0   6   -0.03    0.33   1
  -4   0   6  234.81    2.45   2
   4   0   3  396.57    3.04  -2
  -4   0   6  396.57    3.04   1
  -4   0   6  376.58    4.58   1
  -3   0   6    0.11    0.22   1
  -3   0   6   -0.02    0.32   2
  -2   0   6  133.36    1.31   2
  -2   0   6  211.07    2.19   1
   1   0   5  112.37    1.38  -2
  -1   0   6  112.37    1.38   1
   0   0   6  801.80    3.67  -2
   0   0   6  801.80    3.67   1
  -1   0   7  598.05    3.27  -2
   1   0   6  598.05    3.27   1
   2   0   6   37.62    0.95   2
   2   0   6   53.33    0.99   1
   3   0   6    0.19    0.24   1
   3   0   6   -0.30    0.29   2
  -4   0   9   27.07    1.17  -2
   4   0   6   27.07    1.17   1
   4   0   6   23.12    0.96   1
  -5   0  10    0.04    0.52  -2
   5   0   6    0.04    0.52   1
   6   0   6    1.36    0.85   1
   6   0   6    1.07    0.74   2
  -6   0  11    1.75    1.44  -2
   6   0   6    1.75    1.44   1
   7   0   6   -0.31    0.46   1
   7   0   6    0.23    0.33   2
   8   0   6    5.66    1.25   1
  -8   0  12    2.53    1.72  -2
   8   0   6    2.53    1.72   1
  -9   0  13   14.23    1.41  -2
   9   0   6   14.23    1.41   1
 -10   0  14   15.61    1.38  -2
  10   0   6   15.61    1.38   1
 -11   0  15   -0.65    1.54  -2
  11   0   6   -0.65    1.54   1
  12   0   6    2.94    1.39   1
  12   0   6    1.59    1.60   2
 -13   0  16   -3.17    2.41  -2
  13   0   6   -3.17    2.41   1
  13   0   6   -1.41    1.31   1
 -14   0  17    4.26    1.70  -2
  14   0   6    4.26    1.70   1
 -15   0  18    0.23    1.51  -2
  15   0   6    0.23    1.51   1
 -16   0  19    5.88    3.70  -2
  16   0   6    5.88    3.70   1
  16   0   6    5.04    2.07   1
  17   0   6   -1.41    1.48   1
  18   0   6   -0.34    1.81   1
 -21   1  11    4.15    1.68  -2
 -21   1   6    4.15    1.68   1
 -20   1  10    3.04    1.25  -2
 -20   1   6    3.04    1.25   1
 -19   1   9    2.72    1.02  -2
 -19   1   6    2.72    1.02   1
 -18   1   8    6.18    1.39  -2
 -18   1   6    6.18    1.39   1
 -17   1   6    0.16    0.90   2
 -17   1   7   -0.42    1.52  -2
 -17   1   6   -0.42    1.52   1
 -17   1   6    0.58    1.25   1
 -16   1   7   -0.71    1.09  -2
 -16   1   6   -0.71    1.09   1
 -16   1   6   -0.68    1.40   1
 -16   1   6    0.61    1.62   2
 -15   1   6    6.16    0.88  -2
 -15   1   6    6.16    0.88   1
 -14   1   5    3.63    0.75  -2
 -14   1   6    3.63    0.75   1
 -13   1   6    1.24    1.06   1
 -13   1   4    2.73    0.99  -2
 -13   1   6    2.73    0.99   1
 -13   1   6    0.65    1.04   2
 -12   1   6   26.65    1.04   1
 -12   1   6   17.79    0.92   2
 -11   1   6   16.69    1.55   2
 -11   1   3   85.07    2.05  -2
 -11   1   6   85.07    2.05   1
 -11   1   6   21.09    2.33   1
 -10   1   2  283.26    2.61  -2
 -10   1   6  283.26    2.61   1
  -9   1   1    1.55    0.45  -2
  -9   1   6    1.55    0.45   1
  -9   1   6    0.67    0.36   2
   8   1   0    1.11    1.11  -2
  -8   1   6    1.11    1.11   1
  -8   1   6    0.30    0.19   1
  -8   1   6    0.06    0.22   2
  -7   1   6    2.70    0.27   1
  -7   1   6    1.58    0.26   2
   6   1   1   69.38    1.53  -2
  -6   1   6   69.38    1.53   1
  -6   1   6    0.97    0.33   2
  -6   1   6    1.02    0.25   1
   5   1   2    2.57    0.28  -2
  -5   1   6    2.57    0.28   1
   4   1   3    1.27    0.34  -2
  -4   1   6    1.27    0.34   1
  -4   1   6   -0.05    0.23   2
  -4   1   6    0.49    0.36   1
  -3   1   6   19.67    0.43   1
  -3   1   6   13.02    0.49   2
  -2   1   6   10.99    0.46   2
  -2   1   6   16.05    0.41   1
   1   1   5  168.76    1.17  -2
  -1   1   6  168.76    1.17   1
   0   1   6  888.34    2.74  -2
   0   1   6  888.34    2.74   1
  -1   1   7    6.42    0.44  -2
   1   1   6    6.42    0.44   1
   1   1   6    6.31    0.91   1
   2   1   6    2.16    0.36   2
   2   1   6    3.40    0.30   1
   3   1   6    0.68    0.32   1
  -3   1   8   19.38    2.03  -2
   3   1   6   19.38    2.03   1
   3   1   6    0.26    0.28   2
  -4   1   9  167.21    1.87  -2
   4   1   6  167.21    1.87   1
  -5   1  10    1.28    0.43  -2
   5   1   6    1.28    0.43   1
  -6   1  11   20.03    1.13  -2
   6   1   6   20.03    1.13   1
   6   1   6   17.00    1.40   1
   6   1   6   12.34    0.86   2
   7   1   6    0.08    0.27   2
   7   1   6   -0.10    0.34   1
   8   1   6   41.64    1.56   1
   8   1   6   33.37    2.93   2
  -8   1  12   77.41    2.83  -2
   8   1   6   77.41    2.83   1
  -9   1  13    0.73    0.62  -2
   9   1   6    0.73    0.62   1
 -10   1  14   16.07    1.11  -2
  10   1   6   16.07    1.11   1
  11   1   6    1.21    1.48   1
 -11   1  15    2.61    1.35  -2
  11   1   6    2.61    1.35   1
  12   1   6   13.13    1.38   1
  12   1   6    7.37    1.15   2
 -13   1  16   -1.14    1.77  -2
  13   1   6   -1.14    1.77   1
  13   1   6    0.79    1.01   1
 -14   1  17    2.41    1.10  -2
  14   1   6    2.41    1.10   1
 -15   1  18    1.84    1.13  -2
  15   1   6    1.84    1.13   1
  16   1   6   -1.44    0.84   1
 -16   1  19   -0.71    3.28  -2
  16   1   6   -0.71    3.28   1
  17   1   6   -0.87    1.50   1
 -21   2  11    4.61    2.23  -2
 -21   2   6    4.61    2.23   1
 -20   2  10    3.28    1.21  -2
 -20   2   6    3.28    1.21   1
 -19   2   9    1.54    0.99  -2
 -19   2   6    1.54    0.99   1
 -18   2   8   12.08    1.49  -2
 -18   2   6   12.08    1.49   1
 -17   2   7   -0.77    1.59  -2
 -17   2   6   -0.77    1.59   1
 -17   2   6   -0.20    0.78   2
 -17   2   6    0.22    1.12   1
 -16   2   7   28.45    1.79  -2
 -16   2   6   28.45    1.79   1
 -16   2   6   27.81    3.52   1
 -15   2   6   32.27    1.39  -2
 -15   2   6   32.27    1.39   1
 -14   2   5   48.12    1.52  -2
 -14   2   6   48.12    1.52   1
 -13   2   4   19.83    1.37  -2
 -13   2   6   19.83    1.37   1
 -13   2   6   22.68    2.12   1
 -13   2   6   11.67    1.67   2
 -12   2   6    6.11    0.68   2
 -12   2   6    9.23    0.80   1
 -11   2   3   68.56    1.71  -2
 -11   2   6   68.56    1.71   1
 -11   2   6   22.32    1.40   2
 -11   2   6   29.68    2.64   1
 -10   2   2   98.87    1.58  -2
 -10   2   6   98.87    1.58   1
  -9   2   1   40.58    0.97  -2
  -9   2   6   40.58    0.97   1
  -8   2   6   31.18    0.64   2
  -8   2   6   42.26    0.95   1
   8   2   0   78.61    1.43  -2
  -8   2   6   78.61    1.43   1
  -7   2   6    1.03    0.22   2
  -7   2   6    1.02    0.22   1
  -6   2   6    5.88    0.41   1
  -6   2   6    3.53    0.43   2
   6   2   1   46.13    1.86  -2
  -6   2   6   46.13    1.86   1
   5   2   2   22.97    0.51  -2
  -5   2   6   22.97    0.51   1
   4   2   3    1.17    0.35  -2
  -4   2   6    1.17    0.35   1
  -4   2   6    0.14    0.33   2
  -3   2   6    0.86    0.24   2
   3   2   4   21.55    1.82  -2
  -3   2   6   21.55    1.82   1
  -3   2   6    0.97    0.23   1
  -2   2   6   48.31    0.73   1
  -2   2   6   31.16    0.68   2
   1   2   5    4.29    0.38  -2
  -1   2   6    4.29    0.38   1
  -1   2   6    2.50    0.38   2
   0   2   6   69.88    0.85  -2
   0   2   6   69.88    0.85   1
   1   2   6    0.93    0.65   1
  -1   2   7   52.30    0.93  -2
   1   2   6   52.30    0.93   1
   2   2   6   49.69    0.78   1
   2   2   6   34.62    0.62   2
   3   2   6   21.26    0.76   1
   3   2   6   15.22    0.62   2
  -3   2   8   25.61    2.32  -2
   3   2   6   25.61    2.32   1
  -4   2   9   47.37    1.09  -2
   4   2   6   47.37    1.09   1
  -5   2  10    6.01    0.54  -2
   5   2   6    6.01    0.54   1
  -6   2  11    1.75    0.76  -2
   6   2   6    1.75    0.76   1
   6   2   6    2.08    0.84   1
   7   2   6    9.85    0.76   1
   7   2   6    4.47    0.47   2
   8   2   6    0.45    0.55   1
   8   2   6    0.21    1.14   2
  -8   2  12    0.25    1.06  -2
   8   2   6    0.25    1.06   1
  -9   2  13   19.55    1.05  -2
   9   2   6   19.55    1.05   1
 -10   2  14   21.12    1.21  -2
  10   2   6   21.12    1.21   1
  11   2   6    0.75    0.84   1
 -11   2  15    0.51    2.41  -2
  11   2   6    0.51    2.41   1
  12   2   6    4.88    1.03   1
  12   2   6    2.63    1.02   2
 -13   2  16    4.92    2.04  -2
  13   2   6    4.92    2.04   1
  13   2   6    3.63    1.34   1
 -14   2  17   10.60    1.36  -2
  14   2   6   10.60    1.36   1
 -15   2  18    2.17    1.33  -2
  15   2   6    2.17    1.33   1
  16   2   6    2.29    1.55   1
 -16   2  19    4.42    3.34  -2
  16   2   6    4.42    3.34   1
  17   2   6    1.69    1.72   1
 -20   3  10    5.91    1.97  -2
 -20   3   6    5.91    1.97   1
 -19   3   9    0.17    1.17  -2
 -19   3   6    0.17    1.17   1
 -18   3   8    1.89    1.28  -2
 -18   3   6    1.89    1.28   1
 -17   3   6    4.92    1.35   1
 -17   3   7    6.76    2.02  -2
 -17   3   6    6.76    2.02   1
 -17   3   6    1.65    1.11   2
 -16   3   7    3.22    1.39  -2
 -16   3   6    3.22    1.39   1
 -16   3   6    0.15    1.12   1
 -16   3   6   -1.36    1.50   2
 -15   3   6    1.92    0.82  -2
 -15   3   6    1.92    0.82   1
 -14   3   5    7.41    0.86  -2
 -14   3   6    7.41    0.86   1
 -13   3   4   17.54    1.33  -2
 -13   3   6   17.54    1.33   1
 -13   3   6   11.97    1.73   1
 -13   3   6    6.24    1.13   2
 -12   3   6    0.41    0.44   2
 -12   3   6    0.88    0.48   1
 -11   3   3   19.25    1.11  -2
 -11   3   6   19.25    1.11   1
 -11   3   6    2.18    0.88   2
 -11   3   6    2.07    0.89   1
 -10   3   2   21.70    0.83  -2
 -10   3   6   21.70    0.83   1
  -9   3   1   14.94    0.70  -2
  -9   3   6   14.94    0.70   1
  -9   3   6    8.81    1.02   1
  -9   3   6    5.94    0.84   2
  -8   3   6    8.02    0.42   2
  -8   3   6   11.16    0.53   1
   8   3   0   25.71    1.24  -2
  -8   3   6   25.71    1.24   1
  -7   3   6   30.93    0.62   1
  -7   3   6   21.41    0.53   2
  -6   3   6   35.70    0.83   1
  -6   3   6   25.29    0.62   2
   6   3   1   37.84    1.04  -2
  -6   3   6   37.84    1.04   1
   5   3   2    9.00    0.37  -2
  -5   3   6    9.00    0.37   1
   4   3   3    2.53    0.37  -2
  -4   3   6    2.53    0.37   1
  -4   3   6    0.72    0.37   2
  -3   3   6    1.27    0.27   1
   3   3   4    3.98    0.91  -2
  -3   3   6    3.98    0.91   1
  -3   3   6    1.07    0.27   2
  -2   3   6    1.51    0.25   1
  -2   3   6    0.84    0.21   2
  -1   3   6    3.96    0.42   2
  -1   3   6    6.13    0.59   1
   1   3   5    6.23    0.58  -2
  -1   3   6    6.23    0.58   1
   0   3   6   50.82    0.80  -2
   0   3   6   50.82    0.80   1
  -1   3   7   90.97    1.54  -2
   1   3   6   90.97    1.54   1
   1   3   6   25.73    1.22   1
   2   3   6    5.78    0.38   1
   2   3   6    3.91    0.35   2
   3   3   6    0.80    0.32   1
   3   3   6    0.61    0.40   2
  -3   3   8   15.48    1.98  -2
   3   3   6   15.48    1.98   1
  -4   3   9   76.97    1.33  -2
   4   3   6   76.97    1.33   1
  -5   3  10   31.58    0.93  -2
   5   3   6   31.58    0.93   1
   6   3   6   43.21    1.46   1
  -6   3  11   44.08    1.78  -2
   6   3   6   44.08    1.78   1
   7   3   6   17.51    0.68   2
   7   3   6   28.14    1.04   1
  -8   3  12   12.45    1.30  -2
   8   3   6   12.45    1.30   1
   8   3   6    7.56    1.07   1
   8   3   6    4.53    1.05   2
  -9   3  13    2.66    0.71  -2
   9   3   6    2.66    0.71   1
 -10   3  14    2.68    0.78  -2
  10   3   6    2.68    0.78   1
  11   3   6    1.52    0.88   1
 -11   3  15    3.29    2.34  -2
  11   3   6    3.29    2.34   1
  12   3   6   11.60    1.35   1
  12   3   6    8.17    1.41   2
  13   3   6    9.59    2.75   1
 -13   3  16    8.79    2.12  -2
  13   3   6    8.79    2.12   1
 -14   3  17   -0.85    1.14  -2
  14   3   6   -0.85    1.14   1
 -15   3  18    0.57    1.21  -2
  15   3   6    0.57    1.21   1
  16   3   6    0.54    1.32   1
 -16   3  19   -1.98    2.58  -2
  16   3   6   -1.98    2.58   1
  17   3   6    0.41    1.54   1
 -20   4  10    2.03    1.66  -2
 -20   4   6    2.03    1.66   1
 -19   4   9    3.58    1.60  -2
 -19   4   6    3.58    1.60   1
 -18   4   8   10.55    1.83  -2
 -18   4   6   10.55    1.83   1
 -17   4   6   -0.09    0.97   1
 -17   4   6    1.55    1.15   2
 -17   4   7    3.79    2.69  -2
 -17   4   6    3.79    2.69   1
 -16   4   6   22.61    2.39   2
 -16   4   7   40.36    2.36  -2
 -16   4   6   40.36    2.36   1
 -16   4   6   29.30    2.40   1
 -15   4   6    0.79    0.75  -2
 -15   4   6    0.79    0.75   1
 -14   4   5    2.89    0.73  -2
 -14   4   6    2.89    0.73   1
 -13   4   4    1.27    0.90  -2
 -13   4   6    1.27    0.90   1
 -13   4   6    0.20    0.86   2
 -13   4   6    0.24    0.85   1
 -12   4   6    7.78    0.76   2
 -12   4   6   12.84    0.90   1
 -11   4   6    0.88    0.77   1
 -11   4   3    4.58    0.80  -2
 -11   4   6    4.58    0.80   1
 -11   4   6    0.61    0.60   2
 -10   4   2   30.08    0.96  -2
 -10   4   6   30.08    0.96   1
  -9   4   6   68.54    1.87   2
  -9   4   1   97.94    1.51  -2
  -9   4   6   97.94    1.51   1
  -9   4   6   77.54    2.79   1
  -8   4   6    2.99    0.32   2
  -8   4   6    4.51    0.38   1
   8   4   0    5.70    0.96  -2
  -8   4   6    5.70    0.96   1
  -7   4   6    2.28    0.28   1
  -7   4   6    1.53    0.29   2
  -6   4   6    5.10    0.38   2
  -6   4   6    7.58    0.51   1
   6   4   1   13.98    0.74  -2
  -6   4   6   13.98    0.74   1
   5   4   2    1.87    0.28  -2
  -5   4   6    1.87    0.28   1
   4   4   3  105.46    1.17  -2
  -4   4   6  105.46    1.17   1
  -4   4   6   68.82    2.14   2
  -3   4   6    9.75    0.46   1
  -3   4   6    6.28    0.43   2
   3   4   4   15.15    1.86  -2
  -3   4   6   15.15    1.86   1
  -2   4   6   53.08    0.93   1
  -2   4   6   38.06    0.72   2
  -1   4   6   31.32    1.07   1
   1   4   5   33.07    0.94  -2
  -1   4   6   33.07    0.94   1
  -1   4   6   23.50    0.82   2
   0   4   6   90.64    1.14  -2
   0   4   6   90.64    1.14   1
  -1   4   7   59.66    1.31  -2
   1   4   6   59.66    1.31   1
   1   4   6   33.30    1.05   1
   1   4   6   20.77    0.99   2
   2   4   6    8.43    0.50   2
   2   4   6   10.99    0.49   1
  -3   4   8   21.02    2.13  -2
   3   4   6   21.02    2.13   1
   3   4   6   18.55    0.73   1
   3   4   6   13.40    0.67   2
  -4   4   9   13.15    0.72  -2
   4   4   6   13.15    0.72   1
  -5   4  10   15.62    0.73  -2
   5   4   6   15.62    0.73   1
  -6   4  11    0.48    0.80  -2
   6   4   6    0.48    0.80   1
   6   4   6    0.64    0.57   1
   7   4   6    1.52    0.46   1
   7   4   6    1.21    0.36   2
  -8   4  12    1.16    1.24  -2
   8   4   6    1.16    1.24   1
   8   4   6   -0.02    0.51   1
   8   4   6   -0.45    0.68   2
  -9   4  13    9.73    0.89  -2
   9   4   6    9.73    0.89   1
 -10   4  14    9.17    0.97  -2
  10   4   6    9.17    0.97   1
 -11   4  15   -0.50    2.08  -2
  11   4   6   -0.50    2.08   1
  11   4   6    1.79    1.20   1
  12   4   6    4.81    1.23   1
  12   4   6    3.49    0.96   2
 -13   4  16    3.88    1.90  -2
  13   4   6    3.88    1.90   1
  13   4   6    1.12    1.55   1
 -14   4  17    4.08    1.38  -2
  14   4   6    4.08    1.38   1
 -15   4  18    0.33    1.28  -2
  15   4   6    0.33    1.28   1
  16   4   6    1.64    1.51   1
 -16   4  19    2.44    2.83  -2
  16   4   6    2.44    2.83   1
 -21   5   6    1.02    2.50   2
 -20   5  10   -1.50    1.76  -2
 -20   5   6   -1.50    1.76   1
 -19   5   9    1.35    1.53  -2
 -19   5   6    1.35    1.53   1
 -18   5   8    0.66    1.88  -2
 -18   5   6    0.66    1.88   1
 -17   5   6    0.76    1.10   2
 -17   5   6    0.62    0.96   1
 -16   5   7    4.81    1.98  -2
 -16   5   6    4.81    1.98   1
 -16   5   6   -0.04    1.13   1
 -16   5   6    0.63    1.25   2
 -15   5   6   -0.11    0.69  -2
 -15   5   6   -0.11    0.69   1
 -14   5   5   -0.51    0.64  -2
 -14   5   6   -0.51    0.64   1
 -13   5   4    0.68    0.93  -2
 -13   5   6    0.68    0.93   1
 -13   5   6    0.62    0.94   2
 -13   5   6   -0.27    0.79   1
 -12   5   6    6.05    0.71   2
 -12   5   6    8.90    0.83   1
 -11   5   3   47.73    1.54  -2
 -11   5   6   47.73    1.54   1
 -11   5   6    3.15    1.39   2
 -11   5   6    6.63    1.09   1
 -10   5   2   21.67    0.85  -2
 -10   5   6   21.67    0.85   1
  -9   5   1   59.52    1.12  -2
  -9   5   6   59.52    1.12   1
  -8   5   6    8.91    0.52   2
  -8   5   6   11.57    0.59   1
   8   5   0   40.57    1.73  -2
  -8   5   6   40.57    1.73   1
  -7   5   6    9.81    0.44   2
  -7   5   6   14.33    0.50   1
  -6   5   6    9.32    0.47   2
  -6   5   6   13.07    0.53   1
   6   5   1   14.66    1.04  -2
  -6   5   6   14.66    1.04   1
   5   5   2    4.34    0.34  -2
  -5   5   6    4.34    0.34   1
   4   5   3    9.23    0.50  -2
  -4   5   6    9.23    0.50   1
  -4   5   6    6.39    0.78   2
  -4   5   6    6.68    0.64   1
  -3   5   6    4.22    0.35   2
  -3   5   6    6.55    0.48   1
   3   5   4    6.26    1.55  -2
  -3   5   6    6.26    1.55   1
  -2   5   6    4.31    0.35   2
  -2   5   6    6.80    0.37   1
   1   5   5  172.35    2.04  -2
  -1   5   6  172.35    2.04   1
  -1   5   6    5.03    1.19   1
   0   5   6    0.04    0.32  -2
   0   5   6    0.04    0.32   1
  -1   5   7    6.90    0.63  -2
   1   5   6    6.90    0.63   1
   1   5   6    3.91    0.71   2
   1   5   6    5.04    0.64   1
   2   5   6   22.09    0.64   1
   2   5   6   15.18    0.51   2
  -2   5   8   26.43    1.93  -2
   2   5   6   26.43    1.93   1
   3   5   6   48.25    1.00   1
   3   5   6   34.92    0.98   2
  -3   5   8  104.23    4.21  -2
   3   5   6  104.23    4.21   1
  -4   5   9   90.86    1.47  -2
   4   5   6   90.86    1.47   1
  -5   5  10   18.52    0.79  -2
   5   5   6   18.52    0.79   1
  -6   5  11   69.31    2.01  -2
   6   5   6   69.31    2.01   1
   6   5   6   59.35    1.92   1
   7   5   6    1.37    0.41   2
   7   5   6    2.52    0.54   1
   8   5   6   18.97    1.20   1
  -8   5  12   24.04    2.02  -2
   8   5   6   24.04    2.02   1
   8   5   6   10.59    1.54   2
  -9   5  13    4.35    0.82  -2
   9   5   6    4.35    0.82   1
 -10   5  14   34.97    1.70  -2
  10   5   6   34.97    1.70   1
 -11   5  15   10.09    1.93  -2
  11   5   6   10.09    1.93   1
  11   5   6   10.78    2.79   1
  12   5   6    8.40    1.21   2
  12   5   6   15.07    1.79   1
 -13   5  16   -1.27    1.82  -2
  13   5   6   -1.27    1.82   1
  13   5   6   -0.01    1.57   1
 -14   5  17   11.19    1.66  -2
  14   5   6   11.19    1.66   1
 -15   5  18    0.78    1.30  -2
  15   5   6    0.78    1.30   1
 -16   5  19   -0.58    1.74  -2
  16   5   6   -0.58    1.74   1
  16   5   6    0.32    2.36   1
 -20   6  10    0.28    2.33  -2
 -20   6   6    0.28    2.33   1
 -19   6   9    2.25    1.86  -2
 -19   6   6    2.25    1.86   1
 -18   6   8   14.25    2.40  -2
 -18   6   6   14.25    2.40   1
 -17   6   6    0.92    1.27   1
 -17   6   6    1.05    1.34   2
 -17   6   7    1.82    2.84  -2
 -17   6   6    1.82    2.84   1
 -16   6   6   15.49    3.13   1
 -16   6   6    7.73    2.59   2
 -16   6   7   11.80    2.29  -2
 -16   6   6   11.80    2.29   1
 -15   6   6    4.37    1.31  -2
 -15   6   6    4.37    1.31   1
 -14   6   5    7.62    1.00  -2
 -14   6   6    7.62    1.00   1
 -13   6   4    2.16    1.22  -2
 -13   6   6    2.16    1.22   1
 -13   6   6    1.48    0.78   2
 -13   6   6    2.11    1.01   1
 -12   6   6    9.01    0.83   1
 -12   6   6    6.07    0.73   2
 -11   6   6   31.35    1.80   1
 -11   6   6   21.52    1.68   2
 -11   6   3   49.98    1.60  -2
 -11   6   6   49.98    1.60   1
 -10   6   2    9.74    0.66  -2
 -10   6   6    9.74    0.66   1
  -9   6   1    9.10    0.60  -2
  -9   6   6    9.10    0.60   1
  -9   6   6    5.15    0.75   2
  -8   6   6    0.11    0.25   2
  -8   6   6    0.43    0.29   1
   8   6   0    5.75    0.88  -2
  -8   6   6    5.75    0.88   1
  -7   6   6    0.17    0.23   2
  -7   6   6    0.35    0.23   1
  -6   6   6   88.80    1.24   1
  -6   6   6   63.73    0.99   2
   6   6   1   91.18    2.07  -2
  -6   6   6   91.18    2.07   1
   5   6   2    9.70    0.48  -2
  -5   6   6    9.70    0.48   1
   4   6   3   17.09    0.73  -2
  -4   6   6   17.09    0.73   1
  -4   6   6   14.36    0.83   1
  -4   6   6    9.42    0.79   2
  -3   6   6    0.13    0.27   2
  -3   6   6    0.43    0.23   1
   3   6   4    0.23    1.37  -2
  -3   6   6    0.23    1.37   1
  -2   6   6   62.38    0.92   1
  -2   6   6   42.50    0.78   2
  -1   6   6    6.68    0.60   1
   1   6   5    8.46    0.73  -2
  -1   6   6    8.46    0.73   1
  -1   6   6    5.05    0.50   2
   0   6   6   57.18    0.99  -2
   0   6   6   57.18    0.99   1
  -1   6   7   37.09    1.15  -2
   1   6   6   37.09    1.15   1
   1   6   6   17.36    0.97   1
   1   6   6   13.31    0.85   2
   2   6   6    3.12    0.35   2
   2   6   6    4.18    0.41   1
   3   6   6    0.52    0.34   1
   3   6   6    0.41    0.37   2
  -3   6   8    1.92    0.95  -2
   3   6   6    1.92    0.95   1
  -4   6   9   11.30    0.71  -2
   4   6   6   11.30    0.71   1
  -5   6  10    2.98    0.52  -2
   5   6   6    2.98    0.52   1
  -6   6  11   17.96    1.24  -2
   6   6   6   17.96    1.24   1
   6   6   6   18.35    1.75   1
   7   6   6    4.18    0.70   1
   7   6   6    2.17    0.46   2
   8   6   6    0.25    0.80   2
   8   6   6    0.38    0.65   1
  -8   6  12    1.74    1.38  -2
   8   6   6    1.74    1.38   1
  -9   6  13    5.08    0.86  -2
   9   6   6    5.08    0.86   1
 -10   6  14   10.18    1.15  -2
  10   6   6   10.18    1.15   1
 -11   6  15    0.29    1.60  -2
  11   6   6    0.29    1.60   1
  11   6   6    0.89    1.77   1
  12   6   6   11.77    1.70   1
  12   6   6    6.81    1.15   2
 -13   6  16    4.29    2.03  -2
  13   6   6    4.29    2.03   1
  13   6   6    6.10    2.55   1
 -14   6  17    2.65    1.34  -2
  14   6   6    2.65    1.34   1
 -15   6  18    0.22    1.35  -2
  15   6   6    0.22    1.35   1
  16   6   6    1.98    2.59   1
 -19   7   9    0.07    1.49  -2
 -19   7   6    0.07    1.49   1
 -18   7   8    2.42    1.92  -2
 -18   7   6    2.42    1.92   1
 -17   7   6    2.43    1.09   2
 -17   7   6    3.34    1.23   1
 -16   7   6   -0.31    1.83   2
 -16   7   6   -2.08    1.51   1
 -16   7   7   -0.30    1.86  -2
 -16   7   6   -0.30    1.86   1
 -15   7   6    4.43    1.38  -2
 -15   7   6    4.43    1.38   1
 -14   7   5    0.54    0.94  -2
 -14   7   6    0.54    0.94   1
 -13   7   4    1.29    1.11  -2
 -13   7   6    1.29    1.11   1
 -13   7   6    0.57    1.47   2
 -12   7   6    0.56    0.56   1
 -12   7   6    0.62    0.51   2
 -11   7   3   14.88    1.37  -2
 -11   7   6   14.88    1.37   1
 -11   7   6    1.75    1.44   2
 -11   7   6    1.62    0.78   1
 -10   7   2    5.65    0.58  -2
 -10   7   6    5.65    0.58   1
  -9   7   1   22.53    0.79  -2
  -9   7   6   22.53    0.79   1
  -9   7   6   13.18    1.03   2
   8   7   0   48.59    2.02  -2
  -8   7   6   48.59    2.02   1
  -8   7   6   27.06    0.81   1
  -8   7   6   20.68    0.79   2
  -7   7   6    1.22    0.30   2
  -7   7   6    1.64    0.29   1
  -6   7   6    2.84    0.41   1
  -6   7   6    2.00    0.38   2
   6   7   1    8.91    0.91  -2
  -6   7   6    8.91    0.91   1
   5   7   2   30.79    0.74  -2
  -5   7   6   30.79    0.74   1
   4   7   3    0.27    0.45  -2
  -4   7   6    0.27    0.45   1
  -4   7   6    0.33    0.40   1
  -3   7   6    6.07    0.47   1
  -3   7   6    5.39    0.52   2
   3   7   4   61.76    2.31  -2
  -3   7   6   61.76    2.31   1
  -2   7   6    0.24    0.23   1
  -2   7   6    0.10    0.21   2
  -1   7   6   16.82    0.72   2
   1   7   5   28.57    1.04  -2
  -1   7   6   28.57    1.04   1
  -1   7   6   26.24    0.98   1
   0   7   6  150.95    1.52  -2
   0   7   6  150.95    1.52   1
   1   7   6    2.88    0.51   1
  -1   7   7    3.38    0.69  -2
   1   7   6    3.38    0.69   1
   1   7   6    2.10    0.49   2
   2   7   6   29.90    0.76   1
   2   7   6   21.27    0.75   2
   3   7   6    9.12    0.76   1
   3   7   6    4.83    0.66   2
  -3   7   8   16.14    2.39  -2
   3   7   6   16.14    2.39   1
  -4   7   9   44.40    1.31  -2
   4   7   6   44.40    1.31   1
  -5   7  10   27.45    1.08  -2
   5   7   6   27.45    1.08   1
   6   7   6   35.31    2.10   1
  -6   7  11   37.88    1.65  -2
   6   7   6   37.88    1.65   1
   7   7   6    1.70    0.48   2
   7   7   6    2.67    0.64   1
  -8   7  12   29.09    2.21  -2
   8   7   6   29.09    2.21   1
   8   7   6    9.27    1.49   2
   8   7   6   15.25    1.46   1
  -9   7  13   -0.52    0.71  -2
   9   7   6   -0.52    0.71   1
 -10   7  14   17.39    1.40  -2
  10   7   6   17.39    1.40   1
  11   7   6    3.23    2.04   1
 -11   7  15    4.30    1.90  -2
  11   7   6    4.30    1.90   1
  12   7   6    0.45    0.88   1
  12   7   6    0.39    0.82   2
 -13   7  16   -0.14    1.79  -2
  13   7   6   -0.14    1.79   1
  13   7   6   -0.33    1.49   1
 -14   7  17    2.21    1.35  -2
  14   7   6    2.21    1.35   1
 -15   7  18    0.13    1.34  -2
  15   7   6    0.13    1.34   1
 -19   8   9    2.58    1.99  -2
 -19   8   6    2.58    1.99   1
 -18   8   8    0.71    1.52  -2
 -18   8   6    0.71    1.52   1
 -17   8   6    0.44    1.03   1
 -17   8   6    0.09    0.88   2
 -16   8   6   12.13    3.10   2
 -16   8   7   21.09    2.69  -2
 -16   8   6   21.09    2.69   1
 -16   8   6   18.06    3.52   1
 -15   8   6    2.99    1.44  -2
 -15   8   6    2.99    1.44   1
 -14   8   5   13.80    1.39  -2
 -14   8   6   13.80    1.39   1
 -13   8   4    3.52    1.22  -2
 -13   8   6    3.52    1.22   1
 -13   8   6    2.18    1.56   2
 -12   8   6    5.85    0.82   2
 -12   8   6    9.15    1.16   1
 -11   8   3   15.16    1.36  -2
 -11   8   6   15.16    1.36   1
 -11   8   6    9.37    1.42   1
 -11   8   6    5.40    1.92   2
 -10   8   2   12.24    0.83  -2
 -10   8   6   12.24    0.83   1
  -9   8   1   53.57    1.35  -2
  -9   8   6   53.57    1.35   1
  -8   8   6    0.82    0.33   2
  -8   8   6    0.44    0.35   1
   8   8   0    5.14    1.16  -2
  -8   8   6    5.14    1.16   1
  -7   8   6   13.49    0.56   1
  -7   8   6   10.66    0.57   2
   6   8   1    5.16    0.69  -2
  -6   8   6    5.16    0.69   1
  -6   8   6    0.86    0.33   2
  -6   8   6    1.38    0.55   1
   5   8   2   17.63    0.62  -2
  -5   8   6   17.63    0.62   1
   4   8   3   23.09    0.87  -2
  -4   8   6   23.09    0.87   1
  -4   8   6   21.71    1.14   1
   3   8   4   23.47    1.36  -2
  -3   8   6   23.47    1.36   1
  -3   8   6   14.78    0.69   2
  -3   8   6   20.62    0.79   1
  -2   8   6    0.52    0.26   1
  -2   8   6    0.36    0.28   2
   1   8   5    4.20    0.67  -2
  -1   8   6    4.20    0.67   1
  -1   8   6    0.61    0.58   2
  -1   8   6    1.23    0.44   1
   0   8   6   15.42    0.61  -2
   0   8   6   15.42    0.61   1
   1   8   6   -0.31    0.52   1
  -1   8   7   -0.17    0.77  -2
   1   8   6   -0.17    0.77   1
   1   8   6    0.08    0.36   2
   2   8   6    7.23    0.57   2
   2   8   6   10.26    0.74   1
   3   8   6   20.18    0.99   1
  -3   8   8   86.60    4.42  -2
   3   8   6   86.60    4.42   1
   3   8   6   14.75    0.95   2
  -4   8   9   10.10    0.85  -2
   4   8   6   10.10    0.85   1
  -5   8  10    7.47    0.73  -2
   5   8   6    7.47    0.73   1
   6   8   6    5.63    1.37   1
  -6   8  11    5.12    1.10  -2
   6   8   6    5.12    1.10   1
   7   8   6    0.20    0.48   1
   7   8   6    0.72    0.43   2
   8   8   6    0.62    0.76   1
  -8   8  12    1.93    1.42  -2
   8   8   6    1.93    1.42   1
   8   8   6    1.57    1.04   2
  -9   8  13    3.54    0.90  -2
   9   8   6    3.54    0.90   1
 -10   8  14    3.66    0.98  -2
  10   8   6    3.66    0.98   1
 -11   8  15   -0.32    1.68  -2
  11   8   6   -0.32    1.68   1
  11   8   6   -0.64    1.42   1
  12   8   6    6.22    1.13   2
  12   8   6   10.35    1.64   1
 -13   8  16   -0.04    1.94  -2
  13   8   6   -0.04    1.94   1
  13   8   6    1.19    1.84   1
 -14   8  17    2.32    1.48  -2
  14   8   6    2.32    1.48   1
 -15   8  18    1.06    1.37  -2
  15   8   6    1.06    1.37   1
 -18   9   8    0.33    1.54  -2
 -18   9   6    0.33    1.54   1
 -17   9   6    3.91    1.29   1
 -17   9   6    2.82    1.15   2
 -16   9   7    4.05    2.05  -2
 -16   9   6    4.05    2.05   1
 -16   9   6    1.98    2.20   2
 -16   9   6   -1.27    1.80   1
 -15   9   6    3.38    1.42  -2
 -15   9   6    3.38    1.42   1
 -14   9   5   12.40    1.40  -2
 -14   9   6   12.40    1.40   1
 -13   9   4   -0.01    1.20  -2
 -13   9   6   -0.01    1.20   1
 -12   9   6    2.98    0.87   1
 -12   9   6    1.95    0.76   2
 -11   9   3   11.41    1.32  -2
 -11   9   6   11.41    1.32   1
 -11   9   6    2.48    1.52   2
 -11   9   6    3.75    1.07   1
 -10   9   2   32.88    1.19  -2
 -10   9   6   32.88    1.19   1
  -9   9   1   14.78    0.91  -2
  -9   9   6   14.78    0.91   1
  -8   9   6   33.30    1.12   1
  -8   9   6   26.47    1.08   2
   8   9   0   80.67    2.71  -2
  -8   9   6   80.67    2.71   1
  -7   9   6    7.58    0.51   2
  -7   9   6   11.23    0.59   1
  -6   9   6    0.70    0.53   1
  -6   9   6    0.82    0.37   2
   6   9   1    1.56    0.71  -2
  -6   9   6    1.56    0.71   1
   5   9   2    3.36    0.49  -2
  -5   9   6    3.36    0.49   1
   4   9   3    1.05    0.53  -2
  -4   9   6    1.05    0.53   1
  -4   9   6    1.03    0.79   1
  -4   9   6    0.40    0.46   2
  -3   9   6   15.20    0.75   1
   3   9   4   21.43    1.37  -2
  -3   9   6   21.43    1.37   1
  -3   9   6   11.77    0.66   2
  -2   9   6    1.37    0.33   1
  -2   9   6    0.91    0.32   2
  -1   9   6   19.04    1.60   1
  -1   9   6   12.49    1.28   2
   1   9   5   22.76    1.08  -2
  -1   9   6   22.76    1.08   1
   0   9   6    9.35    0.59  -2
   0   9   6    9.35    0.59   1
  -1   9   7    8.66    0.98  -2
   1   9   6    8.66    0.98   1
   1   9   6    0.77    0.62   1
   2   9   6    9.24    0.75   1
   2   9   6    6.93    0.82   2
   3   9   6    2.89    0.59   1
   3   9   6    2.03    0.60   2
  -4   9   9   13.25    0.92  -2
   4   9   6   13.25    0.92   1
  -5   9  10    5.37    0.79  -2
   5   9   6    5.37    0.79   1
  -6   9  11   25.13    1.52  -2
   6   9   6   25.13    1.52   1
   6   9   6   22.95    1.88   1
   7   9   6    4.11    0.58   2
   7   9   6    6.54    0.82   1
   8   9   6    9.84    1.63   2
   8   9   6   14.25    1.51   1
  -8   9  12   27.73    2.27  -2
   8   9   6   27.73    2.27   1
  -9   9  13   15.66    1.24  -2
   9   9   6   15.66    1.24   1
 -10   9  14    7.37    1.19  -2
  10   9   6    7.37    1.19   1
 -11   9  15    8.93    2.09  -2
  11   9   6    8.93    2.09   1
  11   9   6    7.49    2.77   1
  12   9   6    0.43    0.93   1
  12   9   6    0.53    0.79   2
  13   9   6    0.88    2.20   1
 -13   9  16    0.05    1.86  -2
  13   9   6    0.05    1.86   1
 -14   9  17    4.52    1.59  -2
  14   9   6    4.52    1.59   1
 -15   9  18   -0.50    2.79  -2
  15   9   6   -0.50    2.79   1
 -18  10   8    0.75    1.52  -2
 -18  10   6    0.75    1.52   1
 -17  10   6   -0.20    1.17   2
 -17  10   6    1.13    1.06   1
 -16  10   7    9.75    2.32  -2
 -16  10   6    9.75    2.32   1
 -16  10   6    7.06    2.80   2
 -16  10   6    7.06    2.61   1
 -15  10   6    5.77    1.45  -2
 -15  10   6    5.77    1.45   1
 -14  10   5   28.35    2.18  -2
 -14  10   6   28.35    2.18   1
 -13  10   4    3.28    1.35  -2
 -13  10   6    3.28    1.35   1
 -12  10   6   23.08    1.70   1
 -12  10   6   13.30    1.60   2
 -11  10   6    2.23    0.94   1
 -11  10   6    1.45    1.14   2
 -11  10   3    3.03    1.13  -2
 -11  10   6    3.03    1.13   1
 -10  10   2   10.80    0.82  -2
 -10  10   6   10.80    0.82   1
  -9  10   1    9.10    0.79  -2
  -9  10   6    9.10    0.79   1
  -8  10   6    5.49    0.63   1
   8  10   0    8.31    1.40  -2
  -8  10   6    8.31    1.40   1
  -8  10   6    4.40    0.69   2
  -7  10   6    0.22    0.32   1
  -7  10   6    0.78    0.44   2
  -6  10   6   12.79    2.10   1
   6  10   1   16.12    0.95  -2
  -6  10   6   16.12    0.95   1
  -6  10   6    8.15    0.58   2
   5  10   2   11.05    0.64  -2
  -5  10   6   11.05    0.64   1
   4  10   3   43.30    1.20  -2
  -4  10   6   43.30    1.20   1
  -4  10   6   36.37    2.32   1
  -4  10   6   26.53    1.39   2
  -3  10   6    0.91    0.36   2
  -3  10   6   -0.07    0.39   1
   3  10   4    9.89    1.44  -2
  -3  10   6    9.89    1.44   1
  -2  10   6    0.15    0.36   1
  -2  10   6    0.20    0.41   2
   1  10   5    2.02    0.73  -2
  -1  10   6    2.02    0.73   1
  -1  10   6    1.63    0.80   2
  -1  10   6    2.40    0.98   1
   0  10   6   42.79    1.22  -2
   0  10   6   42.79    1.22   1
  -1  10   7   17.49    1.21  -2
   1  10   6   17.49    1.21   1
   1  10   6   14.10    1.46   1
   2  10   6   13.89    0.89   1
   2  10   6    9.54    0.86   2
   3  10   6    1.55    0.57   1
   3  10   6    1.11    0.82   2
  -4  10   9    0.00    0.73  -2
   4  10   6    0.00    0.73   1
  -5  10  10    0.53    0.62  -2
   5  10   6    0.53    0.62   1
  -6  10  11    1.31    0.87  -2
   6  10   6    1.31    0.87   1
   6  10   6    1.73    1.44   1
   7  10   6    0.82    0.53   1
   7  10   6    0.64    0.46   2
   8  10   6   15.93    1.64   1
  -8  10  12   18.76    2.19  -2
   8  10   6   18.76    2.19   1
   8  10   6    8.82    1.65   2
  -9  10  13    6.72    1.03  -2
   9  10   6    6.72    1.03   1
 -10  10  14    1.88    1.00  -2
  10  10   6    1.88    1.00   1
  11  10   6    2.52    2.02   1
 -11  10  15    3.45    1.91  -2
  11  10   6    3.45    1.91   1
  12  10   6    1.14    0.81   2
  12  10   6    1.31    1.05   1
 -13  10  16    0.02    1.95  -2
  13  10   6    0.02    1.95   1
  13  10   6   -0.77    1.77   1
 -14  10  17    2.84    1.52  -2
  14  10   6    2.84    1.52   1
 -18  11   8    0.81    3.41  -2
 -18  11   6    0.81    3.41   1
 -17  11   6    3.72    1.79   2
 -17  11   6    5.16    1.44   1
 -16  11   7    1.88    1.89  -2
 -16  11   6    1.88    1.89   1
 -16  11   6   -0.09    2.21   1
 -15  11   6    0.32    1.26  -2
 -15  11   6    0.32    1.26   1
 -14  11   5    6.61    1.50  -2
 -14  11   6    6.61    1.50   1
 -13  11   4    1.41    1.36  -2
 -13  11   6    1.41    1.36   1
 -12  11   6    3.78    1.15   2
 -12  11   6    7.09    1.21   1
 -11  11   6    0.65    1.59   2
 -11  11   3    0.34    1.11  -2
 -11  11   6    0.34    1.11   1
 -11  11   6    0.91    0.80   1
 -10  11   2    2.97    0.63  -2
 -10  11   6    2.97    0.63   1
  -9  11   1   15.36    0.91  -2
  -9  11   6   15.36    0.91   1
  -8  11   6    1.79    0.53   1
  -8  11   6    1.29    0.52   2
   8  11   0   12.39    1.39  -2
  -8  11   6   12.39    1.39   1
  -7  11   6   19.29    0.85   1
  -7  11   6   13.38    0.95   2
  -6  11   6    5.27    1.04   2
   6  11   1   15.51    0.93  -2
  -6  11   6   15.51    0.93   1
   5  11   2    1.63    0.66  -2
  -5  11   6    1.63    0.66   1
   4  11   3    2.51    0.78  -2
  -4  11   6    2.51    0.78   1
  -4  11   6    2.13    0.62   2
   3  11   4   15.92    1.66  -2
  -3  11   6   15.92    1.66   1
  -3  11   6    4.13    0.61   2
  -3  11   6    4.55    0.83   1
  -2  11   6   11.06    0.81   1
  -2  11   6    7.47    0.90   2
   1  11   5   12.49    1.00  -2
  -1  11   6   12.49    1.00   1
  -1  11   6    5.11    1.44   2
   0  11   6   70.06    1.81  -2
   0  11   6   70.06    1.81   1
  -1  11   7    7.50    0.99  -2
   1  11   6    7.50    0.99   1
   1  11   6    4.29    1.36   1
   2  11   6   40.10    1.49   2
   2  11   6   53.45    1.78   1
  -2  11   8  102.44    3.82  -2
   2  11   6  102.44    3.82   1
   3  11   6   27.58    1.26   1
   3  11   6   19.55    1.70   2
  -4  11   9   19.19    1.25  -2
   4  11   6   19.19    1.25   1
  -5  11  10    2.26    0.78  -2
   5  11   6    2.26    0.78   1
  -6  11  11   22.56    1.44  -2
   6  11   6   22.56    1.44   1
   6  11   6   23.27    3.06   1
   7  11   6    2.65    0.60   2
   7  11   6    3.64    0.75   1
  -8  11  12   16.68    2.21  -2
   8  11   6   16.68    2.21   1
   8  11   6   14.37    1.60   1
   8  11   6    8.27    1.66   2
  -9  11  13    0.00    0.91  -2
   9  11   6    0.00    0.91   1
 -10  11  14   12.21    1.37  -2
  10  11   6   12.21    1.37   1
 -11  11  15    1.88    1.94  -2
  11  11   6    1.88    1.94   1
  11  11   6    2.43    2.08   1
  12  11   6    0.00    1.01   1
  12  11   6    0.63    0.86   2
 -13  11  16    3.43    2.17  -2
  13  11   6    3.43    2.17   1
  13  11   6    4.20    2.57   1
 -14  11  17    0.65    2.73  -2
  14  11   6    0.65    2.73   1
 -17  12   6    3.12    1.63   2
 -17  12   6    2.51    1.56   1
 -16  12   7    9.68    2.28  -2
 -16  12   6    9.68    2.28   1
 -16  12   6    6.13    2.98   1
 -15  12   6    4.32    1.45  -2
 -15  12   6    4.32    1.45   1
 -14  12   5   10.65    1.62  -2
 -14  12   6   10.65    1.62   1
 -13  12   4    1.81    1.37  -2
 -13  12   6    1.81    1.37   1
 -12  12   6    5.26    1.12   1
 -12  12   6    4.04    1.23   2
 -11  12   3    5.14    1.30  -2
 -11  12   6    5.14    1.30   1
 -11  12   6    1.51    1.79   2
 -10  12   2    6.86    0.74  -2
 -10  12   6    6.86    0.74   1
  -9  12   1    4.14    0.70  -2
  -9  12   6    4.14    0.70   1
   8  12   0    6.04    1.32  -2
  -8  12   6    6.04    1.32   1
  -8  12   6    1.10    0.58   2
  -8  12   6    1.42    0.54   1
  -7  12   6    3.89    0.59   1
  -7  12   6    2.67    0.61   2
   6  12   1   -0.05    0.75  -2
  -6  12   6   -0.05    0.75   1
   5  12   2    0.25    0.62  -2
  -5  12   6    0.25    0.62   1
   4  12   3    5.41    0.95  -2
  -4  12   6    5.41    0.95   1
  -3  12   6    9.82    0.83   2
  -3  12   6   13.35    1.25   1
   3  12   4   15.80    2.98  -2
  -3  12   6   15.80    2.98   1
  -2  12   6    9.25    1.04   2
  -2  12   6   14.08    1.14   1
   1  12   5   11.83    1.21  -2
  -1  12   6   11.83    1.21   1
  -1  12   6    4.77    1.46   2
   0  12   6   21.05    1.16  -2
   0  12   6   21.05    1.16   1
  -1  12   7   17.99    1.23  -2
   1  12   6   17.99    1.23   1
  -2  12   8    5.36    1.41  -2
   2  12   6    5.36    1.41   1
   2  12   6    6.96    1.42   1
   2  12   6    3.99    0.75   2
[truncated: 619,341 more chars]
