# Supplementary material for: Crystal structure of chlorido­{5,10,15,20-tetra­kis­[2-(2,2-di­methyl­propanamido)­phen­yl]porphyrinato-κ4 N}iron(III)
Source: Acta Crystallogr E Crystallogr Commun. 2015 Jan 31;71(Pt 2):m42–3. doi: 10.1107/S205698901500153X (PMC4384593; doi:10.1107/S205698901500153X)
Supplement: Supplementary file 2 [file e-71-00m42-Isup2.hkl]

#
# h,k,l, Fc-squared, Fo-squared, sigma(Fo-squared), status flag
#
data_I
_shelx_title ' 13219 in P2(1)/n'
_shelx_refln_list_code          4
_shelx_F_calc_maximum      728.81
_exptl_crystal_F_000      2316.00
_reflns_d_resolution_high  0.8121

loop_
 _space_group_symop_operation_xyz
 'x, y, z'
 '-x+1/2, y+1/2, -z+1/2'
 '-x, -y, -z'
 'x-1/2, -y-1/2, z-1/2'

_cell_length_a    17.7630
_cell_length_b    17.6520
_cell_length_c    20.1450
_cell_angle_alpha  90.000
_cell_angle_beta  110.570
_cell_angle_gamma  90.000

_shelx_F_squared_multiplier     1.000

loop_
 _refln_index_h
 _refln_index_k
 _refln_index_l
 _refln_F_squared_calc
 _refln_F_squared_meas
 _refln_F_squared_sigma
 _refln_observed_status
   2   0   0      21498.46      27938.72       179.56 o
   2   0   0      14855.58      18206.10        97.33 o
   4   0   0        136.03        195.22        22.93 o
   4   0   0        196.85        364.16        33.56 o
   4   0   0        196.85        312.69        31.88 o
   6   0   0        649.46        585.11        40.28 o
   6   0   0        448.78        396.04        25.17 o
   6   0   0        649.46        524.14        52.02 o
   8   0   0        780.79       1113.72        40.28 o
   8   0   0       1129.94       1472.84        48.67 o
  -9   0   7          1.65        -58.18        23.49 o
  10   0   0       1293.84       1257.48        70.48 o
 -11   0   9        409.18        398.84       112.99 o
  12   0   0       1040.24       1110.37       105.16 o
  12   0   0        718.81        825.64        83.35 o
  14   0   0        220.80        178.44        79.43 o
  16   0   0        189.32        132.57       100.69 o
  18   0   0        140.56        100.13       137.05 o
  18   0   0         89.47         17.90        98.45 o
 -19   0  15        388.96        330.59       129.78 o
   1   1   0          7.95         17.90        12.31 o
   2   1   0        784.83        615.88        18.46 o
   2   1   0        542.32        373.11        13.98 o
   3   1   0      34284.25      43919.05       125.30 o
   3   1   0      23690.64      28686.05       102.93 o
   4   1   0       3675.67       4618.23        41.39 o
   4   1   0       5319.30       6984.40        58.73 o
   4   1   0       5792.43       7605.31       109.64 o
   5   1   0       3315.45       3416.68        40.28 o
   6   1   0       3302.48       3650.51        45.31 o
   6   1   0       2282.04       2562.51        43.07 o
   7   1   0        676.64        681.88        22.38 o
   7   1   0        979.20        981.71        27.97 o
   8   1   0          6.98         14.54        11.19 o
   8   1   0         10.11         24.61        13.98 o
   8   1   0         18.34         55.38        46.43 o
   9   1   0        107.42         77.19        27.97 o
   9   1   0        192.07        169.49        24.61 o
   9   1   0        155.46        133.13        32.44 o
  10   1   0       2756.93       2512.73        64.89 o
  11   1   0       1183.56       1075.69       102.37 o
  11   1   0        362.30        467.64        55.94 o
  12   1   0        463.28        619.79        62.65 o
  12   1   0        320.13        338.42        37.48 o
  13   1   0        450.71        463.72        85.03 o
  13   1   0        745.76        836.27       103.49 o
  14   1   0        611.50        530.29        66.01 o
  15   1   0        334.15        369.19        64.89 o
  16   1   0         33.80         45.31        79.99 o
  16   1   0         20.48         34.68        92.30 o
  17   1   0         15.22         12.87        76.63 o
  17   1   0         22.03         30.21        44.19 o
  18   1   0        496.76        680.76       118.03 o
  18   1   0        187.72        311.57       102.93 o
  19   1   0         21.36          2.24        73.84 o
   0   2   0      42689.10      57957.22       282.49 o
   1   2   0        270.75        254.52        11.75 o
   1   2   0        187.09        168.93         8.95 o
   2   2   0      12625.15      15340.96        66.57 o
   2   2   0      18270.66      22452.90        88.38 o
   3   2   0      16648.07      21296.66        79.43 o
   3   2   0      24092.49      31228.99        96.77 o
   4   2   0       3557.03       5825.37        63.77 o
   4   2   0      11481.27      13897.20       153.83 o
   4   2   0       5147.61       6201.27        52.58 o
   5   2   0      10806.57      14368.20        77.19 o
   6   2   0       6655.33       6322.10        64.89 o
   6   2   0       9631.36       9549.71        76.63 o
   6   2   0      10474.61      10028.54       153.27 o
   7   2   0      10060.83      10674.06        76.08 o
   7   2   0       6952.10       7209.27        63.21 o
   8   2   0       2966.43       2881.92        45.31 o
   8   2   0       2049.82       2271.08        53.14 o
   8   2   0       4677.57       4309.45       198.58 o
   9   2   0       1153.08       1151.76        40.83 o
   9   2   0        512.64        776.42        65.45 o
   9   2   0        741.88        954.86        66.57 o
  10   2   0        134.51        132.01        30.21 o
  11   2   0       2114.34       2280.59       130.34 o
  11   2   0       1689.08       2003.69        90.62 o
  12   2   0        485.23        465.40        48.67 o
  12   2   0        702.20        785.37        67.68 o
  13   2   0         47.62         76.63        76.08 o
  13   2   0         25.53         41.39        50.34 o
  14   2   0       2162.40       2488.68       109.64 o
  15   2   0        167.94        202.50        59.29 o
  16   2   0        376.75        311.01       107.40 o
  16   2   0        369.50        373.66        98.45 o
  17   2   0        100.67         66.01        46.99 o
  17   2   0        145.69        101.81        50.90 o
  18   2   0          6.67        104.04        82.23 o
  18   2   0        167.50        175.09        98.45 o
  19   2   0        240.67        272.98        88.94 o
   1   3   0      48735.64      61945.59       161.10 o
   1   3   0      70528.48      89161.59       209.21 o
   2   3   0        652.23        736.14        22.38 o
   2   3   0        450.69        535.88        16.22 o
   3   3   0         58.30         43.63         9.51 o
   3   3   0         40.29         32.44         8.95 o
   3   3   0        199.70        217.04        66.57 o
   4   3   0       8166.60       9146.96        66.01 o
   4   3   0       5643.17       6803.16        66.01 o
   4   3   0      10810.84      12154.74       152.15 o
   5   3   0       2471.75       2763.33        37.48 o
   6   3   0       3907.22       4109.20        56.50 o
   6   3   0       5654.40       5975.28        63.77 o
   6   3   0       5945.98       6154.84       126.98 o
   7   3   0        267.36        241.65        17.90 o
   7   3   0        386.91        454.77        21.82 o
   8   3   0       1228.22       1091.91        31.33 o
   8   3   0        848.71        788.16        31.33 o
   8   3   0       1599.02       1666.95       140.40 o
   9   3   0       2057.20       1851.54        49.78 o
   9   3   0       1198.66       1366.00        83.35 o
   9   3   0        828.28       1142.81        83.91 o
  10   3   0        167.84        179.56        30.77 o
  11   3   0       1768.58       1792.25       120.83 o
  11   3   0        169.30        260.67        49.23 o
  12   3   0        328.21        398.84        41.95 o
  12   3   0        474.98        628.74        63.77 o
  13   3   0        443.02        413.38        81.67 o
  13   3   0        724.63        628.74        95.65 o
  14   3   0       2326.26       2237.51       104.60 o
  15   3   0        124.97        128.66        58.73 o
  16   3   0          8.16         25.73        63.21 o
  16   3   0          8.30        -32.44        95.65 o
  17   3   0         97.96        114.11        59.29 o
  17   3   0        141.76        167.81        62.65 o
  18   3   0        100.51        123.06        92.86 o
  19   3   0         41.69         76.63        76.08 o
   0   4   0        925.24        570.01        25.73 o
   1   4   0        418.19        366.95        17.34 o
   1   4   0        288.97        257.31        14.54 o
   2   4   0      10220.10      13056.46        68.80 o
   2   4   0      14790.16      18610.53       105.16 o
   3   4   0       2373.37       3288.03        39.16 o
   3   4   0       3434.66       4980.71        43.63 o
   4   4   0      11953.04      13001.08       101.25 o
   4   4   0      17298.01      19236.47       109.08 o
   4   4   0      17353.53      19141.94       185.71 o
   5   4   0       1912.19       2341.00        35.80 o
   6   4   0       4381.26       4807.30        59.29 o
   6   4   0       3027.48       3194.05        52.58 o
   6   4   0       4878.36       5013.15       120.83 o
   7   4   0          0.99         18.46        12.31 o
   7   4   0          0.68         32.44        13.43 o
   8   4   0        130.36        106.84        16.22 o
   8   4   0         90.08         92.86        16.78 o
   8   4   0        275.45        238.85        83.35 o
   9   4   0       1741.26       1708.34        49.78 o
   9   4   0        836.67       1283.77        90.62 o
  10   4   0       1899.48       1885.67        69.36 o
  11   4   0          7.64         -1.12        25.73 o
  11   4   0          9.63         58.18        97.89 o
  12   4   0          6.55         49.23        27.41 o
  12   4   0          9.47         43.07        29.65 o
  13   4   0        525.85        479.39        95.65 o
  13   4   0        494.89        545.95        87.82 o
  14   4   0        302.95        278.01        58.18 o
  15   4   0         29.12        -27.97        58.73 o
  16   4   0        129.64         99.01        84.47 o
  17   4   0        474.93        535.88        90.62 o
  17   4   0        328.18        318.29        69.92 o
  18   4   0         83.15         33.56        91.74 o
  19   4   0        206.55        173.97       111.32 o
   1   5   0      14164.10      17208.17        92.30 o
   1   5   0      20497.79      24372.13       124.18 o
   1   5   0      38310.66      45384.63       461.49 o
   2   5   0         46.03         46.99        10.07 o
   2   5   0         66.61         61.53        13.98 o
   3   5   0        446.41        376.46        23.49 o
   3   5   0        308.47        267.94        16.78 o
   4   5   0         20.81          8.39        10.07 o
   4   5   0         33.37         50.90        35.24 o
   4   5   0         14.38         17.34        14.54 o
   5   5   0        358.19        423.45        21.82 o
   6   5   0       4359.66       4868.27        60.97 o
   6   5   0       4495.02       4822.40       125.30 o
   6   5   0       3012.56       3285.79        59.29 o
   7   5   0        670.66        643.29        26.29 o
   7   5   0        463.43        498.41        24.05 o
   8   5   0       2444.06       2520.00        47.55 o
   8   5   0       1688.86       1785.54        44.75 o
   8   5   0       2738.25       2816.47       175.09 o
   9   5   0        294.71        293.11        29.65 o
   9   5   0        288.67        323.88        63.77 o
  10   5   0       1191.98       1164.63        50.90 o
  11   5   0        409.94        468.20        53.70 o
  11   5   0       1751.85       1524.87       161.10 o
  12   5   0        174.71        208.65        37.48 o
  12   5   0        252.83        297.59        44.19 o
  13   5   0        370.89        377.58        92.86 o
  13   5   0        267.57        425.13       126.42 o
  14   5   0       1331.30       1440.40       104.60 o
  15   5   0        130.18        104.60        67.13 o
  16   5   0        279.89        239.41       107.40 o
  17   5   0         56.11         81.67        66.57 o
  17   5   0         81.20         70.48        59.29 o
  18   5   0        385.78        253.40       107.96 o
  18   5   0        101.75        207.53       145.44 o
  19   5   0          7.97        -44.19       100.13 o
   0   6   0       1205.57       1764.84        50.34 o
   1   6   0       1550.94       1950.55        38.04 o
   1   6   0       2244.47       2664.32        46.43 o
   1   6   0       2398.42       2976.45       139.84 o
   2   6   0       4369.83       4199.81        53.14 o
   2   6   0       3019.58       2879.68        39.16 o
   3   6   0        103.27        128.66        13.98 o
   3   6   0        149.45        201.38        21.82 o
   4   6   0       4202.63       4981.83        76.08 o
   4   6   0       5410.62       6193.44       121.39 o
   4   6   0       2904.04       3667.85        82.79 o
   5   6   0        979.13       1472.28        40.83 o
   5   6   0        979.13       1378.31        54.82 o
   6   6   0       1686.35       2008.73        53.14 o
   6   6   0       2440.42       2972.54        49.23 o
   6   6   0       2515.55       3048.61       163.34 o
   7   6   0        354.06        340.10        21.82 o
   7   6   0        512.38        501.76        26.29 o
   7   6   0        536.12        590.70        86.70 o
   8   6   0        331.19        333.95        27.97 o
   8   6   0        479.28        521.34        29.65 o
   8   6   0        489.36        444.15        65.45 o
   9   6   0         60.61         27.97        24.61 o
   9   6   0         19.80         -3.36        33.56 o
  10   6   0        313.13        318.85        40.28 o
  11   6   0        350.90        235.50        66.57 o
  11   6   0        398.26        227.67        79.43 o
  12   6   0         19.75          5.03        27.97 o
  12   6   0         28.59          4.48        34.12 o
  13   6   0        125.68        225.99        90.06 o
  13   6   0        123.57        243.89       103.49 o
  14   6   0        236.31        184.59        67.13 o
  15   6   0        112.05         84.47        80.55 o
  16   6   0        182.05        192.99       107.40 o
  16   6   0        205.36        112.99       139.29 o
  17   6   0          0.24         29.09        52.58 o
  17   6   0          0.17         67.68        54.26 o
  18   6   0        388.06        537.56       112.99 o
  19   6   0         24.04         -6.15       104.04 o
   1   7   0      15320.06      18789.53       176.76 o
   1   7   0       1113.16       1808.47        57.62 o
   1   7   0       1610.93       2228.56        68.80 o
   2   7   0        577.76        650.00        27.97 o
   2   7   0        399.23        491.69        22.38 o
   3   7   0       3953.79       4191.98        51.46 o
   3   7   0       2732.10       2989.32        43.63 o
   4   7   0       4626.74       5390.73        95.09 o
   4   7   0       4620.52       4954.98        87.82 o
   4   7   0       3192.81       3445.77       112.44 o
   5   7   0        409.24        608.60        37.48 o
   5   7   0         16.18        473.79        47.55 o
   6   7   0       2602.25       2970.86        65.45 o
   6   7   0       3765.88       4127.65        58.18 o
   6   7   0       3863.35       4416.29       144.88 o
   7   7   0         64.38         58.73        16.78 o
   7   7   0         44.49         38.04        13.43 o
   7   7   0        125.64         34.12        73.84 o
   8   7   0       1299.17       1311.18        42.51 o
   8   7   0       1880.11       1711.70        49.78 o
   8   7   0       2960.69       2863.46       121.94 o
   9   7   0        880.63        939.20        41.95 o
  10   7   0        697.53        710.97        55.94 o
  11   7   0       1332.12       1365.44       119.15 o
  11   7   0        608.33        902.28       105.72 o
  11   7   0        420.36        705.94       124.74 o
  12   7   0          6.38         30.77        28.53 o
  12   7   0          9.23         14.54        31.88 o
  13   7   0        101.93         62.09        84.47 o
  13   7   0         51.02          9.51        79.99 o
  14   7   0       1437.84       1236.23       124.18 o
  15   7   0          8.53        -43.07        73.28 o
  16   7   0         38.61        -15.66       137.61 o
  16   7   0         18.03         35.24        97.33 o
  17   7   0          2.39         -3.92        52.58 o
  17   7   0          3.46         18.46        59.85 o
  18   7   0        172.37        220.95       110.76 o
   0   8   0       9738.06      14113.12       150.47 o
   1   8   0         70.60         99.57        21.82 o
   1   8   0        102.16         96.21        21.82 o
   1   8   0        456.89        585.11        43.63 o
   2   8   0       2803.10       2606.70        43.07 o
   2   8   0       4056.55       3588.41        58.18 o
   3   8   0       1225.18       1614.37        35.80 o
   3   8   0       1773.04       2068.58        36.92 o
   4   8   0       2451.49       2555.24        97.33 o
   4   8   0       1627.16       1581.36       126.98 o
   4   8   0       1124.38       1259.16        78.31 o
   5   8   0         21.78         -1.68        24.05 o
   6   8   0       2268.49       2085.92       147.68 o
   6   8   0       1547.96       1482.35        50.90 o
   6   8   0       2240.15       2062.43        45.31 o
   7   8   0        515.82        447.50        26.85 o
   7   8   0        746.48        661.19        31.88 o
   8   8   0        362.38        340.10        30.21 o
   8   8   0        250.41        237.18        28.53 o
   8   8   0        372.92        477.15        71.04 o
   9   8   0        401.48        355.21        40.28 o
   9   8   0         93.70        254.52        52.02 o
  10   8   0       1527.75       1355.37        75.52 o
  11   8   0        244.25        253.40        74.96 o
  11   8   0        445.95        445.27       121.39 o
  11   8   0        168.78        156.63        86.14 o
  12   8   0          8.43          9.51        28.53 o
  12   8   0         12.20         16.78        36.92 o
  13   8   0        281.27        303.74        98.45 o
  13   8   0        208.64        284.16        85.58 o
  14   8   0        509.82        285.28        85.58 o
  15   8   0         73.59         35.24        86.14 o
  16   8   0         15.98        -40.28        90.06 o
  16   8   0         16.12       -132.57       132.57 o
  17   8   0          0.24        -22.93        52.02 o
  17   8   0          0.34        -46.43        53.14 o
  18   8   0        122.86        180.12       139.29 o
   1   9   0         78.03         56.50        23.49 o
   1   9   0        149.91        134.25        31.33 o
   1   9   0         53.92         43.63        19.58 o
   2   9   0         32.84         19.58        13.43 o
   2   9   0         47.52         40.28        16.22 o
   3   9   0        229.19        326.68        22.38 o
   3   9   0        331.68        454.77        24.05 o
   4   9   0       2304.27       2403.09        86.14 o
   4   9   0       1471.80       1061.70        38.60 o
   4   9   0       1017.02       1205.46        79.99 o
   5   9   0         21.24          8.95        29.65 o
   6   9   0         93.03        156.07        31.88 o
   6   9   0        154.06        139.84        85.58 o
   6   9   0         64.28         83.91        24.05 o
   7   9   0        133.07        184.04        29.09 o
   7   9   0         91.95        125.30        20.70 o
   8   9   0       3447.50       3553.17        67.68 o
   8   9   0       4637.91       5229.63       168.93 o
   8   9   0       2382.24       2598.87        72.72 o
   9   9   0       1685.24       1575.77        70.48 o
   9   9   0        478.52       1011.36        74.96 o
  10   9   0        218.36        234.94        53.14 o
  11   9   0       1072.39       1156.80       162.78 o
  11   9   0        747.89        922.42       115.23 o
  12   9   0         92.66        164.46        50.34 o
  12   9   0         64.03        125.30        36.92 o
  13   9   0          0.13         -1.68        45.87 o
  13   9   0         73.73         16.22        86.70 o
  13   9   0          0.19         63.77        63.21 o
  14   9   0         18.45        -11.19        74.40 o
  15   9   0        141.67        222.63        97.89 o
  16   9   0        134.75        319.41       162.22 o
  16   9   0         93.00         15.66        61.53 o
  16   9   0        134.59        183.48       136.49 o
  17   9   0         16.32         -5.59        54.82 o
  17   9   0         11.27        -25.17        50.34 o
  18   9   0         11.38        125.86       132.57 o
   0  10   0       8112.93       7143.27       121.39 o
   1  10   0       1092.47       1372.16        66.57 o
   1  10   0       1580.99       1645.13        73.28 o
   1  10   0       2619.93       2790.18        93.42 o
   2  10   0       7165.11       7515.81        92.86 o
   2  10   0      10369.10      10742.87       111.88 o
   3  10   0         57.58         96.21        20.14 o
   3  10   0         83.33         66.01        16.78 o
   4  10   0       1270.18       1455.50        75.52 o
   4  10   0       1124.37        886.62        39.72 o
   4  10   0        776.95        868.72        95.09 o
   5  10   0         38.12         93.42        31.33 o
   6  10   0        895.62        704.82       120.27 o
   6  10   0        212.22        210.33        58.73 o
   6  10   0        307.12        259.55        50.90 o
   7  10   0          0.04          2.24        18.46 o
   7  10   0          0.06          6.15        21.26 o
   8  10   0          2.96         16.78        25.17 o
   8  10   0          2.04         20.14        23.49 o
   8  10   0        220.21        325.00       107.40 o
   9  10   0        220.83        170.61        41.39 o
  10  10   0        261.24        232.70        56.50 o
  11  10   0        448.10        385.97        90.62 o
  11  10   0        309.64        170.61        58.73 o
  11  10   0        570.43        624.27       135.93 o
  12  10   0          3.09         96.21        46.99 o
  12  10   0          2.13         73.28        34.68 o
  13  10   0        263.25        327.80        97.33 o
  13  10   0        181.91         91.18        52.58 o
  13  10   0        302.24        255.08        99.01 o
  14  10   0       1207.59       1260.84       133.69 o
  15  10   0        171.15        198.02        99.57 o
  16  10   0        219.01        291.44       154.39 o
  16  10   0        121.47        -22.93        43.63 o
  16  10   0        175.78        133.13       138.73 o
  17  10   0         42.24          3.92        95.09 o
  17  10   0         29.19        -21.82       117.47 o
  18  10   0         17.64       -108.52       121.39 o
   1  11   0        277.52        997.93       120.27 o
   1  11   0       4384.19       4459.37       163.90 o
   1  11   0        401.62        891.65        69.36 o
   2  11   0        848.49        994.02        45.31 o
   2  11   0       1227.91       1324.05        44.75 o
   3  11   0          9.97         33.00        16.22 o
   3  11   0          6.89         29.09        19.02 o
   4  11   0       1384.60       1144.49        46.99 o
   4  11   0       1452.91       1503.05        66.01 o
   4  11   0        956.77       1030.38       103.49 o
   5  11   0       1622.12       1694.92        71.04 o
   6  11   0       1854.30       1717.29        95.09 o
   6  11   0       2320.39       2390.78       205.29 o
   6  11   0       1281.34       1438.16       158.86 o
   7  11   0          0.35         46.43        25.73 o
   7  11   0          0.24         41.95        22.38 o
   8  11   0        604.75        519.66        46.43 o
   8  11   0        889.64       1048.83       148.24 o
   8  11   0        875.18        879.34        58.73 o
   9  11   0        782.45        779.77        61.53 o
  10  11   0         45.18         90.06        52.02 o
  11  11   0          0.44         24.61        40.28 o
  11  11   0         74.92        101.25       111.32 o
  11  11   0          0.64        107.96        71.60 o
  12  11   0        166.44        180.68        39.72 o
  12  11   0        240.87        268.50        60.97 o
  13  11   0         26.83         12.31        39.16 o
  13  11   0         46.61         24.05        90.06 o
  13  11   0         38.83          8.39       110.76 o
  14  11   0         99.87          1.12        83.91 o
  15  11   0         12.20        -48.67        82.23 o
  16  11   0         74.97        115.79       126.98 o
  16  11   0         76.77        259.55       155.51 o
  16  11   0         51.81         -6.15        38.04 o
  17  11   0          9.12        128.66        92.30 o
  17  11   0          6.30         59.29       130.89 o
   0  12   0       2750.78       3308.17       132.57 o
   1  12   0        743.86        867.04        72.72 o
   1  12   0       1217.05       1308.95       107.40 o
   1  12   0        514.01        760.75       110.76 o
   2  12   0       1143.13       1272.59        54.26 o
   2  12   0       1654.29       1705.55        60.97 o
   3  12   0        384.07        351.85        39.16 o
   3  12   0        555.81        455.89        31.33 o
   4  12   0        431.25        474.91        51.46 o
   4  12   0        398.03        375.34        37.48 o
   5  12   0        229.11        152.71        34.12 o
   6  12   0        648.08        742.85        94.53 o
   6  12   0        748.36        805.51       106.28 o
   7  12   0         57.13         62.09        28.53 o
   7  12   0         39.48         69.92        26.29 o
   8  12   0        451.46        350.73        49.78 o
   8  12   0        311.96        250.60        38.04 o
   9  12   0         43.62         68.24        49.23 o
  10  12   0       1055.50        858.09        85.03 o
  11  12   0        287.26        413.94       130.34 o
  11  12   0        193.43        110.20        47.55 o
  11  12   0        279.92        260.11       124.18 o
  12  12   0        217.76        161.66        36.36 o
  12  12   0        315.14        224.31        59.29 o
  13  12   0        290.71        270.18       109.08 o
  13  12   0        289.30        303.18       143.76 o
  13  12   0        199.91         60.97        45.87 o
  14  12   0        173.71        265.15        91.18 o
  15  12   0        102.72        222.07        96.77 o
   1  13   0       1920.90       1996.98        85.03 o
   2  13   0       2686.57       2391.34        73.84 o
   2  13   0       1856.44       1763.16        65.45 o
   3  13   0        292.08        336.75        41.95 o
   3  13   0        422.69        397.72        40.83 o
   4  13   0        124.64        154.39        50.34 o
   4  13   0        123.79        196.90        47.55 o
   5  13   0         11.48         19.02        19.58 o
   5  13   0         13.70         18.46        22.93 o
   6  13   0        281.78        364.16        64.89 o
   7  13   0        155.63        177.88        32.44 o
   7  13   0        225.22        267.38        41.95 o
   8  13   0       1098.36       1027.58       180.12 o
   8  13   0        498.47        542.60        58.18 o
   8  13   0        721.37        809.42        74.40 o
   9  13   0        140.45        180.68        67.68 o
  10  13   0        324.01        345.14        71.04 o
  11  13   0        230.90        368.07       129.78 o
  11  13   0         20.62         48.11        96.77 o
  11  13   0         14.25         18.46        38.04 o
  12  13   0        288.90        406.67        84.47 o
  12  13   0        418.09        558.82        92.30 o
  13  13   0        116.21        198.02       106.84 o
  13  13   0         64.02         15.10        35.80 o
  14  13   0         19.58        131.45       147.12 o
  15  13   0        144.97        138.17       165.02 o
   0  14   0       1601.08       2104.94       119.15 o
   1  14   0        131.34        116.35        46.43 o
   2  14   0       1133.66       1313.42        62.65 o
   2  14   0       1640.59       1531.58        66.01 o
   3  14   0        982.38       1049.39        62.09 o
   3  14   0       1421.67       1419.70        60.97 o
   4  14   0        197.65        238.30        52.02 o
   4  14   0        229.51        193.55        57.06 o
   5  14   0         80.16         60.41        26.29 o
   6  14   0         90.05        154.39        62.09 o
   7  14   0        106.00        106.28        40.28 o
   7  14   0         73.25         73.84        29.09 o
   8  14   0        109.96        130.34        44.19 o
   8  14   0        159.13        221.51        77.19 o
   8  14   0        161.17        177.32        88.94 o
   9  14   0        406.29        422.89        68.24 o
  10  14   0       1327.10       1256.36       105.72 o
  11  14   0         41.22          4.48        35.80 o
  11  14   0         68.28         85.58       130.34 o
  11  14   0         59.65         58.18       107.40 o
  12  14   0         55.67         99.57        33.00 o
  12  14   0         80.57         95.65        56.50 o
  13  14   0         61.82          7.83       171.73 o
  13  14   0          0.79          5.59        32.44 o
  14  14   0         35.23         -5.03       129.78 o
  15  14   0        145.96        241.09       133.69 o
   1  15   0        428.27        420.65        55.38 o
   2  15   0        812.95        859.21        58.18 o
   2  15   0       1176.47       1096.38        64.33 o
   3  15   0         35.99         72.72        46.43 o
   3  15   0         52.09        136.49        38.04 o
   3  15   0        209.26         71.60       157.19 o
   4  15   0        120.11        105.16        41.39 o
   5  15   0         79.61         72.72        30.21 o
   6  15   0         83.36         93.98        63.77 o
   7  15   0        342.62        290.88        54.26 o
   7  15   0        236.75        159.98        35.80 o
   8  15   0        687.49        560.50        84.47 o
   8  15   0        475.06        446.38        54.82 o
   8  15   0       1145.31        991.22       136.49 o
   9  15   0       1333.43       1189.80       107.40 o
  10  15   0        805.94        868.16       115.23 o
  11  15   0          3.24        -14.54        30.21 o
  11  15   0          4.69        -38.04        94.53 o
  12  15   0        196.72        195.22        88.38 o
  12  15   0        135.93        139.84        33.56 o
  13  15   0          4.24          2.24        30.21 o
  13  15   0         47.66        -56.50       110.76 o
  14  15   0         16.15          0.56       133.69 o
   0  16   0        540.26        686.36        77.19 o
   1  16   0          8.61         23.49        50.90 o
   2  16   0        598.96        708.17        56.50 o
   2  16   0        413.88        536.44        50.90 o
   3  16   0        108.66        270.18        44.75 o
   3  16   0        622.72        430.72       173.97 o
   3  16   0         75.08        209.77        62.09 o
   4  16   0       1036.22       1034.85        66.57 o
   5  16   0        722.47        843.54        49.23 o
   6  16   0        354.76        384.29        78.31 o
   7  16   0         68.56        140.96        35.80 o
   7  16   0         99.22         87.82        45.31 o
   8  16   0         37.56         10.07        62.65 o
   8  16   0         25.95         32.44        38.60 o
   8  16   0         59.74         -2.80        91.18 o
   9  16   0        117.77         86.14        72.72 o
  10  16   0        149.18        180.12        88.94 o
  11  16   0          1.75         46.99        36.36 o
  11  16   0          2.54         36.92       119.15 o
  12  16   0         70.02         81.11        30.77 o
  12  16   0        101.33        110.20       131.45 o
  13  16   0         17.72         28.53        34.12 o
   1  17   0         34.04          3.92        46.99 o
   2  17   0         27.07         60.41        34.12 o
   2  17   0         39.18         88.38        36.36 o
   3  17   0        263.79        508.48        96.21 o
   3  17   0        210.99        219.84        54.26 o
   3  17   0        145.79        112.99        49.78 o
   4  17   0        638.75        737.82        62.65 o
   5  17   0        368.65        335.63        41.95 o
   6  17   0        780.54        819.49       109.08 o
   7  17   0         55.18         45.87        41.95 o
   7  17   0         38.13         50.34        31.88 o
   8  17   0         75.53         -3.36        81.11 o
   8  17   0         31.37         41.39        39.72 o
   8  17   0         45.39         94.53       105.16 o
   9  17   0        194.65        213.68        77.75 o
   9  17   0         81.03        142.64        43.63 o
  10  17   0        201.11        260.67       107.40 o
  11  17   0          2.19          5.59        32.44 o
  11  17   0         15.90         -6.15       183.48 o
  12  17   0         46.54        106.84        34.12 o
   0  18   0       1526.08       1679.25       111.88 o
   1  18   0        283.25        359.12        57.62 o
   2  18   0        169.65        204.73        60.97 o
   2  18   0        245.51        212.56        44.19 o
   2  18   0        325.37        398.84       181.80 o
   3  18   0        166.15        217.04        59.85 o
   3  18   0        114.81         86.70        52.02 o
   3  18   0        174.06        223.19        91.74 o
   4  18   0        305.33        172.85        52.02 o
   5  18   0         43.34         -1.12        31.88 o
   6  18   0         63.12        134.25        88.94 o
   7  18   0        118.66        101.25        52.58 o
   7  18   0         81.99         82.79        35.24 o
   8  18   0         14.70         10.63        83.91 o
   8  18   0          4.33        -20.70        32.44 o
   8  18   0          6.27          7.83        83.35 o
   9  18   0         79.04        124.74        73.84 o
  10  18   0          2.82         88.38        94.53 o
   1  19   0        126.72        170.61        63.77 o
   2  19   0          0.40         21.82        34.68 o
   2  19   0          0.28         25.73        47.55 o
   2  19   0         54.44        -39.72       174.53 o
   3  19   0         17.07         69.36        87.82 o
   3  19   0          6.09          8.39        44.19 o
   3  19   0          4.21         69.92        49.78 o
   4  19   0        218.92        273.54        53.70 o
   5  19   0         88.73         97.33        36.36 o
   6  19   0         27.26         64.33        78.31 o
   7  19   0         65.89         73.28        63.21 o
   7  19   0         45.53         48.67        33.56 o
   8  19   0         13.10         10.07        85.03 o
   9  19   0        104.90        118.59        71.60 o
   0  20   0         45.17         78.87        66.01 o
   1  20   0         44.19         36.36        56.50 o
   2  20   0        148.60        229.90        76.08 o
   2  20   0         77.75         66.01        49.78 o
   2  20   0        112.52         67.68       109.08 o
   3  20   0        209.05        198.58        62.09 o
   3  20   0        213.10        180.12       106.28 o
   3  20   0        144.45        111.88       126.98 o
   4  20   0         85.87         57.06        51.46 o
   5  20   0         16.04         50.34       104.04 o
   6  20   0         17.32        -92.86       109.64 o
   6  20   0         11.78         10.07        38.04 o
   7  20   0         56.45        151.59       212.00 o
   7  20   0         51.93        155.51       135.37 o
   2  21   0          0.09         87.82       124.18 o
 -19   0   1         34.75         80.55        81.67 o
 -17   0   1        131.14        102.37        71.04 o
 -17   0   1         90.62         67.13        72.16 o
 -16   0  12        207.14        133.69       104.04 o
 -15   0   1       1910.74       2092.08       148.24 o
 -14   0  10       1435.13       1278.18       115.79 o
 -13   0   1       2001.79       1753.09       180.68 o
 -13   0   1       1284.27       1279.30       163.90 o
 -11   0   1        499.55        545.95       114.67 o
 -11   0   1        499.55        645.52        72.16 o
  -9   0   1       3101.67       4741.29       115.23 o
  -9   0   1       3101.67       4593.06       107.96 o
  -7   0   1         76.44         83.35        22.93 o
  -7   0   1        110.63        127.54        19.02 o
  -5   0   1       4676.51       5613.92        91.74 o
  -4   0   2         56.81        112.44        36.92 o
  -3   0   1         92.20        164.46        15.66 o
  -3   0   1        133.43        267.38        20.70 o
   1   0   1      31887.36      39770.14       217.04 o
   1   0   1      22034.37      26740.54       237.74 o
   3   0   1       1708.69       2437.77        40.83 o
   3   0   1       1180.71       1689.32        36.36 o
  -4   0   4        922.81        840.75        46.43 o
   5   0   1       5814.47       4730.11        69.92 o
  -6   0   6       1640.20       1835.88        96.21 o
   7   0   1          5.32          8.39        14.54 o
   7   0   1          7.70         25.73        17.90 o
   9   0   1        758.17        829.56        45.87 o
  11   0   1          8.14        -20.70        53.70 o
  11   0   1          8.14         -2.24        92.30 o
  13   0   1        331.50        419.53       122.50 o
  13   0   1        486.21        505.12       128.10 o
 -14   0  12        150.24        206.97        82.79 o
  15   0   1       1096.04        928.01       161.10 o
 -16   0  14       1139.66       1024.78       194.66 o
  17   0   1         82.44        118.59        69.36 o
  17   0   1         56.97         41.95       118.59 o
  19   0   1         74.49        -68.80        87.26 o
 -19   1   1        192.26        185.15        73.84 o
 -18   1   1        121.07         57.62        87.26 o
 -18   1   1        101.68         95.09        75.52 o
 -17   1   1         25.48          5.59        49.78 o
 -17   1   1         36.87         22.38        46.43 o
 -16   1   1         48.99         37.48        78.31 o
 -16   1   1         20.68         67.13        97.89 o
 -15   1   1        793.47        800.47        77.19 o
 -14   1   1        170.42        195.78        55.38 o
 -13   1   1        290.22        220.95        77.75 o
 -13   1   1        106.47        118.59        59.29 o
 -12   1   1         14.03         15.10        26.29 o
 -12   1   1          9.70         21.26        21.82 o
 -11   1   1        598.69        473.79        79.99 o
 -11   1   1        121.81        111.32        31.33 o
 -10   1   1        607.39        484.42        38.04 o
  -9   1   1        110.83        120.27        21.82 o
  -9   1   1         81.87         54.82        22.38 o
  -8   1   1        336.20        504.00        25.73 o
  -8   1   1        486.53        691.95        24.05 o
  -7   1   1      10661.33      10425.70        74.96 o
  -7   1   1      15428.70      15522.76        91.18 o
  -6   1   1      14215.27      17150.55       111.88 o
  -6   1   1       9822.84      11849.32        81.11 o
  -6   1   1      14421.33      17254.59       268.50 o
  -5   1   1      34223.99      39866.91       149.91 o
  -3   1   1       7959.32       5532.25        46.43 o
  -3   1   1       3338.83       3690.78        38.60 o
  -2   1   1          0.25         13.43         5.59 o
  -2   1   1          0.17          9.51         5.59 o
  -1   1   1       8496.87      10780.34        78.31 o
  -1   1   1       5871.40       7163.40        76.63 o
   1   1   1        631.42        801.03        20.70 o
   1   1   1        436.32        498.97        12.87 o
   1   1   1        660.44        915.70        48.67 o
   2   1   1       3010.61       3012.25        29.09 o
   2   1   1       4356.85       4616.55        39.16 o
   3   1   1       7524.00       9185.00        51.46 o
   3   1   1      10888.46      14146.69        77.19 o
   4   1   1       1814.00       2257.09       112.99 o
   4   1   1        745.31       1019.19        27.41 o
   4   1   1       1078.59       1383.34        27.41 o
   5   1   1       1578.84       1574.65        30.77 o
   6   1   1       4861.82       5351.58        68.24 o
   6   1   1       4864.03       5640.21       106.84 o
   6   1   1       3359.55       3771.33        53.70 o
   7   1   1        196.83        329.47        20.70 o
   7   1   1        136.01        184.04        16.22 o
   8   1   1         12.71         12.87        12.31 o
   8   1   1         43.52          8.95        42.51 o
   8   1   1         18.40         12.31        13.98 o
   9   1   1        336.40        314.37        24.61 o
  10   1   1        981.68        945.91        52.02 o
  11   1   1       2028.93       1682.05       119.15 o
  11   1   1       1897.13       1589.75       109.08 o
  12   1   1        225.29        309.34        43.63 o
  12   1   1        326.03        287.52        49.23 o
  13   1   1        804.15        672.93       102.37 o
  13   1   1        521.71        533.09        90.62 o
  14   1   1        403.23        420.09        64.89 o
  15   1   1          4.59         38.04        62.09 o
  16   1   1        188.18         35.80       101.81 o
  16   1   1          0.42         61.53        66.57 o
  17   1   1         43.32         21.26        66.01 o
  17   1   1         62.69         59.85        50.90 o
  18   1   1          4.42        -25.73        73.84 o
  18   1   1         24.25        136.49        94.53 o
  19   1   1         78.69         95.09        79.43 o
 -19   2   1          8.33        132.01        72.16 o
 -18   2   1        194.46        150.47        95.65 o
 -18   2   1        182.54        185.71        90.06 o
 -17   2   1          1.42          4.48        50.34 o
 -17   2   1          2.05         -9.51        41.39 o
 -16   2   1        386.55        434.08        90.06 o
 -16   2   1         15.90         60.41        94.53 o
 -15   2   1       1336.37       1212.73        86.70 o
 -14   2   1       2437.99       2262.13       102.37 o
 -13   2   1       1773.55       1524.87       123.62 o
 -13   2   1       1572.96       1290.49       109.08 o
 -12   2   1        417.55        583.43        51.46 o
 -12   2   1        288.53        381.50        35.24 o
 -11   2   1       4174.75       4708.29       106.84 o
 -11   2   1       4430.02       4885.61       176.20 o
 -10   2   1        849.43        904.52        44.75 o
  -9   2   1       3583.34       3267.33        60.41 o
  -9   2   1       2474.41       2095.43        86.14 o
  -9   2   1       3580.88       3452.48       102.93 o
  -8   2   1         79.38        113.55        17.90 o
  -8   2   1        114.87        186.27        16.78 o
  -8   2   1        201.27        258.43        86.14 o
  -7   2   1       2133.84       2025.51        34.12 o
  -7   2   1       1474.50       1405.16        27.97 o
  -6   2   1        145.51        183.48        15.66 o
  -6   2   1        100.55         93.98        13.43 o
  -6   2   1       2712.89       3063.16        93.42 o
  -5   2   1       1285.12       1041.56        23.49 o
  -4   2   1      45206.69      62096.62       335.07 o
  -4   2   1      33888.02      47018.01       144.32 o
  -4   2   1      23416.84      34616.59       129.78 o
  -3   2   1        464.87        557.14        14.54 o
  -3   2   1        321.23        407.79        13.98 o
  -2   2   1        286.06        292.56        10.07 o
  -2   2   1        413.97        491.13        12.87 o
  -1   2   1        521.98        491.13        15.10 o
  -1   2   1        755.39        774.18        16.78 o
   0   2   1        614.47        853.61        17.90 o
   1   2   1        420.12        325.56        13.98 o
   1   2   1        607.99        464.84        18.46 o
   1   2   1       2575.78       1904.12        78.87 o
   2   2   1          4.44         26.85         7.27 o
   2   2   1          3.07         23.49         7.83 o
   3   2   1        379.25        322.20        15.10 o
   3   2   1        262.06        224.31        14.54 o
   3   2   1       2208.81       2031.10        76.08 o
   4   2   1         60.35         74.40        12.31 o
   4   2   1       2692.43       2900.38        63.77 o
   5   2   1       1483.89        970.52        24.05 o
   6   2   1       2355.54       2366.17        39.72 o
   6   2   1       3408.85       3432.35        44.19 o
   6   2   1       3587.77       3488.84       165.02 o
   7   2   1        507.74        454.22        21.26 o
   7   2   1        734.78        633.78        24.61 o
   8   2   1        213.11        321.08        21.82 o
   8   2   1        147.26        198.58        25.73 o
   8   2   1        218.56        267.94        90.06 o
   9   2   1       1292.96       1306.15        39.16 o
  10   2   1        467.11        521.34        43.63 o
  11   2   1        375.97        345.70        79.99 o
  11   2   1          3.91         19.58        41.39 o
  12   2   1        189.42        139.29        41.95 o
  12   2   1        130.89        133.13        34.12 o
  13   2   1        650.68        518.54        90.62 o
  13   2   1        801.82        607.49        98.45 o
  14   2   1         96.45        116.91        57.06 o
  15   2   1       1939.93       1639.54       113.55 o
  16   2   1        107.83         73.28        97.89 o
  16   2   1          0.03         43.07        68.24 o
  17   2   1         30.70         36.92        44.19 o
  17   2   1         21.22         26.85        62.09 o
  18   2   1         96.46        154.39        92.86 o
  18   2   1         62.80         61.53       125.30 o
  19   2   1         47.70         26.29       111.88 o
 -19   3   1         70.99        -13.43        64.89 o
 -18   3   1         43.94         -1.68        76.63 o
 -17   3   1         59.34         34.68        53.14 o
 -17   3   1         85.87         93.98        49.78 o
 -16   3   1        188.51        170.61        82.23 o
 -16   3   1          0.02          3.92        86.14 o
 -15   3   1       1601.87       1317.90        88.38 o
 -14   3   1        986.44        909.55        76.08 o
 -13   3   1        108.03        138.17        59.29 o
 -13   3   1        217.24        224.31        76.63 o
 -12   3   1         92.07         72.16        31.33 o
 -12   3   1         63.62        139.84        36.92 o
 -11   3   1       1351.86       1292.16        76.63 o
 -11   3   1       1903.14       1776.59       118.59 o
 -10   3   1       3864.44       3495.56        76.63 o
  -9   3   1        757.25        809.98        63.77 o
  -9   3   1       1035.22        931.92        38.04 o
  -9   3   1        523.26        585.67        60.97 o
  -8   3   1       8947.82      12567.00        96.77 o
  -8   3   1      12948.97      15706.79       102.93 o
  -8   3   1      21392.59      26760.12       450.30 o
  -7   3   1       2245.88       1900.77        35.80 o
  -7   3   1       3250.15       2826.54        41.95 o
  -6   3   1         71.25         95.65        15.10 o
  -6   3   1         49.24         46.99        15.10 o
  -6   3   1       4776.15       5427.09       122.50 o
  -5   3   1         76.19         40.83        13.43 o
  -4   3   1       1637.83       1837.56        66.01 o
  -4   3   1        283.33        545.95        21.82 o
  -4   3   1        410.03        561.06        20.14 o
  -3   3   1      25402.80      30622.62       106.84 o
  -3   3   1      36762.03      43485.54       132.01 o
  -2   3   1       3248.03       3975.50        34.12 o
  -2   3   1       2244.41       2672.15        36.92 o
  -1   3   1       6481.80       7723.90        57.62 o
  -1   3   1       9380.23      11354.27        64.33 o
   0   3   1        445.16        621.47        19.02 o
   1   3   1       3322.07       4482.30        44.19 o
   1   3   1       2295.57       3058.68        34.68 o
   1   3   1      12851.99      15705.12       231.02 o
   2   3   1      23135.51      28769.40       111.88 o
   2   3   1      15986.79      19717.54        85.58 o
   3   3   1       2216.61       2322.54        29.65 o
   3   3   1       3207.80       3499.47        39.16 o
   3   3   1       4597.67       4828.00       153.27 o
   4   3   1       1490.50       1557.31        32.44 o
   4   3   1       1029.95       1731.28        46.99 o
   4   3   1       4098.86       4872.19        84.47 o
   5   3   1        799.46        811.10        23.49 o
   6   3   1         48.83         30.77        13.98 o
   6   3   1         33.74         38.60        14.54 o
   6   3   1       1940.16       1429.77        67.13 o
   7   3   1        179.84        147.12        15.66 o
   7   3   1        260.26        217.04        17.34 o
   8   3   1        293.01        293.11        25.17 o
   8   3   1        424.03        525.82        25.17 o
   8   3   1        438.89        509.03        99.01 o
   9   3   1       1333.13       1289.37        43.63 o
   9   3   1        724.83       1127.71        85.58 o
  10   3   1        314.97        248.92        38.04 o
  11   3   1       1273.64        857.53        99.01 o
  11   3   1       1178.03        937.52        95.65 o
  12   3   1         50.40        107.96        33.56 o
  12   3   1         72.93         46.99        33.56 o
  13   3   1        640.62        585.67        93.98 o
  13   3   1        991.86        852.49       107.40 o
  14   3   1        776.03        764.11        74.96 o
  15   3   1        423.07        316.05        90.06 o
  16   3   1        133.01        223.75       124.74 o
  16   3   1        439.11        381.50       112.44 o
  17   3   1         41.38          5.03        62.09 o
  17   3   1         59.88         53.14        55.94 o
  18   3   1          5.01         31.33       112.44 o
  18   3   1          6.38         39.16        97.89 o
  19   3   1         16.30         26.85       107.40 o
 -19   4   1         37.67         29.65        76.63 o
 -18   4   1         55.77         73.84        81.67 o
 -17   4   1         18.77         61.53        49.23 o
 -17   4   1         27.16         95.09        59.85 o
 -16   4   1        926.00        960.45       107.96 o
 -15   4   1         15.15        -26.85        50.90 o
 -14   4   1        148.26        100.69        53.14 o
 -13   4   1         21.12        -20.70        34.68 o
 -13   4   1        113.35         50.34        71.04 o
 -12   4   1        702.45        721.60        56.50 o
 -12   4   1        485.40        438.55        45.31 o
 -11   4   1       1367.31       1516.48        96.77 o
 -11   4   1       1435.71       1600.38        96.21 o
 -11   4   1        944.82       1044.36       129.78 o
 -10   4   1         78.53         48.67        27.97 o
  -9   4   1       4821.67       5360.53       123.06 o
  -9   4   1       6149.32       6131.91        81.67 o
  -9   4   1       3331.80       3669.52       143.76 o
  -8   4   1        743.47        646.08        29.65 o
  -8   4   1       1075.93        822.85        29.09 o
  -8   4   1       1685.86       1649.05       134.81 o
  -7   4   1       7747.45       8424.24        72.72 o
  -7   4   1       5353.54       5965.21        61.53 o
  -6   4   1       3440.07       3908.38        53.14 o
  -6   4   1       2377.11       2682.78        45.87 o
  -6   4   1       4234.86       4940.43       121.94 o
  -5   4   1       2425.31       2855.07        38.60 o
  -4   4   1        825.91       1054.43        42.51 o
  -4   4   1      18708.89      20404.45       186.27 o
  -4   4   1        570.71       1848.75        51.46 o
  -3   4   1        149.84        126.98         9.51 o
  -3   4   1        103.54         95.65        10.07 o
  -2   4   1      20735.05      26404.91       123.62 o
  -2   4   1      30007.02      39622.47       128.10 o
  -1   4   1       1131.84       1934.89        36.92 o
  -1   4   1       1637.96       2951.28        35.24 o
  -1   4   1       1926.94       3206.92        86.70 o
   0   4   1       3546.80       4292.11        45.31 o
   1   4   1       9977.56      13668.42        86.14 o
   1   4   1       6894.56       9526.78        67.13 o
   2   4   1       6137.81       7139.35        55.94 o
   2   4   1       8882.42      10165.03        71.60 o
   3   4   1       3047.37       3510.10        46.43 o
   3   4   1       4410.05       5024.90        44.75 o
   4   4   1        164.11        142.08        18.46 o
   4   4   1       2842.43       2945.13        99.01 o
   5   4   1       2921.64       2827.66        39.72 o
   6   4   1        444.93        583.99        26.85 o
   6   4   1        307.45        401.63        27.41 o
   6   4   1        712.57        855.29        60.41 o
   7   4   1       3117.16       3107.91        46.99 o
   7   4   1       2153.98       2067.46        39.16 o
   8   4   1         40.54         62.09        17.90 o
   8   4   1         58.67         67.13        15.10 o
   8   4   1        381.68        305.42        90.62 o
   9   4   1       1077.67       1019.19        46.99 o
   9   4   1       1049.08        915.14        83.35 o
  10   4   1        205.16        232.14        33.56 o
  11   4   1       1432.66       1469.49       122.50 o
  11   4   1        546.66        790.96        71.04 o
  12   4   1         20.21         74.96        35.24 o
  12   4   1         29.24         25.73        33.56 o
  13   4   1        415.96        611.40        94.53 o
  13   4   1        664.17        695.87       106.28 o
  14   4   1        272.95        247.80        83.91 o
  15   4   1        303.13        251.72        86.14 o
  16   4   1         16.09        -89.50        89.50 o
  17   4   1        402.15        415.62        82.23 o
  17   4   1        277.89        251.16        70.48 o
  18   4   1        144.47        209.77       115.23 o
  18   4   1         41.31         54.26       137.05 o
  19   4   1         86.33        -16.78       106.28 o
 -19   5   1         12.94         11.75        73.84 o
 -18   5   1         20.57        -34.12        76.63 o
 -17   5   1        383.99        381.50        81.67 o
 -17   5   1        265.34        242.77        57.62 o
 -16   5   1         22.82         -2.80        76.63 o
 -15   5   1        378.23        417.30        76.08 o
 -14   5   1        176.66        144.32        60.97 o
 -13   5   1         93.09         59.85        44.19 o
 -13   5   1         64.33        120.27        78.31 o
 -13   5   1        144.59        163.34        77.75 o
 -12   5   1         11.82         77.19        30.21 o
 -12   5   1         17.11         29.65        28.53 o
 -11   5   1        345.19        303.18        77.19 o
 -11   5   1         15.85         40.83        62.65 o
 -11   5   1         22.94         47.55        34.12 o
 -10   5   1        304.34        239.97        29.09 o
  -9   5   1       4501.69       4668.57        74.40 o
  -9   5   1       4386.88       4632.77       118.03 o
  -8   5   1         43.81         89.50        17.90 o
  -8   5   1        301.80        318.85        55.94 o
  -8   5   1         63.41        101.81        17.90 o
  -7   5   1       8474.68       8033.80        72.72 o
  -7   5   1       5856.06       5565.82        62.09 o
  -6   5   1        130.99         73.28        16.22 o
  -6   5   1         90.52         70.48        17.90 o
  -6   5   1       2621.52       2636.91        98.45 o
  -5   5   1      19742.98      25065.20       134.81 o
  -4   5   1        229.95        303.18        17.34 o
  -4   5   1        158.90        201.94        16.78 o
  -4   5   1        239.89        303.74        41.39 o
  -3   5   1        864.19        592.94        22.93 o
  -3   5   1        597.16        428.48        16.22 o
  -2   5   1        693.52        886.62        21.26 o
  -2   5   1        479.23        618.67        17.90 o
  -1   5   1      39942.27      47552.78       361.92 o
  -1   5   1      25778.16      31867.80       126.42 o
  -1   5   1      17812.88      21570.20       117.47 o
   0   5   1       4614.60       4796.67        63.21 o
   1   5   1      12393.11      14831.92        97.33 o
   1   5   1       8563.72      10488.91        77.75 o
   2   5   1       5394.21       6902.73        59.85 o
   2   5   1       7806.31      10007.28        75.52 o
   3   5   1         75.34         80.55        12.31 o
   3   5   1         52.06         49.23        11.19 o
   4   5   1         72.03         69.92        15.66 o
   4   5   1       1314.15       1620.52        84.47 o
   4   5   1         49.77        165.02        49.78 o
   5   5   1        820.04        603.01        26.85 o
   6   5   1         26.93         50.90        14.54 o
   6   5   1         18.61         46.99        17.90 o
   6   5   1        538.50        543.72        56.50 o
   7   5   1        340.07        363.60        22.38 o
   7   5   1        234.99        252.84        19.58 o
   8   5   1         76.93         47.55        15.66 o
   8   5   1         53.16         40.28        18.46 o
   8   5   1         82.18        112.44        81.67 o
   9   5   1         99.65         73.84        26.85 o
  10   5   1        125.51        110.76        30.77 o
  11   5   1        965.76        836.83       107.40 o
  11   5   1        792.87        679.09        68.80 o
  12   5   1        439.08        432.96        52.02 o
  12   5   1        635.42        627.62        79.99 o
  13   5   1        489.73        384.85        97.89 o
  13   5   1        214.55        194.10       101.25 o
  14   5   1         92.91        100.13        73.28 o
  15   5   1        781.13        681.32       114.11 o
  16   5   1        352.74        363.04       115.79 o
  17   5   1         62.50         84.47        59.85 o
  17   5   1         43.19         60.97        57.62 o
  18   5   1         14.22         45.87       119.71 o
  18   5   1         15.72         76.08        96.21 o
 -19   6   1         27.47         52.02       100.13 o
 -18   6   1         21.54         26.29        79.99 o
 -17   6   1         98.16         99.01        54.82 o
 -17   6   1        142.06        157.19        66.57 o
 -16   6   1        407.21        412.82        95.65 o
 -15   6   1        393.87        327.24        72.72 o
 -14   6   1        467.81        331.71        69.36 o
 -13   6   1        177.72        337.86        79.43 o
 -13   6   1        225.89        222.07        82.79 o
 -12   6   1         61.18         16.22        26.29 o
 -12   6   1         88.53         40.28        34.68 o
 -11   6   1       2239.75       2029.99       143.20 o
 -11   6   1       2090.59       1849.87       119.15 o
 -11   6   1       1444.61       1218.33       140.96 o
 -10   6   1       1446.84       1281.54        48.67 o
  -9   6   1        435.83        415.62        33.56 o
  -9   6   1        291.92        275.77        41.39 o
  -8   6   1         87.79         66.01        17.90 o
  -8   6   1        127.05        125.86        19.58 o
  -8   6   1        136.80        121.39        53.14 o
  -7   6   1        706.64        754.60        28.53 o
  -7   6   1       1022.62       1050.51        30.21 o
  -6   6   1        259.89        537.00        26.85 o
  -6   6   1        179.58        402.19        31.88 o
  -6   6   1       4664.92       5906.48       144.88 o
  -5   6   1       1857.24       2245.35        45.31 o
  -4   6   1       1449.46       3094.48       155.51 o
  -4   6   1       2097.61       2867.93        58.73 o
  -4   6   1      12916.50      14547.76       179.00 o
  -3   6   1        105.28        107.96        12.31 o
  -3   6   1         72.75         96.21        11.75 o
  -2   6   1        711.12        698.66        21.82 o
  -2   6   1        491.39        523.02        19.58 o
  -1   6   1        153.95        362.48        24.61 o
  -1   6   1        222.79        494.49        23.49 o
  -1   6   1       1773.73       2446.16        86.70 o
   0   6   1       1809.09       2050.12        46.43 o
   1   6   1       2189.12       1871.12        41.39 o
   1   6   1      10324.69      12883.05       281.93 o
   1   6   1       1512.69       1603.18        38.60 o
   2   6   1        268.66        222.07        17.90 o
   2   6   1        388.80        281.93        19.58 o
   3   6   1       4163.21       4919.18        55.94 o
   3   6   1       6024.84       6663.88        66.57 o
   4   6   1        118.91        112.44        21.82 o
   4   6   1         61.12         47.55        20.70 o
   4   6   1         88.46         45.31        18.46 o
   5   6   1      11517.98      12228.02        93.42 o
   6   6   1          0.24         71.04        44.75 o
   6   6   1          0.34         87.82        16.22 o
   6   6   1       3068.60       3571.07       184.04 o
   7   6   1        666.08        804.95        29.09 o
   7   6   1        460.27        521.90        25.17 o
   8   6   1        184.94        239.97        29.65 o
   8   6   1        267.64        389.33        25.73 o
   8   6   1        540.75        764.11       117.47 o
   9   6   1        342.54        335.63        35.80 o
  10   6   1        703.65        663.98        54.82 o
  11   6   1          0.44          5.03        44.75 o
  11   6   1        212.98         95.65        99.57 o
  12   6   1         47.66         88.94        33.56 o
  12   6   1         68.97         92.30        44.75 o
  13   6   1        656.80        707.61       110.76 o
  13   6   1        241.66        283.60       115.79 o
  14   6   1        236.38        246.13        83.91 o
  15   6   1          5.31        -10.07        76.08 o
  16   6   1         28.52         11.75       100.69 o
  17   6   1        358.08        243.33        64.33 o
  17   6   1        518.20        465.40        92.30 o
  18   6   1         10.92        110.76       100.69 o
  18   6   1          2.86          3.36       115.23 o
 -19   7   1        108.88        125.30       108.52 o
 -18   7   1         15.35         -7.83        85.58 o
 -17   7   1        123.04         91.18        58.73 o
 -17   7   1         85.02        115.79        60.97 o
 -16   7   1        251.05        200.26       102.93 o
 -16   7   1          1.08         39.72       102.37 o
 -15   7   1        606.65        544.28        86.70 o
 -14   7   1        272.11        253.40        65.45 o
 -13   7   1        283.57        338.98        85.58 o
 -13   7   1        397.00        370.31        97.89 o
 -12   7   1        202.83        152.71        34.12 o
 -12   7   1        293.53        251.72        50.34 o
 -11   7   1         47.06        126.42        75.52 o
 -11   7   1         68.10        133.69        60.97 o
 -11   7   1        428.05        552.67        91.74 o
 -10   7   1        391.72        318.85        36.36 o
  -9   7   1       1380.73       1330.20        51.46 o
  -9   7   1        946.36       1039.33        64.89 o
  -8   7   1          3.51         13.43        16.78 o
  -8   7   1        137.00        152.71        57.06 o
  -8   7   1          2.42         38.60        16.22 o
  -7   7   1        155.71        171.17        18.46 o
  -7   7   1        225.34        266.82        20.14 o
  -6   7   1        603.02        567.21        29.09 o
  -6   7   1        872.67        810.54        35.80 o
  -6   7   1       2295.56       2257.09       141.52 o
  -5   7   1      12283.92      13996.21       114.11 o
  -4   7   1        797.16       1005.20        45.87 o
  -4   7   1       1404.51       1518.15        70.48 o
  -4   7   1        550.84        872.07        46.43 o
  -3   7   1       3725.99       4630.54        49.78 o
  -3   7   1       5392.12       6549.76        57.62 o
  -2   7   1        920.43       1010.24        27.41 o
  -2   7   1       1332.01       1496.34        30.77 o
  -1   7   1      20952.54      24903.54       229.35 o
  -1   7   1      13709.14      16712.00       120.83 o
  -1   7   1      19839.38      23845.75       142.64 o
   0   7   1       2051.72       2064.11        42.51 o
   1   7   1      15236.05      15804.68       117.47 o
   1   7   1      10528.21      11032.62        85.03 o
   1   7   1      15248.38      15469.62       328.36 o
   2   7   1       6095.92       7475.54        76.63 o
   2   7   1       4212.32       5278.86        60.41 o
   3   7   1       1561.37       1438.16        35.80 o
   3   7   1       1078.91       1090.23        32.44 o
   4   7   1         16.89        148.24        59.29 o
   4   7   1       4744.89       4498.52        99.57 o
   5   7   1        670.34        614.76        29.65 o
   5   7   1        588.55        609.16        48.67 o
   6   7   1        306.23        346.81        28.53 o
   6   7   1        443.16        492.81        30.77 o
   6   7   1        538.04        562.73        95.09 o
   7   7   1         85.42        114.67        20.14 o
   7   7   1         59.03         99.57        17.34 o
   7   7   1        161.42        173.97        75.52 o
   8   7   1        349.11        311.01        29.65 o
   8   7   1        241.24        248.92        31.88 o
   8   7   1        410.86        467.64        67.13 o
   9   7   1        921.33        810.54        57.06 o
  10   7   1        325.45        254.52        50.34 o
  11   7   1        131.46        159.98        64.89 o
  11   7   1        277.87        337.86       120.83 o
  12   7   1          9.29         59.85        30.77 o
  12   7   1         13.45         57.06        40.83 o
  13   7   1        256.52        365.27       128.10 o
  13   7   1        937.12        856.41       119.15 o
  14   7   1        509.12        461.49        96.77 o
  15   7   1        216.99        322.20       101.81 o
  16   7   1        381.02        523.02       161.10 o
  16   7   1         49.31        135.93       125.86 o
  17   7   1         13.22         -2.24        50.34 o
  17   7   1         19.14          4.48        58.18 o
  18   7   1          1.50        172.85       129.78 o
 -19   8   1         91.82         66.57       111.88 o
 -18   8   1         10.28        -41.39        92.30 o
 -17   8   1         11.28         61.53        53.14 o
 -17   8   1         16.33         45.31        53.70 o
 -16   8   1        293.94        286.96       142.64 o
 -16   8   1         11.17          1.12       106.84 o
 -15   8   1        157.86        153.27        72.16 o
 -14   8   1        174.66        219.84        62.65 o
 -13   8   1        692.94        799.35       115.79 o
 -13   8   1        699.44        750.69       112.99 o
 -13   8   1        478.83        262.91        73.28 o
 -12   8   1          0.93          1.68        28.53 o
 -12   8   1          1.34         36.92        36.36 o
 -11   8   1        439.45        454.77        86.70 o
 -11   8   1        255.88        229.90        90.06 o
 -11   8   1        370.30        381.50        87.82 o
 -10   8   1        227.92        234.94        40.83 o
  -9   8   1       4280.47       4108.08        79.43 o
  -8   8   1        354.28        528.05        70.48 o
  -8   8   1        284.33        253.40        34.12 o
  -8   8   1        196.48        187.95        24.61 o
  -7   8   1        984.56        990.10        43.63 o
  -7   8   1        680.34        762.99        29.65 o
  -6   8   1        332.23        272.98        39.16 o
  -6   8   1        229.57        329.47        32.44 o
  -6   8   1       2174.74       2335.41       112.99 o
  -5   8   1        264.95        580.08        52.58 o
  -5   8   1        730.73        607.49        37.48 o
  -4   8   1       7307.72       9130.18       203.61 o
  -4   8   1       3926.70       5473.52        74.96 o
  -4   8   1       5682.58       7260.73       107.40 o
  -3   8   1        766.69        922.97        27.97 o
  -3   8   1       1109.53       1265.31        30.21 o
  -2   8   1       2988.66       3940.82        50.90 o
  -2   8   1       4325.08       5589.87        61.53 o
  -1   8   1        513.35        704.26        32.44 o
  -1   8   1        583.94        709.85        53.70 o
  -1   8   1        354.73        554.90        30.21 o
   0   8   1        457.52        630.98        29.09 o
   1   8   1        425.76        181.80        22.38 o
   1   8   1        294.20        147.12        19.02 o
   1   8   1        674.76        431.28        49.23 o
   2   8   1        106.27        147.68        17.34 o
   2   8   1        153.79        190.19        21.26 o
   3   8   1        702.41        478.27        27.41 o
   3   8   1        485.37        438.55        24.61 o
   4   8   1        196.47        143.76        24.61 o
   4   8   1        267.25        271.30        37.48 o
   4   8   1        135.76        137.61        39.16 o
   5   8   1       3584.08       3673.44        59.29 o
   6   8   1        205.09        241.65        31.33 o
   6   8   1        296.80        305.98        27.41 o
   6   8   1        332.01        311.57        88.38 o
   7   8   1        894.89       1044.36        37.48 o
   7   8   1       1295.05       1369.92        41.95 o
   8   8   1         83.37        106.84        24.61 o
   8   8   1        120.65        148.79        25.17 o
   8   8   1        120.89        172.29        60.41 o
   9   8   1        152.56        149.91        39.72 o
  10   8   1        301.89        192.99        56.50 o
  11   8   1        599.72        590.70       143.76 o
  11   8   1        594.43        711.53       105.16 o
  12   8   1        269.21        372.55        62.09 o
  12   8   1        186.02        177.88        41.95 o
  13   8   1        370.11        433.52       106.28 o
  13   8   1         25.56        141.52       101.25 o
  14   8   1        475.88        417.86        97.33 o
  15   8   1        969.69        992.90       131.45 o
  16   8   1        107.97       -125.30       125.30 o
  16   8   1         55.16         87.82       121.94 o
  17   8   1         41.71         75.52        63.21 o
  18   8   1         25.91       -130.34       130.34 o
 -18   9   1         22.84        -80.55       117.47 o
 -17   9   1        227.59        362.48        82.23 o
 -17   9   1        157.27        160.54        58.18 o
 -16   9   1        228.25        417.86       158.30 o
 -16   9   1       1096.25       1146.17       193.55 o
 -16   9   1        157.72         87.82        59.85 o
 -15   9   1       2042.85       1906.36       160.54 o
 -14   9   1        247.14        278.57        74.96 o
 -13   9   1        378.45        461.49       100.69 o
 -13   9   1        112.76        176.20        78.31 o
 -13   9   1         77.92        106.28        56.50 o
 -12   9   1        224.59        184.59        51.46 o
 -12   9   1        155.19        118.03        35.24 o
 -11   9   1         59.91         92.86        64.89 o
 -11   9   1        126.25        256.20        78.31 o
 -11   9   1         41.40         41.39        49.78 o
 -10   9   1         69.67        122.50        43.63 o
  -9   9   1       1128.48       1217.77        54.26 o
  -8   9   1        155.89        194.66        34.12 o
  -8   9   1        107.72        136.49        28.53 o
  -8   9   1        221.20        464.84        75.52 o
  -7   9   1         54.97         27.97        21.26 o
  -7   9   1         37.99         24.61        15.66 o
  -6   9   1        706.85        910.67        60.97 o
  -6   9   1        709.74        762.43        80.55 o
  -6   9   1        488.44        570.01        50.90 o
  -5   9   1       9103.72       8741.41       133.69 o
  -4   9   1       1883.25       1741.91        60.41 o
  -4   9   1       1902.01       1988.03        86.14 o
  -4   9   1       1301.34       1413.55        55.94 o
  -3   9   1       2594.80       2992.68        46.99 o
  -3   9   1       3755.10       3977.18        63.77 o
  -2   9   1        443.77        430.72        24.05 o
  -2   9   1        306.65        303.74        20.70 o
  -1   9   1         71.88         51.46        22.38 o
  -1   9   1        157.94        134.81        35.80 o
  -1   9   1        104.02         87.82        21.82 o
   0   9   1        216.69        239.41        22.93 o
   1   9   1        923.49       1054.99        40.28 o
   1   9   1       1336.44       1091.35        42.51 o
   1   9   1       2647.16       2777.87        91.74 o
   2   9   1         33.72         20.14        12.87 o
   2   9   1         23.30          1.12        11.19 o
   3   9   1        285.95        214.24        20.14 o
   3   9   1        413.82        321.08        24.61 o
   4   9   1       4929.15       5458.42       121.94 o
   4   9   1       2486.10       3274.04       120.83 o
   4   9   1       3597.79       4105.84        92.30 o
   5   9   1       1918.78       1779.94        43.63 o
   6   9   1         66.83         66.01        29.65 o
   6   9   1         96.71        102.37        21.82 o
   6   9   1        117.85         78.87        55.94 o
   7   9   1        219.90        265.15        25.73 o
   7   9   1        318.24        349.61        27.97 o
   8   9   1        330.06        286.40        30.21 o
   8   9   1        228.07        196.90        29.65 o
   8   9   1        333.61        469.32       149.91 o
   9   9   1        973.65        892.77        61.53 o
  10   9   1        398.72        398.28        62.09 o
  11   9   1         34.27         83.91        66.57 o
  11   9   1        123.41        126.42       108.52 o
  12   9   1         18.79         46.99        43.63 o
  12   9   1         12.98         34.12        35.24 o
  13   9   1        493.28        493.93       114.11 o
  13   9   1        290.10        403.87       149.35 o
  14   9   1        561.33        422.33        97.33 o
  15   9   1        135.30        124.74        90.62 o
  16   9   1        293.86        365.27       166.14 o
  16   9   1         53.93         10.63       106.28 o
  17   9   1         57.67         11.19        44.19 o
  17   9   1         83.45         41.39        73.28 o
 -17  10   1        218.10        251.16        74.96 o
 -17  10   1        150.71        116.91        45.87 o
 -16  10   1        150.49        198.02       135.93 o
 -16  10   1         59.84         30.77        49.78 o
 -16  10   1         86.59         31.33       120.83 o
 -15  10   1        885.56        999.61       129.22 o
 -14  10   1        890.00        883.26       115.79 o
 -13  10   1        494.39        542.60        92.30 o
 -13  10   1        229.03        133.13        54.82 o
 -13  10   1        331.44        388.77       144.88 o
 -12  10   1        211.71        196.34        38.60 o
 -12  10   1        306.38        316.05        59.29 o
 -11  10   1         24.77          9.51        93.98 o
 -11  10   1         23.61         68.24        63.21 o
 -11  10   1         16.31         38.60        46.43 o
 -10  10   1         21.24         31.33        40.28 o
  -9  10   1        604.09        681.88        50.34 o
  -8  10   1       1116.48        996.81        58.73 o
  -8  10   1        771.50        727.19        45.87 o
  -8  10   1       1153.09       1061.14       150.47 o
  -7  10   1          6.87         15.10        16.22 o
  -7  10   1          9.94         -2.80        21.26 o
  -6  10   1         54.00         52.02        35.24 o
  -6  10   1         37.32         68.24        38.60 o
  -5  10   1        367.83        351.29        39.16 o
  -4  10   1       3717.66       4030.32       124.18 o
  -3  10   1         47.10         41.39        19.02 o
  -3  10   1         68.16         62.65        19.02 o
  -2  10   1       1456.47       1372.16        47.55 o
  -2  10   1       2107.75       1883.43        52.02 o
  -1  10   1       1038.94       1279.86        65.45 o
  -1  10   1       1503.52       1482.91        69.36 o
  -1  10   1       2595.99       2686.70        89.50 o
   0  10   1        690.97        634.34        34.12 o
   1  10   1       7771.68       7986.81       106.84 o
   1  10   1       5370.28       6372.44       128.66 o
   1  10   1       8285.56       9092.70       163.34 o
   2  10   1        399.70        534.77        30.21 o
   2  10   1        578.44        629.86        31.88 o
   3  10   1        171.27        170.61        22.38 o
   3  10   1        247.85        220.95        21.26 o
   4  10   1        456.96        416.18        44.75 o
   4  10   1        372.58        275.77        34.12 o
   4  10   1        257.46        328.36        69.36 o
   5  10   1        995.80        821.17        32.44 o
   6  10   1        221.70        246.13        52.02 o
   6  10   1        153.19        261.23        87.26 o
   6  10   1        649.20        646.64        82.79 o
   7  10   1        509.82        632.66        38.60 o
   7  10   1        737.80        870.39        36.36 o
   8  10   1        448.74        494.49        46.43 o
   8  10   1        649.41        694.75        44.75 o
   8  10   1        728.29        959.89       147.12 o
   9  10   1        334.90        270.74        45.31 o
  10  10   1        541.50        515.75        66.57 o
  11  10   1         35.39         58.73        67.68 o
  11  10   1        128.33         25.73       108.52 o
  12  10   1        868.74        816.69        97.89 o
  12  10   1       1257.21       1355.37        99.57 o
  13  10   1        684.56        820.05       129.22 o
  13  10   1        251.06        354.09       138.73 o
  13  10   1        173.48        159.42        63.21 o
  14  10   1        265.67        206.41        84.47 o
  15  10   1        430.28        439.67       109.64 o
  16  10   1         86.03        -67.68       128.66 o
  16  10   1          6.29         -8.39        48.11 o
  16  10   1          9.10        102.93       122.50 o
  17  10   1         13.60         27.41        83.91 o
  17  10   1          9.39         55.94        73.84 o
 -17  11   1          4.82         59.85       134.81 o
 -16  11   1         46.77          6.71        48.11 o
 -16  11   1         67.69        120.27       129.22 o
 -15  11   1         62.43        160.54        95.65 o
 -14  11   1         11.19         87.26        83.91 o
 -13  11   1         72.26        114.67        90.62 o
 -13  11   1         19.72          8.39        38.60 o
 -12  11   1        266.90        170.61        53.70 o
 -12  11   1        184.43        128.66        34.12 o
 -11  11   1        258.98        263.47       115.79 o
 -11  11   1         81.01         96.77        70.48 o
 -11  11   1         55.98         49.78        43.07 o
 -10  11   1        465.18        439.67        66.01 o
  -9  11   1        761.54        830.12        60.41 o
  -8  11   1        503.35        445.82        46.43 o
  -8  11   1        347.82        318.85        36.92 o
  -8  11   1        996.63       1154.56       148.24 o
  -7  11   1       1063.88       1155.12        45.31 o
  -7  11   1       1539.61       1469.49        58.73 o
  -6  11   1        137.07        208.09        62.09 o
  -6  11   1       1497.07       1492.42       172.85 o
  -6  11   1         94.72        303.18       103.49 o
  -5  11   1       4778.30       4678.08        98.45 o
  -4  11   1        583.33        510.71        62.09 o
  -4  11   1        241.85        319.96        45.87 o
  -3  11   1       1163.00       1349.22        50.34 o
  -3  11   1        803.64       1028.70        41.95 o
  -2  11   1        776.28        756.28        45.31 o
  -2  11   1        536.42        539.24        44.19 o
  -1  11   1       3982.57       4178.56       115.23 o
  -1  11   1       5763.44       5625.11       146.00 o
  -1  11   1       6040.96       6036.25       184.59 o
   0  11   1          1.53          3.36        27.41 o
   1  11   1       1947.71       1932.09       151.03 o
   1  11   1       2818.66       2478.61        79.43 o
   1  11   1       2932.90       2555.80       137.05 o
   2  11   1       2768.20       2967.50        58.18 o
   2  11   1       1912.84       2208.99        63.77 o
   3  11   1        352.89        331.71        36.36 o
   3  11   1        510.69        451.42        28.53 o
   4  11   1        526.75        377.58        34.68 o
   4  11   1       1211.76       1015.83        55.38 o
   5  11   1        551.54        515.19        29.09 o
   6  11   1        880.23        867.60        81.11 o
   6  11   1       1089.76        946.47       101.81 o
   7  11   1         18.52         29.09        26.29 o
   7  11   1         12.79         40.28        22.93 o
   8  11   1          4.99         11.75        30.21 o
   8  11   1          3.45         -1.12        27.41 o
   8  11   1         22.62        133.13       110.76 o
   9  11   1         79.48         50.90        40.83 o
  10  11   1        303.00        238.30        61.53 o
  11  11   1         60.63        120.27        62.65 o
  11  11   1         87.74         46.99        97.89 o
  11  11   1        212.94        348.49       118.03 o
  12  11   1         38.76          8.95        30.77 o
  12  11   1         56.09         62.65        55.94 o
  13  11   1         41.45         46.99        46.99 o
  13  11   1        145.07        316.61       109.08 o
  13  11   1         59.99        -10.07        81.67 o
  14  11   1        184.74        113.55        86.70 o
  15  11   1         37.34         18.46        91.18 o
  16  11   1         29.04        196.90       134.25 o
  16  11   1        298.40        315.49       154.95 o
  17  11   1         22.88        -50.90        87.26 o
 -17  12   1          3.56        130.89       146.56 o
 -16  12   1        134.27         50.90        46.99 o
 -16  12   1        194.31        180.12       124.74 o
 -15  12   1        101.43        172.29       187.95 o
 -14  12   1        577.45        409.47       157.74 o
 -13  12   1        453.04        440.23       110.20 o
 -13  12   1        293.20        402.19       157.74 o
 -13  12   1        202.60         91.18        44.75 o
 -12  12   1        144.49        143.20        35.80 o
 -12  12   1        209.10        263.47        64.33 o
 -11  12   1        456.62        571.68       110.20 o
 -11  12   1        315.53        310.46        60.97 o
 -11  12   1        700.41        655.59       140.40 o
 -10  12   1        642.55        522.46        73.28 o
  -9  12   1        203.45        124.18        49.23 o
  -8  12   1        643.26        623.71        58.73 o
  -8  12   1        444.50        471.56        39.72 o
  -8  12   1        840.03        777.54       158.86 o
  -7  12   1         65.60         57.62        20.70 o
  -7  12   1         94.93         95.65        30.21 o
  -6  12   1        115.15        101.81        56.50 o
  -6  12   1        456.82        410.02       132.01 o
  -5  12   1        255.93        177.32        20.14 o
  -4  12   1       1777.57       1929.86        90.06 o
  -4  12   1        431.65        600.77        62.09 o
  -3  12   1        250.52        267.94        33.00 o
  -3  12   1        362.55        352.41        35.80 o
  -2  12   1        616.68        771.38        49.23 o
  -2  12   1        892.44        990.10        51.46 o
  -1  12   1        473.19        543.16        64.89 o
  -1  12   1       1198.80       1198.19        77.75 o
  -1  12   1        684.78        610.28       100.69 o
   0  12   1        216.07        156.63        35.80 o
   1  12   1       1552.19       1732.40       136.49 o
   1  12   1       2302.45       2761.65       101.81 o
   1  12   1       2246.28       2432.74       139.84 o
   2  12   1         25.48         63.77        26.85 o
   2  12   1         17.61         76.63        26.85 o
   3  12   1         35.87         49.78        17.34 o
   3  12   1         24.79         39.16        25.73 o
   4  12   1       1340.91       1184.76        60.97 o
   4  12   1       1167.74        821.73        46.99 o
   5  12   1       1010.41        995.13        53.14 o
   5  12   1       1280.42       1229.51        46.43 o
   6  12   1          3.43         -5.59        47.55 o
   7  12   1         20.40         47.55        26.85 o
   7  12   1         29.52         60.41        29.65 o
   8  12   1        341.74        288.64        47.55 o
   8  12   1        236.14        387.65        53.70 o
   9  12   1        365.88        328.36        53.14 o
  10  12   1       1954.49       1613.25       107.96 o
  11  12   1         21.66         27.41        52.02 o
  11  12   1         31.34         20.70        85.58 o
  11  12   1         35.39          6.71       116.91 o
  12  12   1         32.36         18.46        52.02 o
  12  12   1         22.36         11.19        31.33 o
  13  12   1        737.57        722.72       124.74 o
  13  12   1        172.24        126.42        54.26 o
  14  12   1        176.31        204.73        93.42 o
  15  12   1        244.78        396.04       107.96 o
  16  12   1          1.96        -85.03       139.84 o
 -15  13   1         75.12        144.32       173.97 o
 -14  13   1         21.50         73.84       138.17 o
 -13  13   1        581.81        483.86       195.22 o
 -13  13   1         91.22        289.20       139.84 o
 -13  13   1         63.03        110.76        45.31 o
 -12  13   1          0.57         90.62        58.73 o
 -12  13   1          0.39         57.62        29.09 o
 -11  13   1         13.94          6.15        64.33 o
 -11  13   1          9.63         12.87        38.04 o
 -11  13   1        101.28        116.35       139.84 o
 -10  13   1        106.67         65.45        74.40 o
  -9  13   1        323.16        388.21        70.48 o
  -8  13   1        312.99        325.56        53.70 o
  -8  13   1        387.60        284.72        91.74 o
  -8  13   1        216.28        185.71        40.83 o
  -7  13   1        449.17        423.45        37.48 o
  -7  13   1        650.03        553.78        51.46 o
  -6  13   1        242.87        310.46        72.72 o
  -6  13   1        232.83        216.48        92.86 o
  -5  13   1        213.35        181.24        21.26 o
  -4  13   1          2.72         60.97        36.92 o
  -4  13   1         76.73         75.52        47.55 o
  -3  13   1       1105.14       1150.08        54.82 o
  -3  13   1        763.66        868.72        52.58 o
  -2  13   1        473.50        457.57        44.19 o
  -2  13   1        685.23        561.06        46.99 o
  -1  13   1       2724.73       3016.73        99.01 o
   0  13   1        126.09        154.39        38.60 o
   1  13   1        485.96        494.49        57.06 o
   2  13   1       2445.92       2582.65        77.75 o
   2  13   1       1690.15       1922.03        67.13 o
   3  13   1        236.59        267.94        39.72 o
   3  13   1        342.38        330.03        38.60 o
   4  13   1         84.86         58.73        44.75 o
   4  13   1         15.77         28.53        37.48 o
   5  13   1        140.37        112.99        27.97 o
   5  13   1         76.57         98.45        27.97 o
   6  13   1        660.02        567.77        64.33 o
   7  13   1         49.72         86.14        33.56 o
   7  13   1         34.36         78.31        29.09 o
   8  13   1        193.73        183.48        41.95 o
   8  13   1        133.87        138.17        46.43 o
   9  13   1        417.09        371.43        64.89 o
  10  13   1        545.62        511.27        67.13 o
  11  13   1        487.23        465.96       154.39 o
  11  13   1        336.68        293.11        72.72 o
  11  13   1        554.43        689.71       116.35 o
  12  13   1          0.70         90.06        36.92 o
  12  13   1          1.01        155.51        63.21 o
  13  13   1        634.26        670.69       125.86 o
  14  13   1        110.51        151.03        82.79 o
  15  13   1        355.48        393.24       106.84 o
 -14  14   1          6.93        -38.04       134.81 o
 -13  14   1        147.30        354.65       186.27 o
 -13  14   1         44.32         42.51        38.04 o
 -12  14   1        139.41        182.92        86.70 o
 -12  14   1         96.33         86.70        33.56 o
 -11  14   1        154.31        134.81        45.31 o
 -11  14   1        223.31        407.79       151.59 o
 -10  14   1        467.91        536.44        86.14 o
  -9  14   1       1203.97       1124.91        76.08 o
  -9  14   1       1815.13       1600.94       116.35 o
  -8  14   1         52.63         42.51        49.78 o
  -8  14   1         36.37          6.71        31.88 o
  -8  14   1        210.55        275.21        84.47 o
  -7  14   1        180.38        206.97        30.77 o
  -7  14   1        261.04        236.62        45.87 o
  -6  14   1       1085.63        823.41        80.55 o
  -5  14   1         76.77         29.65        26.85 o
  -4  14   1        223.10        243.33        43.07 o
  -3  14   1        380.05        349.61        46.99 o
  -3  14   1        262.61        219.84        39.72 o
  -3  14   1        642.66        539.24       162.78 o
  -2  14   1        705.97        744.53        54.82 o
  -2  14   1       1021.66        905.63        57.62 o
  -1  14   1         92.19         67.68        44.19 o
   0  14   1        171.08        119.71        39.72 o
   1  14   1         11.24        -30.77        44.75 o
   2  14   1         80.97        138.73        34.68 o
   2  14   1        117.17        105.72        33.00 o
   3  14   1        927.68        998.49        58.73 o
   3  14   1        641.03        823.41        64.33 o
   4  14   1        263.78         98.45        53.14 o
   4  14   1         72.95         64.33        42.51 o
   5  14   1        123.87        105.16        29.65 o
   6  14   1        567.90        493.93        66.01 o
   7  14   1         86.91        118.59        41.95 o
   7  14   1         60.06        119.15        32.44 o
   8  14   1        459.94        483.86        82.79 o
   8  14   1        655.52        723.84       156.07 o
   8  14   1        317.82        391.01        59.29 o
   9  14   1        462.33        404.99        72.16 o
  10  14   1         27.86        151.59        74.96 o
  11  14   1         11.37         -6.71        52.58 o
  11  14   1         62.29        -52.02       121.39 o
  11  14   1         16.45          6.15        93.42 o
  12  14   1         15.24         -9.51        29.65 o
  12  14   1         22.05         25.17        53.14 o
  13  14   1          3.37         18.46        40.83 o
  13  14   1         20.85        -40.83        80.55 o
  14  14   1          8.07        -61.53        69.36 o
 -13  15   1          0.90         64.89        40.28 o
 -13  15   1         73.05         66.57       177.88 o
 -12  15   1          9.37         22.93        64.89 o
 -12  15   1          6.47         18.46        31.33 o
 -11  15   1          8.55         45.31       110.76 o
 -11  15   1          5.91         -2.80        31.88 o
 -10  15   1         55.94        103.49        72.72 o
  -9  15   1        105.95         96.21        67.68 o
  -9  15   1          1.52         96.21        37.48 o
  -8  15   1         93.21        124.18        36.92 o
  -8  15   1        138.39        272.42        87.82 o
  -8  15   1        134.88        125.86        90.62 o
  -7  15   1        306.15        237.74        57.06 o
  -7  15   1        211.55        134.25        31.88 o
  -6  15   1        262.09        253.96        67.68 o
  -5  15   1        712.30        740.06        44.75 o
  -4  15   1        158.09        180.12        44.19 o
  -3  15   1       1753.39       1687.65        79.43 o
  -3  15   1       2537.45       2037.82        85.58 o
  -3  15   1       4290.84       3481.01       200.82 o
  -2  15   1        303.44        277.45        40.83 o
  -2  15   1        209.68        240.53        39.72 o
  -1  15   1        407.48        330.03        53.14 o
   0  15   1        129.06         72.16        38.04 o
   1  15   1         11.40        -46.43        46.43 o
   2  15   1       1560.91       1481.79        69.36 o
   2  15   1       1078.60       1199.87        69.36 o
   3  15   1        758.15        710.97        58.18 o
   3  15   1        523.88        515.19        64.33 o
   3  15   1       1523.82       1391.17       213.68 o
   4  15   1        153.80        142.08        57.62 o
   4  15   1        147.85        144.88        50.34 o
   5  15   1         77.54         33.00        29.65 o
   6  15   1        460.31        369.75        73.28 o
   7  15   1         98.18         86.70        42.51 o
   7  15   1         67.84         72.72        31.88 o
   8  15   1        250.33        235.50        86.14 o
   8  15   1        172.98        164.46        46.99 o
   8  15   1        261.68        166.14       104.60 o
   9  15   1        730.82        639.93        93.98 o
  10  15   1        299.04        318.85        90.62 o
  11  15   1          8.93         41.95       112.44 o
  11  15   1          9.03        187.95       182.92 o
  11  15   1          6.17         66.57        55.94 o
  12  15   1         24.61         25.17        29.09 o
  12  15   1         35.61         84.47        65.45 o
  13  15   1         45.46         61.53        39.72 o
  13  15   1        253.11        392.68       151.59 o
  14  15   1         59.00        -78.31       192.99 o
 -12  16   1         11.10        121.39        68.24 o
 -12  16   1         16.07         44.75       111.32 o
 -11  16   1         80.13        238.30       140.96 o
 -10  16   1         72.05         49.78        72.72 o
  -9  16   1        625.26        614.76        92.30 o
  -8  16   1        190.82        216.48        86.70 o
  -8  16   1         38.24         58.18        85.03 o
  -8  16   1         26.43         76.08       103.49 o
  -7  16   1        185.04        186.27        57.06 o
  -7  16   1        127.86         97.33        29.09 o
  -6  16   1        294.47        417.86        91.74 o
  -5  16   1        492.81        544.28        44.75 o
  -4  16   1       1094.67       1048.83        68.24 o
  -3  16   1          8.44         58.18        37.48 o
  -3  16   1          5.83         35.80        40.83 o
  -3  16   1         14.27        177.88       106.84 o
  -2  16   1        172.89        225.43        44.19 o
  -2  16   1        250.20        252.84        45.31 o
  -2  16   1        423.10        265.15       168.37 o
  -1  16   1         10.83         55.94        48.11 o
   0  16   1         12.06        -36.36        36.36 o
   1  16   1        126.00        100.69        50.90 o
   2  16   1        143.51        121.39        39.16 o
   2  16   1        207.68        203.05        42.51 o
   3  16   1       1444.00       1595.35       149.35 o
   3  16   1        858.16        984.51        73.84 o
   3  16   1        592.99        647.76        79.99 o
   4  16   1        126.47        152.71        49.23 o
   5  16   1        659.16        627.06        45.87 o
   6  16   1         28.38         35.24        66.57 o
   7  16   1        259.89        275.77        54.82 o
   7  16   1        179.58        240.53        41.95 o
   8  16   1          0.70         12.87        40.28 o
   8  16   1         65.65          9.51        91.18 o
   8  16   1          1.01        -36.92        46.43 o
   9  16   1        382.54        318.85        71.04 o
  10  16   1         62.75         63.21        85.58 o
  11  16   1          1.43        227.67        65.45 o
  11  16   1        198.73        331.15       200.26 o
  12  16   1          9.02         81.67        31.33 o
  12  16   1         13.06         34.12       109.08 o
 -12  17   1          0.94        -58.18       136.49 o
 -11  17   1         19.05         67.68       178.44 o
 -10  17   1         22.61          0.00        74.96 o
  -9  17   1        108.62        251.72        78.87 o
  -8  17   1         42.54         50.34        83.91 o
  -8  17   1          1.29        -17.34        99.57 o
  -7  17   1        148.68        201.94        33.00 o
  -7  17   1        215.16        224.31        60.41 o
  -6  17   1        556.17        514.63        86.14 o
  -5  17   1        602.10        638.81        52.02 o
  -4  17   1        329.16        359.68        55.38 o
  -3  17   1        301.67        337.86        90.62 o
  -3  17   1        123.27        117.47        57.06 o
  -3  17   1        178.40        106.84        58.18 o
  -2  17   1          5.04         -5.59        30.77 o
  -2  17   1          7.29         25.73        33.56 o
  -2  17   1         12.33        -44.75       148.24 o
  -1  17   1         31.08         45.31        46.43 o
   0  17   1         83.21         43.63        41.39 o
   1  17   1        209.19        162.22        54.82 o
   2  17   1          4.31         22.93        33.56 o
   2  17   1          2.98         -7.83        40.28 o
   3  17   1        773.15        727.19        69.36 o
   3  17   1        817.39        794.88       123.06 o
   3  17   1        534.25        407.23        74.40 o
   4  17   1        307.83        381.50        55.94 o
   5  17   1        112.39        135.93        34.68 o
   6  17   1        239.21        174.53        74.40 o
   7  17   1         40.08         22.93        41.39 o
   7  17   1         27.69        -10.07        33.56 o
   8  17   1         28.66         56.50        50.34 o
   8  17   1         53.75        -27.97        90.06 o
   8  17   1         41.47         -1.68        64.33 o
   9  17   1         47.28        -25.73        66.01 o
  10  17   1          7.44         49.23        88.38 o
  11  17   1         15.04         -2.80        28.53 o
  11  17   1         21.76        -96.21        96.21 o
 -10  18   1         15.65         48.11        78.87 o
  -9  18   1         61.39        -23.49        67.68 o
  -8  18   1         25.19        -10.63        84.47 o
  -7  18   1         77.57         60.97        50.90 o
  -7  18   1        112.26        114.67        63.77 o
  -7  18   1        233.05         79.99       186.83 o
  -6  18   1        189.39        222.07        79.99 o
  -5  18   1         74.20         51.46        38.04 o
  -4  18   1        221.89        177.32        52.02 o
  -3  18   1          1.35          6.15        84.47 o
  -3  18   1          0.80        -33.56        41.39 o
  -3  18   1          0.55        -44.75        44.75 o
  -2  18   1         67.45         31.33        36.92 o
  -2  18   1         97.61         82.79        39.16 o
  -2  18   1        165.05          9.51       167.81 o
  -1  18   1        280.22        385.97        64.89 o
   0  18   1        182.44        231.58        53.14 o
   1  18   1        335.03        335.07        68.80 o
   2  18   1        208.31        193.55        43.07 o
   2  18   1        143.94        184.04        57.06 o
   3  18   1         17.22         21.82        46.43 o
   3  18   1         24.91         59.85        40.83 o
   3  18   1         45.39         95.09        98.45 o
   4  18   1         58.88         54.26        44.75 o
   5  18   1          3.44         54.26        31.88 o
   6  18   1        426.34        378.14        95.09 o
   7  18   1         49.63         63.21        40.83 o
   7  18   1         71.82         81.11        62.09 o
   8  18   1         53.90         13.98        85.58 o
   8  18   1         36.05         86.14        44.75 o
   9  18   1        198.20        112.99        74.40 o
  10  18   1         74.02         95.65        88.94 o
 -10  19   1        129.42        102.93       151.59 o
  -9  19   1         13.07        -42.51        68.24 o
  -8  19   1         92.28        101.81        89.50 o
  -7  19   1        107.59         97.89        64.89 o
  -7  19   1        159.38        143.76       194.10 o
  -7  19   1         74.35         28.53        64.89 o
  -6  19   1         32.26          6.15        77.19 o
  -6  19   1         14.80         50.90        40.83 o
  -5  19   1        104.90         83.91        38.04 o
  -4  19   1        117.64        131.45        52.02 o
  -3  19   1        433.31        327.80        99.01 o
  -3  19   1        256.24        176.20        59.85 o
  -3  19   1        177.07        127.54        58.18 o
  -2  19   1         50.02         50.34        50.34 o
  -2  19   1         72.39         78.31        50.90 o
  -2  19   1        122.41         -6.15        85.03 o
  -1  19   1        155.20        182.36        58.73 o
   0  19   1        343.09        306.54        53.14 o
   1  19   1        411.17        390.45        65.45 o
   2  19   1         10.10         16.78        44.75 o
   2  19   1         14.61         16.78        34.68 o
   3  19   1         67.13         65.45        49.78 o
   3  19   1        128.12        238.30       105.72 o
   3  19   1         46.39         92.30       113.55 o
   4  19   1        109.56        184.59        57.06 o
   5  19   1         41.28         40.28        33.56 o
   6  19   1         41.73          4.48        88.94 o
   7  19   1          5.02        -24.05        34.68 o
   7  19   1          7.26        -13.43        53.70 o
   8  19   1          1.68         39.16        41.39 o
   8  19   1         71.01         66.01        87.26 o
   9  19   1         37.76        153.27       110.76 o
   9  19   1         14.59         -3.36        38.04 o
  -7  20   1        284.37        206.41       212.00 o
  -7  20   1        179.05        191.87       135.37 o
  -6  20   1         74.82        -10.07       116.35 o
  -6  20   1          0.07         24.05        37.48 o
  -5  20   1          8.48         42.51        36.92 o
  -4  20   1        120.31        153.83        53.70 o
  -3  20   1         24.13         15.10       108.52 o
  -3  20   1         59.06         35.24        64.89 o
  -3  20   1         34.93        -22.38        98.45 o
  -2  20   1          3.42         45.87        48.11 o
  -2  20   1          5.78        -13.43        79.99 o
  -2  20   1          2.36        -29.65        49.23 o
  -1  20   1         41.76         27.97        54.26 o
   0  20   1          0.94        -43.63        43.63 o
   1  20   1         54.89         33.00        53.70 o
   2  20   1         96.23        147.12        54.26 o
   2  20   1         97.32        239.97       117.47 o
   2  20   1         66.50         61.53        49.78 o
   3  20   1         89.77         97.89        52.02 o
   3  20   1        173.88        121.39       101.81 o
   3  20   1         62.03         66.57       123.06 o
   4  20   1         73.30         34.68        50.34 o
   5  20   1         14.73       -140.40       144.32 o
   7  20   1         55.50         95.09        49.23 o
  -5  21   1         49.89        -16.78       137.05 o
  -4  21   1         59.11        135.37       152.71 o
   2  21   1          0.37         88.94       121.39 o
 -20   0   2        266.91        430.72       113.55 o
 -19   0  13        276.73        321.08       101.81 o
 -18   0   2        276.60        435.76       115.79 o
 -16   0   2        126.74         83.91        97.89 o
 -14   0   2        789.53        649.44        91.74 o
 -12   0   2        376.89        417.86        59.29 o
 -12   0   2        545.43        625.39        65.45 o
 -11   0   7        216.95         35.24        87.26 o
 -10   0   2       3133.45       3166.64       102.93 o
  -9   0   5       9156.17      10161.11       165.02 o
  -8   0   2       1240.56       1849.31        62.09 o
  -8   0   2       1795.29       2791.30        84.47 o
  -6   0   2       4271.31       5632.38       127.54 o
  -6   0   2       2951.50       3302.57        97.33 o
  -6   0   2       4271.31       5218.44       165.02 o
  -4   0   2         82.22        222.07        24.05 o
  -4   0   2         56.81        128.66        36.92 o
  -4   0   2         82.22        199.70        58.18 o
  -2   0   2      14482.91      12968.08        82.23 o
  -2   0   2      10007.79       9164.30       101.81 o
   1   0   1      22034.37      25997.12       232.70 o
   0   0   2      96498.94     104333.07       431.84 o
  -1   0   3      34876.78      37970.06       335.63 o
   2   0   2       1158.05        844.66        24.05 o
   2   0   2       1675.89       1245.74        39.72 o
   4   0   2          0.57          3.36        16.22 o
   4   0   2          0.40         14.54        21.82 o
   4   0   2          0.57         10.07        33.00 o
   6   0   2         47.17         50.34        21.26 o
   6   0   2         32.60         41.95        21.82 o
   6   0   2         47.17         -4.48        47.55 o
   8   0   2        212.75        276.89        36.92 o
   8   0   2        275.38        182.92        59.85 o
   8   0   2        147.01        150.47        25.73 o
  -9   0   9        247.12        200.26        41.39 o
  10   0   2       2942.92       2396.38       124.74 o
 -11   0  11       1042.61       1220.00       159.98 o
  12   0   2        253.84         94.53        56.50 o
  12   0   2        175.41        103.49        47.55 o
  14   0   2          3.89        -86.14        86.14 o
  16   0   2        194.24        195.22       143.20 o
  16   0   2        194.24        195.22       121.39 o
  18   0   2         88.24        218.16       135.37 o
  18   0   2        161.83        206.41       160.54 o
 -21   1   2         58.54         48.11       131.45 o
 -20   1   2         62.73         62.65        66.01 o
 -19   1   2        161.45        176.76        62.09 o
 -18   1   2        335.60        441.35        93.98 o
 -18   1   2        333.57        470.44       156.07 o
 -17   1   2        121.03         96.77        48.67 o
 -17   1   2         83.63         63.21        52.02 o
 -16   1   2         73.20         11.75        86.14 o
 -16   1   2         35.86        -11.75        60.97 o
 -15   1   2        542.77        335.07        63.21 o
 -14   1   2         81.81          7.83        46.43 o
 -13   1   2         32.40        161.10        46.99 o
 -13   1   2        761.49        821.17        96.77 o
 -12   1   2       2407.95       2352.75        66.57 o
 -12   1   2       3484.69       3496.68        82.79 o
 -11   1   2         79.36         44.75        46.43 o
 -11   1   2        114.85         88.38        31.33 o
 -11   1   2        117.19         67.13        62.65 o
 -10   1   2      16772.04      17894.52       162.22 o
  -9   1   2       1364.42       1251.89        36.92 o
  -8   1   2         49.46        151.59        17.34 o
  -8   1   2         34.17        140.96        19.58 o
  -7   1   2        959.42       1372.16        43.07 o
  -7   1   2       1388.43       1707.22        36.36 o
  -6   1   2        334.78        318.85        30.77 o
  -6   1   2        231.34        213.68        26.29 o
  -6   1   2       7548.50       8556.26       148.79 o
  -5   1   2      31268.95      40030.81       172.85 o
  -4   1   2       4525.99       6570.46        89.50 o
  -4   1   2       4525.99       5870.12        73.84 o
  -4   1   2       3127.49       4028.09        74.40 o
  -3   1   2      32058.05      40371.47       128.66 o
  -3   1   2      46393.27      58663.15       152.71 o
  -2   1   2       1819.28       1477.88        21.26 o
  -2   1   2       1257.13       1038.77        19.02 o
  -1   1   2         42.00         77.75         7.27 o
  -1   1   2         29.02         46.99         9.51 o
  -1   1   2        478.31        599.65        37.48 o
   0   1   2      71329.45      80792.17       204.17 o
   1   1   2         15.70          5.03         7.27 o
   1   1   2         10.85          1.68         7.27 o
   1   1   2         42.24         94.53        40.28 o
   2   1   2       1969.23       1891.82        30.77 o
   2   1   2       1360.75       1274.26        22.93 o
   3   1   2       3256.34       3596.80        40.83 o
   3   1   2       2250.16       2373.44        33.00 o
   4   1   2       3667.97       3423.40        75.52 o
   4   1   2       5310.15       5356.05        79.43 o
   4   1   2       5308.15       5251.45        74.40 o
   5   1   2        111.83        113.55        16.78 o
   6   1   2         17.01         17.90        11.75 o
   6   1   2         24.62          2.24        11.75 o
   6   1   2        139.37        104.60        39.16 o
   7   1   2         28.44         84.47        14.54 o
   7   1   2         19.65         48.11        12.87 o
   8   1   2       1893.85       1691.56        42.51 o
   8   1   2       1308.66       1138.89        40.83 o
   8   1   2       1944.84       1839.24       118.59 o
   9   1   2        789.02        693.63        35.24 o
  10   1   2        338.30        310.46        52.02 o
  11   1   2         23.85         87.82        41.39 o
  11   1   2        573.93        557.14       129.78 o
  12   1   2          0.68         43.07        31.33 o
  12   1   2          0.99         30.21        33.56 o
  13   1   2         40.30         44.75        81.67 o
  13   1   2         32.85         13.43        57.06 o
  14   1   2        725.29        732.79       101.81 o
  15   1   2        161.77        182.36        83.91 o
  16   1   2         61.88         58.73        96.21 o
  16   1   2         80.44          1.12        99.57 o
  17   1   2         15.76         22.38        45.31 o
  17   1   2         10.89        -10.07        75.52 o
  18   1   2        555.04        634.89       124.74 o
  18   1   2        367.61        629.86       130.89 o
 -20   2   2        284.88        333.95        85.03 o
 -19   2   2         41.80         58.18        59.29 o
 -18   2   2        202.43        361.36        85.03 o
 -18   2   2         31.74        204.73       137.61 o
 -17   2   2         57.33         12.31        44.19 o
 -17   2   2         39.62         63.77        53.70 o
 -16   2   2        548.26        377.02        85.58 o
 -16   2   2        363.73        266.26       123.62 o
 -15   2   2        307.16        313.81        63.21 o
 -14   2   2        807.21        607.49        66.57 o
 -13   2   2       1608.46       1559.55        94.53 o
 -13   2   2       1764.70       1664.15       123.62 o
 -12   2   2        252.62        326.12        36.36 o
 -12   2   2        365.59        507.36        43.63 o
 -11   2   2       1421.85       1668.63        85.03 o
 -11   2   2       3852.23       3913.41       120.83 o
 -11   2   2        982.51       1395.09        97.89 o
 -10   2   2       6989.95       7532.59       107.96 o
  -9   2   2        274.89        175.09        28.53 o
  -9   2   2          1.68         16.78        25.17 o
  -9   2   2          2.44        114.67        29.65 o
  -8   2   2       2827.72       2864.58        40.83 o
  -8   2   2       7095.90       6864.14       225.99 o
  -8   2   2       1953.98       2553.56        49.78 o
  -7   2   2       1072.02       1127.15        25.17 o
  -7   2   2        740.77        790.40        26.85 o
  -6   2   2       3606.99       3229.85        49.23 o
  -6   2   2       5219.91       4603.13        49.23 o
  -6   2   2       5484.36       4905.75       115.23 o
  -5   2   2        436.02        547.63        23.49 o
  -4   2   2      16379.96      19531.82        95.09 o
  -4   2   2      11318.66      19410.44       106.84 o
  -4   2   2      39796.81      51609.39       255.08 o
  -3   2   2      11867.76      15248.66        65.45 o
  -3   2   2      17174.60      21952.81        79.43 o
  -2   2   2       4586.36       6259.45        43.63 o
  -2   2   2       6637.21       9063.05        53.14 o
  -1   2   2       1967.79       1487.95        29.09 o
  -1   2   2       3267.84       2560.28        84.47 o
  -1   2   2       2847.72       2226.33        29.65 o
   0   2   2      10995.81       7917.44        62.65 o
   1   2   2       2782.36       2616.77        44.19 o
   1   2   2       4026.53       3912.85        41.39 o
   1   2   2       6948.47       7952.69       162.22 o
   2   2   2       5166.42       6172.74        54.26 o
   2   2   2       3570.03       4119.82        42.51 o
   3   2   2       2262.91       1969.57        33.00 o
   3   2   2       1563.69       1298.32        26.85 o
   4   2   2       1133.83       1133.86        28.53 o
   4   2   2       1389.89       1306.15        53.70 o
   4   2   2        783.49        849.14        37.48 o
   5   2   2       1865.96       1805.67        35.80 o
   6   2   2        312.73        307.66        27.41 o
   6   2   2        452.57        440.23        25.73 o
   6   2   2       1841.48       1777.15        66.57 o
   7   2   2        111.27         64.89        13.43 o
   7   2   2         76.89         57.62        12.87 o
   8   2   2        145.14        162.78        26.29 o
   8   2   2        210.04        272.42        22.93 o
   8   2   2        225.15        187.95        88.94 o
   9   2   2         49.79         31.88        23.49 o
  10   2   2        798.51        564.41        60.41 o
  11   2   2         23.56        104.60        52.58 o
  11   2   2       1924.16       1684.29       126.98 o
  12   2   2        217.62        133.13        35.80 o
  12   2   2        314.93        196.90        46.43 o
  13   2   2       1750.56       1641.78       138.17 o
  13   2   2       1662.99       1520.39       126.42 o
  14   2   2        946.74        792.64       106.28 o
  15   2   2         23.89         61.53        82.23 o
  16   2   2        106.71         50.34        96.77 o
  16   2   2         22.03         72.16        70.48 o
  17   2   2         40.87         36.92        54.82 o
  17   2   2         28.24        -49.78        74.96 o
  18   2   2          0.54        -27.41        99.57 o
  18   2   2          0.39          3.92       126.98 o
 -20   3   2         36.61         54.82       112.99 o
 -19   3   2        294.69        330.03        78.31 o
 -18   3   2        155.99         85.03        79.99 o
 -17   3   2        177.32        142.64        57.62 o
 -17   3   2        256.61        286.40        63.77 o
 -16   3   2       1387.70       1646.81       125.30 o
 -16   3   2       1387.55       1670.86       213.12 o
 -15   3   2        276.17        265.70        59.29 o
 -14   3   2       2455.28       2168.15       100.13 o
 -13   3   2        628.21        611.40        71.60 o
 -13   3   2        763.94        776.42        99.57 o
 -12   3   2        422.67        441.35        39.16 o
 -12   3   2        611.68        575.60        45.87 o
 -11   3   2        391.17        394.36        54.82 o
 -11   3   2        428.43        374.22        59.29 o
 -11   3   2        270.30        278.01        89.50 o
 -10   3   2       1152.22       1479.00        54.26 o
  -9   3   2       1768.73       1415.79        47.55 o
  -9   3   2        108.17        234.94        47.55 o
  -9   3   2        156.53        816.13        52.58 o
  -8   3   2        176.46        134.81        16.22 o
  -8   3   2        121.94         90.06        16.22 o
  -8   3   2        177.35        236.62        82.79 o
  -7   3   2       2172.78       2550.21        39.16 o
  -7   3   2       1501.41       1755.89        33.56 o
  -6   3   2       1041.27        779.77        26.85 o
  -6   3   2       1506.89       1165.75        32.44 o
  -6   3   2       1548.98       1173.58        66.01 o
  -5   3   2       2009.53       1906.92        35.80 o
  -4   3   2       1227.80       1298.32        24.61 o
  -4   3   2       2060.16       2366.17        62.09 o
  -4   3   2       1776.83       1830.29        33.00 o
  -3   3   2        204.62        147.68        12.31 o
  -3   3   2        141.39        103.49        11.19 o
  -2   3   2        364.92        286.96        12.87 o
  -2   3   2        528.10        388.77        15.10 o
  -1   3   2       9529.92      10964.38        71.60 o
  -1   3   2      16086.93      20438.02       235.50 o
  -1   3   2      13791.35      16387.56        79.43 o
   0   3   2       6834.88       8805.74        66.01 o
   1   3   2        107.43         78.87        13.43 o
   1   3   2        155.47        116.35        14.54 o
   1   3   2       8738.79      10394.37       204.73 o
   2   3   2       2271.88       2605.59        34.12 o
   2   3   2       1569.88       1802.32        33.00 o
   3   3   2          0.57         -1.68         8.39 o
   3   3   2          0.83         -1.12         8.95 o
   3   3   2         12.69        -17.34        61.53 o
   4   3   2       2785.05       2861.22        49.78 o
   4   3   2       3399.64       3469.83        59.85 o
   4   3   2       1924.49       1904.12        58.18 o
   5   3   2        480.80        350.17        21.82 o
   6   3   2        290.88        222.07        17.34 o
   6   3   2        201.00        124.18        19.58 o
   6   3   2        298.89        258.99       121.94 o
   7   3   2       3368.92       3855.80        50.34 o
   7   3   2       2327.94       2671.03        43.63 o
   8   3   2        247.17        205.29        20.70 o
   8   3   2        170.79        152.15        23.49 o
   8   3   2        896.19        676.85       115.23 o
   9   3   2       3985.18       3714.83        74.96 o
  10   3   2        846.99        800.47        63.21 o
  11   3   2         56.11        108.52        74.40 o
  11   3   2        575.98        557.70        97.33 o
  12   3   2         62.59         84.47        34.12 o
  12   3   2         90.58         87.26        38.60 o
  13   3   2         72.58        103.49        85.58 o
  13   3   2         50.09         86.14        59.85 o
  14   3   2       2344.86       1857.70       142.08 o
  15   3   2         33.31         16.22        79.43 o
  16   3   2        572.70        531.41       162.22 o
  16   3   2        613.34        743.41       126.42 o
  17   3   2         38.21        -12.31        76.08 o
  17   3   2         55.30         27.97        54.82 o
  18   3   2        125.76        -11.19       133.13 o
  18   3   2        299.91        316.05       104.04 o
 -20   4   2        234.55        369.19       127.54 o
 -19   4   2        123.10        138.73        71.04 o
 -18   4   2        220.90        347.93        89.50 o
 -17   4   2         19.64          1.68        49.78 o
 -17   4   2         13.57         -3.92        50.90 o
 -16   4   2        149.16        172.85        83.35 o
 -15   4   2        341.94        283.60        60.41 o
 -14   4   2        581.60        504.56        64.33 o
 -13   4   2        194.07        246.13        66.57 o
 -13   4   2         48.92         27.41        79.99 o
 -13   4   2         70.80        143.76        59.85 o
 -12   4   2        462.18        455.33        50.90 o
 -12   4   2        319.37        331.15        36.36 o
 -11   4   2          5.40         44.75        33.00 o
 -11   4   2        711.53        609.72        63.77 o
 -11   4   2          3.73         54.26        41.95 o
 -10   4   2       2419.80       2316.39        66.01 o
  -9   4   2       4978.82       5226.27        84.47 o
  -9   4   2       3456.13       4176.32        85.03 o
  -9   4   2       2388.21       2671.03       123.62 o
  -8   4   2       3387.61       3105.67       111.88 o
  -8   4   2       1095.81       1103.65        34.12 o
  -8   4   2        757.21       1002.97        34.12 o
  -7   4   2         93.24         86.70        14.54 o
  -7   4   2        134.94        143.76        17.34 o
  -6   4   2       7692.77       8439.91        76.08 o
  -6   4   2      12467.98      13446.34       192.99 o
  -6   4   2      11132.70      12394.15       101.81 o
  -5   4   2         53.99         30.77        16.22 o
  -4   4   2      25879.61      28631.79       134.81 o
  -4   4   2      17882.98      19894.86       110.20 o
  -4   4   2      26450.32      30656.19       219.84 o
  -3   4   2       1358.27       1535.49        26.29 o
  -3   4   2        938.58       1079.60        27.97 o
  -2   4   2      11295.75      12941.78        72.72 o
  -2   4   2       7805.44       8807.98        63.77 o
  -1   4   2        538.31        911.79        26.85 o
  -1   4   2        779.03       1376.63        27.97 o
  -1   4   2       7673.59      10685.25       175.09 o
   0   4   2          5.50         96.21        16.22 o
   1   4   2        191.59        167.25        14.54 o
   1   4   2        277.26        246.13        17.90 o
   2   4   2       1226.44       1224.48        29.65 o
   2   4   2        847.48        840.75        22.93 o
   3   4   2        778.57        523.58        24.61 o
   3   4   2        538.00        374.78        17.90 o
   3   4   2       1430.14       1040.44        50.90 o
   4   4   2        600.34        463.72        38.04 o
   4   4   2        383.66        273.54        23.49 o
   4   4   2        555.22        499.53        31.33 o
   5   4   2        209.66        125.30        19.02 o
   6   4   2       3385.79       2922.19        50.34 o
   6   4   2       3498.55       2848.92        89.50 o
   6   4   2       2339.60       2063.55        61.53 o
   7   4   2        204.28        190.19        17.90 o
   7   4   2        141.16        107.96        15.10 o
   8   4   2         76.78        126.98        23.49 o
   8   4   2        111.11         87.82        20.14 o
   8   4   2       1326.63       1077.36       132.01 o
   9   4   2        211.54        242.77        32.44 o
  10   4   2       1885.56       1645.13        72.16 o
  11   4   2        937.54        824.52       140.40 o
  11   4   2         13.29         35.24        43.63 o
  12   4   2        124.27         78.87        37.48 o
  12   4   2        179.83        120.27        41.95 o
  13   4   2       1273.42       1187.00       125.86 o
  13   4   2       1221.65       1220.56       190.19 o
  14   4   2        396.38        391.57        91.18 o
  15   4   2        217.42        139.29        87.82 o
  16   4   2         53.95         53.70       106.28 o
  16   4   2        305.49        409.47       166.14 o
  17   4   2         38.94         59.29        56.50 o
  17   4   2         26.91         12.87        75.52 o
  18   4   2         11.77        -50.90        93.42 o
  18   4   2          4.89         53.14       121.94 o
 -20   5   2         30.68        202.50       120.83 o
 -19   5   2        237.67        261.79        74.96 o
 -18   5   2        221.24        161.10        82.23 o
 -17   5   2         81.55        100.69        55.94 o
 -17   5   2        118.01        123.62        59.29 o
 -16   5   2        338.13        400.52        93.98 o
 -15   5   2         68.20         60.97        59.85 o
 -14   5   2        125.18        143.76        50.90 o
 -13   5   2          1.76         30.77        41.95 o
 -13   5   2          1.22        -27.97        58.73 o
 -13   5   2          2.67        -44.75        67.13 o
 -12   5   2       1095.66        995.69        58.18 o
 -12   5   2       1585.60       1362.65        65.45 o
 -11   5   2        357.90        385.41        51.46 o
 -11   5   2        346.45        449.74        69.92 o
 -11   5   2        239.40        298.15        57.62 o
 -10   5   2       1715.24       1407.40        54.26 o
  -9   5   2       4454.12       4246.24        71.60 o
  -9   5   2        934.10       2211.22        83.35 o
  -8   5   2         13.22         -3.36        13.98 o
  -8   5   2          9.14          3.92        12.87 o
  -8   5   2         22.96        -42.51        42.51 o
  -7   5   2       1187.06       1589.19        39.16 o
  -7   5   2       1717.88       2245.91        45.31 o
  -6   5   2         53.48         16.22        12.87 o
  -6   5   2         77.39         34.12        13.43 o
  -6   5   2        348.38        389.33        53.70 o
  -5   5   2        329.52        396.04        23.49 o
  -4   5   2         14.37         14.54        10.63 o
  -4   5   2          9.93         15.66         9.51 o
  -4   5   2        173.27        212.00        37.48 o
  -3   5   2       1383.47       1537.73        31.33 o
  -3   5   2       2002.11       2286.74        32.44 o
  -2   5   2         85.94         83.91        12.31 o
  -2   5   2        124.37        137.05        13.43 o
  -1   5   2       8743.04      10878.24        78.87 o
  -1   5   2       6041.50       7460.43        71.04 o
  -1   5   2      17306.75      22101.05       269.06 o
   0   5   2       6666.20       6101.14        58.18 o
   1   5   2       1677.04       1379.99        34.68 o
   1   5   2       1158.84        989.54        29.65 o
   2   5   2         31.94         43.63        12.87 o
   2   5   2         22.07         42.51        11.75 o
   3   5   2        563.48        586.23        20.70 o
   3   5   2        389.37        424.01        20.70 o
   4   5   2       2669.23       2274.43        55.38 o
   4   5   2       2749.77       2415.96        66.01 o
   4   5   2       1844.45       1584.16        73.28 o
   5   5   2        215.83        184.04        24.05 o
   6   5   2       1561.24       1609.89        40.28 o
   6   5   2       1078.83       1200.99        39.72 o
   6   5   2       3727.05       3603.52       106.28 o
   7   5   2        189.87        219.28        19.58 o
   7   5   2        131.20        159.98        17.34 o
   8   5   2        425.75        447.50        32.44 o
   8   5   2        294.20        290.88        27.41 o
   8   5   2        740.49        703.70       115.23 o
   9   5   2        725.98        594.62        49.23 o
  10   5   2         94.55        126.42        44.19 o
  11   5   2          1.21        -36.92        72.72 o
  11   5   2          3.45        -49.23        93.98 o
  12   5   2         43.64         99.57        35.80 o
  12   5   2         63.16         77.75        45.31 o
  13   5   2        149.68        117.47        91.18 o
  13   5   2          1.45        -34.12        68.80 o
  14   5   2        472.45        373.11        92.86 o
  15   5   2        242.39        245.01        92.30 o
  16   5   2        364.56        487.78       156.07 o
  16   5   2        364.06        391.57       148.24 o
  17   5   2         24.92         10.07        58.18 o
  17   5   2         17.22        -25.73        63.77 o
  18   5   2        117.39        135.93       103.49 o
  18   5   2        114.23         80.55       126.98 o
 -20   6   2        104.08         93.42       112.44 o
 -19   6   2         34.77         48.11        67.68 o
 -18   6   2        771.30        948.71       110.76 o
 -17   6   2         31.25         47.55        52.58 o
 -17   6   2         21.59        -13.43        49.23 o
 -16   6   2         28.60        -33.56        76.08 o
 -15   6   2        397.53        361.36        75.52 o
 -14   6   2       1089.56        985.07        78.31 o
 -13   6   2        278.82        269.62        70.48 o
 -13   6   2        151.59         92.86        67.68 o
 -13   6   2        219.37         95.65        85.58 o
 -12   6   2        529.45        585.11        63.21 o
 -12   6   2        365.85        309.34        41.39 o
 -11   6   2       2191.13       2400.85       102.37 o
 -11   6   2       1514.09       1862.73       103.49 o
 -11   6   2       3980.72       3885.44       126.42 o
 -10   6   2        754.56        701.46        39.16 o
  -9   6   2        130.05        139.84        26.29 o
  -9   6   2        124.32        146.56        50.34 o
  -8   6   2       2881.22       3085.53        57.06 o
  -8   6   2       6411.26       6694.08       166.14 o
  -8   6   2       4169.59       4331.27        74.40 o
  -7   6   2        706.49        764.11        27.97 o
  -7   6   2       1022.41       1011.92        33.56 o
  -6   6   2      30120.12      34918.65       336.75 o
  -6   6   2      20594.87      25164.21       137.61 o
  -6   6   2      29804.15      36215.29       163.34 o
  -5   6   2        920.18        747.33        27.97 o
  -4   6   2      10818.89      12527.28       113.55 o
  -4   6   2      17106.18      19391.98       140.96 o
  -4   6   2      15656.72      17501.28       138.73 o
  -3   6   2        333.37        547.07        21.26 o
  -3   6   2        230.36        367.51        21.26 o
  -2   6   2       7732.76       8839.86        67.13 o
  -2   6   2       5343.38       5926.06        62.09 o
  -1   6   2      11773.51      15923.83       101.25 o
  -1   6   2       8135.57      10740.63        90.62 o
  -1   6   2      13286.20      18345.38       260.67 o
   0   6   2        776.20        814.46        24.61 o
   1   6   2       5810.42       6238.75        70.48 o
   1   6   2       9098.48      10033.02       227.11 o
   1   6   2       8408.63       8781.13        93.42 o
   2   6   2       6767.30       6687.93        71.60 o
   2   6   2       4676.25       4644.52        55.94 o
   3   6   2        759.36        466.52        24.05 o
   3   6   2        524.72        360.80        20.70 o
   4   6   2       1941.91       1924.82        53.70 o
   4   6   2        599.71        688.60        63.21 o
   4   6   2        414.40        685.24        41.39 o
   5   6   2        741.79        713.21        33.56 o
   6   6   2       4246.95       4088.50        63.77 o
   6   6   2       2934.67       2789.62        65.45 o
   6   6   2       4648.91       4373.78       207.53 o
   7   6   2        244.65        203.05        19.58 o
   7   6   2        169.06        125.86        21.26 o
   8   6   2          3.67         10.07        17.34 o
   8   6   2          2.54         34.68        19.58 o
   8   6   2        778.21        753.48       120.27 o
   9   6   2        367.38        372.55        45.31 o
  10   6   2        778.83        778.10        69.92 o
  11   6   2        299.21        323.88       111.88 o
  11   6   2       1969.77       1817.98       187.95 o
  12   6   2        134.59         75.52        38.04 o
  12   6   2        194.78        170.05        58.73 o
  13   6   2        968.03        816.69       165.58 o
  13   6   2       1081.50        982.27       124.74 o
  14   6   2       1515.66       1211.05       126.42 o
  15   6   2         89.46          7.27        81.67 o
  16   6   2         43.41          4.48       135.93 o
  16   6   2         39.01          4.48       104.04 o
  17   6   2          2.21         33.00        63.77 o
  17   6   2          1.53         -2.24        58.73 o
  18   6   2         33.51         48.67       125.86 o
 -19   7   2         45.72         34.12       102.37 o
 -18   7   2        239.73        267.38        87.26 o
 -17   7   2          0.97         40.28        54.26 o
 -17   7   2          0.67          3.36        60.97 o
 -16   7   2        675.42        715.45       104.04 o
 -15   7   2        144.95         96.21        63.77 o
 -14   7   2        528.67        612.52        69.36 o
 -13   7   2         54.90         67.68        68.24 o
 -13   7   2         17.29        -16.78        43.63 o
 -13   7   2         25.01         93.98        87.26 o
 -12   7   2        142.17        181.80        36.36 o
 -12   7   2        205.74        234.94        49.23 o
 -11   7   2         41.31          7.27        67.13 o
 -11   7   2         13.40          1.12        44.75 o
 -11   7   2          9.26          8.39        36.36 o
 -10   7   2        307.84        328.91        35.80 o
  -9   7   2       1989.98       1823.57       127.54 o
  -9   7   2       2135.90       1934.89        59.85 o
  -8   7   2         92.86         44.75        19.02 o
  -8   7   2         64.17         45.31        16.78 o
  -8   7   2        145.32         94.53        54.26 o
  -7   7   2         58.12         63.21        14.54 o
  -7   7   2        138.11        214.24        81.11 o
  -7   7   2         84.11         87.82        19.02 o
  -6   7   2        213.63        231.02        20.14 o
  -6   7   2        309.15        368.63        21.82 o
  -6   7   2        423.33        410.58        81.11 o
  -5   7   2       6056.14       7040.90        68.80 o
  -4   7   2        878.94        952.62        47.55 o
  -4   7   2        607.35        760.75        41.39 o
  -4   7   2       1429.78       1633.39        45.87 o
  -3   7   2       1582.39       1892.94        35.24 o
  -3   7   2       1093.44       1244.06        33.56 o
  -2   7   2       2335.90       3735.53        48.11 o
  -2   7   2       1614.12       2471.33        39.72 o
  -1   7   2         17.85        272.98        24.05 o
  -1   7   2         12.33        210.89        26.85 o
  -1   7   2      10546.06      11611.02       213.12 o
   0   7   2        846.13        591.82        27.97 o
   1   7   2        544.68        474.91        26.29 o
   1   7   2        788.24        645.52        34.12 o
   1   7   2        939.03        902.84        68.80 o
   2   7   2        340.31        347.93        24.05 o
   2   7   2        235.15        274.10        20.70 o
   3   7   2         48.80         25.73        12.87 o
   3   7   2         70.62         20.70        13.98 o
   4   7   2       2307.96       2069.14        66.57 o
   4   7   2       3377.98       3303.69        58.73 o
   5   7   2       2171.24       2224.65        43.63 o
   6   7   2         11.60          6.15        19.02 o
   6   7   2         37.04         91.18        54.82 o
   6   7   2          8.01         -0.56        30.21 o
   7   7   2         48.54         45.87        17.90 o
   7   7   2         33.54         15.66        17.34 o
   8   7   2        381.78        417.30        35.24 o
   8   7   2        552.50        658.39        44.75 o
   8   7   2        633.74        764.67       121.39 o
   9   7   2        345.34        306.54        45.87 o
  10   7   2        773.18        562.18        76.08 o
  11   7   2        868.83        779.77       157.74 o
  11   7   2        308.16        290.88        77.75 o
  12   7   2        608.69        584.55        57.62 o
  12   7   2        880.88        884.94        95.09 o
  13   7   2         78.33          3.36        72.72 o
  13   7   2        109.66        129.22        96.21 o
  14   7   2        358.07        389.33        97.33 o
  15   7   2        109.56        130.89        87.82 o
  16   7   2        282.46        304.30       152.15 o
  16   7   2        218.91        197.46       132.57 o
  17   7   2          0.90          2.24        57.06 o
  17   7   2          0.62         -1.12        48.67 o
 -18   8   2        200.91        293.11        88.38 o
 -17   8   2         12.89        -11.19        48.11 o
 -17   8   2          8.90         39.16        64.89 o
 -16   8   2          5.78        -17.34        87.26 o
 -16   8   2          5.78         41.95        93.98 o
 -15   8   2        110.91        143.20        67.68 o
 -14   8   2        225.19        181.24        59.29 o
 -13   8   2         73.35          7.83        49.78 o
 -13   8   2        175.17        126.42        71.60 o
 -13   8   2        106.15        117.47        93.98 o
 -12   8   2         22.94          3.36        27.97 o
 -12   8   2         33.20         60.41        39.72 o
 -11   8   2       1885.40       1796.72       104.04 o
 -11   8   2        947.34       1048.83       101.25 o
 -11   8   2       1370.96       1374.95       184.04 o
 -10   8   2        928.15        821.17        50.34 o
  -9   8   2       1263.33       1226.16        52.58 o
  -8   8   2       8211.98       8316.84       124.18 o
  -8   8   2      10894.09      11417.48       230.46 o
  -8   8   2       5674.53       6140.86        79.99 o
  -7   8   2        134.90        123.06        16.78 o
  -7   8   2        195.23        185.15        26.85 o
  -6   8   2       2824.23       2315.27        63.77 o
  -6   8   2       1951.56       1552.84        39.16 o
  -6   8   2       2824.29       2257.09        91.74 o
  -5   8   2        452.54        356.32        22.93 o
  -4   8   2       6278.55       7499.59       187.39 o
  -4   8   2       1625.14       2973.10        69.92 o
  -4   8   2       2351.85       2654.81       166.14 o
  -3   8   2       3344.57       4273.09        52.58 o
  -3   8   2       2311.12       3040.78        52.02 o
  -2   8   2       1549.38       1712.82        37.48 o
  -2   8   2       2242.21       2550.77        43.07 o
  -1   8   2        360.34        443.03        26.29 o
  -1   8   2        249.00        295.35        25.17 o
  -1   8   2        654.54        566.09        46.99 o
   0   8   2        139.63        140.40        21.26 o
   1   8   2        446.99        431.28        48.67 o
   1   8   2        438.01        490.02        35.80 o
   1   8   2        302.67        346.81        24.61 o
   2   8   2       6832.85       7231.09        83.35 o
   2   8   2       4721.54       5114.96        64.89 o
   3   8   2       3757.71       4565.09        67.13 o
   3   8   2       2596.60       3469.27        55.94 o
   4   8   2        458.22        480.51        39.16 o
   4   8   2          0.79         65.45        27.41 o
   5   8   2        989.40        875.99        35.24 o
   6   8   2        527.72        512.39        72.16 o
   6   8   2         19.31         71.04        34.68 o
   6   8   2         13.34         68.80        39.16 o
   7   8   2          9.55         17.34        17.90 o
   7   8   2          6.60         21.26        17.90 o
   8   8   2       2090.01       1827.49        71.60 o
   8   8   2       1444.21       1358.17        52.58 o
   8   8   2       3367.17       2636.91       188.51 o
   9   8   2        703.67        628.18        58.73 o
  10   8   2       1424.43       1370.48        88.38 o
  11   8   2        147.19        170.05        71.04 o
  11   8   2        269.88        295.91       135.37 o
  12   8   2          9.18         -9.51        47.55 o
  12   8   2          6.35         63.21        34.68 o
  13   8   2        286.58        343.46       108.52 o
  13   8   2        231.10        102.93        98.45 o
  14   8   2        211.54        101.81        85.03 o
  15   8   2         61.28        126.98        94.53 o
  16   8   2         53.11         33.00       107.40 o
  16   8   2         54.51          7.27       133.13 o
  17   8   2          2.60        -36.92        50.90 o
  17   8   2          1.80         79.43        52.58 o
 -17   9   2         40.11         94.53        57.62 o
 -17   9   2         27.72         54.82        63.21 o
 -16   9   2        272.44        481.62       158.86 o
 -16   9   2        318.21        422.89       109.64 o
 -15   9   2         41.96         94.53        71.60 o
 -14   9   2       1648.41       1780.50       104.60 o
 -13   9   2        180.52         67.68        56.50 o
 -13   9   2        290.37        178.44        91.74 o
 -13   9   2        261.24        232.14        83.91 o
 -12   9   2         21.53         42.51        30.21 o
 -12   9   2         31.16         78.31        41.39 o
 -11   9   2        553.06        490.02        74.96 o
 -11   9   2        364.15        317.17        66.01 o
 -11   9   2        526.98        436.87       128.10 o
 -10   9   2       1667.49       1704.43        68.80 o
  -9   9   2       2013.41       1777.71        65.45 o
  -9   9   2        223.60       1528.78        99.01 o
  -8   9   2       1450.48       1454.38        48.67 o
  -8   9   2       2099.08       1900.21        66.57 o
  -8   9   2       2968.00       2688.93       125.30 o
  -7   9   2       2499.59       2582.09        66.57 o
  -7   9   2       1727.23       1831.96        45.87 o
  -6   9   2        358.62        376.46        45.31 o
  -6   9   2        359.14        290.88        63.77 o
  -6   9   2        247.81        258.43        24.05 o
  -5   9   2       2735.38       2721.94        54.82 o
  -4   9   2       1328.49       1345.86        74.40 o
  -3   9   2        147.43        174.53        19.02 o
  -3   9   2        101.87        134.25        21.26 o
  -2   9   2        208.41        205.29        19.58 o
  -2   9   2        301.60        299.27        21.26 o
  -1   9   2       1310.72       1679.25        50.34 o
  -1   9   2       1896.82       2455.67        55.94 o
  -1   9   2       2820.31       3095.60        81.11 o
   0   9   2       5492.35       7792.14        76.63 o
   1   9   2        896.35        913.47        62.65 o
   1   9   2        829.47        813.34        45.31 o
   1   9   2        573.17        569.45        35.80 o
   2   9   2         90.22         86.70        17.34 o
   2   9   2        130.56         91.18        18.46 o
   3   9   2          5.38         27.97        14.54 o
   3   9   2          7.79         13.98        14.54 o
   4   9   2       2129.29       1730.72        68.80 o
   4   9   2       2093.31       1487.95        67.13 o
   4   9   2       1446.49       1138.89        67.13 o
   5   9   2        287.98        190.19        23.49 o
   6   9   2          3.69         -2.80        19.58 o
   6   9   2        206.26        149.35        49.23 o
   6   9   2          2.55        -22.38        48.11 o
   7   9   2        523.69        497.29        35.24 o
   7   9   2        361.87        347.93        30.77 o
   8   9   2          2.69         17.34        22.93 o
   8   9   2         17.55         49.78        95.65 o
   8   9   2          3.89         -1.68        25.73 o
   9   9   2        924.34        922.42        68.80 o
  10   9   2       1571.05       1289.37        89.50 o
  11   9   2         10.41         32.44        83.91 o
  11   9   2         77.16        162.78       119.71 o
  12   9   2        201.80        288.64        68.80 o
  12   9   2        139.44        163.34        41.95 o
  13   9   2        138.87        118.03       109.08 o
  13   9   2        146.54        147.68       100.13 o
  14   9   2        642.95        801.03       119.71 o
  15   9   2        129.65        166.14        95.09 o
  16   9   2        140.89         97.33       144.32 o
  16   9   2        122.66         39.16       121.94 o
  17   9   2          8.55         49.23        92.86 o
  17   9   2          5.91        -41.39       109.64 o
 -17  10   2         45.77         25.73        73.84 o
 -17  10   2         31.63         60.41        90.06 o
 -16  10   2         20.54         21.82       102.93 o
 -15  10   2        378.95        463.72        85.58 o
 -14  10   2         28.18         71.04        67.68 o
 -13  10   2        506.13        509.03       107.40 o
 -13  10   2        654.92        651.12       111.88 o
 -13  10   2        349.74        184.59        62.09 o
 -12  10   2         63.99         41.95        39.72 o
 -12  10   2         44.22         35.24        31.88 o
 -11  10   2        643.08        570.57        90.06 o
 -11  10   2        437.40        268.50        60.97 o
 -11  10   2        632.99        672.93       154.95 o
 -10  10   2        469.29        621.47        50.90 o
  -9  10   2        400.22        432.40        43.63 o
  -9  10   2         23.30        272.98        49.23 o
  -8  10   2       1264.42       1344.75        47.55 o
  -8  10   2       2661.99       2743.75       134.81 o
  -8  10   2       1829.82       1797.84        69.92 o
  -7  10   2         41.11         54.26        16.78 o
  -7  10   2         59.50         70.48        24.05 o
  -6  10   2       2469.54       2291.77       101.81 o
  -6  10   2       2557.22       2427.70       173.97 o
  -6  10   2       1706.47       1685.41        47.55 o
  -5  10   2        599.41        704.82        31.88 o
  -4  10   2       5233.43       5611.13       139.84 o
  -4  10   2       5099.42       5249.77       105.72 o
  -4  10   2       3523.73       3610.79        96.77 o
  -3  10   2       2158.51       1826.93        48.11 o
  -3  10   2       1491.55       1340.83        42.51 o
  -2  10   2       5459.73       5867.32        82.23 o
  -2  10   2       3772.71       4212.68        63.77 o
  -1  10   2        513.88       1166.86        64.89 o
  -1  10   2       6113.95       6958.11       121.39 o
  -1  10   2        743.67        893.89        79.43 o
   0  10   2       1972.63       1777.71        49.78 o
   1  10   2          3.89        167.25        27.97 o
   1  10   2       2464.96       2878.56       101.25 o
   1  10   2          2.68       1006.88       107.96 o
   2  10   2        397.23        400.52        26.29 o
   2  10   2        574.85        646.08        34.68 o
   3  10   2       1569.95       1423.06        39.72 o
   3  10   2       2271.98       1858.82        49.78 o
   4  10   2        140.84        140.40        38.60 o
   4  10   2        203.82        203.61        34.68 o
   4  10   2        242.90        285.84        42.51 o
   5  10   2        398.39        353.53        29.09 o
   6  10   2        729.23        584.55        66.57 o
   6  10   2        509.33        501.20        39.16 o
   7  10   2          1.20          6.71        20.14 o
   7  10   2          1.73         17.90        19.58 o
   8  10   2       1131.36       1238.46        67.68 o
   8  10   2        781.78        949.82        77.19 o
   8  10   2       2161.92       2361.70       203.05 o
   9  10   2        411.45        370.31        53.70 o
  10  10   2        358.30        264.59        59.85 o
  11  10   2        410.24        369.19       137.05 o
  11  10   2        406.88        408.91       138.17 o
  12  10   2        162.84        186.27        66.57 o
  12  10   2        112.52        134.81        35.24 o
  13  10   2        602.96        570.01       119.71 o
  13  10   2        573.82        493.37       156.63 o
  14  10   2        341.23        173.41        91.74 o
  15  10   2         23.91        145.44        99.57 o
  16  10   2          3.02         67.13       126.42 o
  16  10   2         16.90         93.98       102.93 o
  16  10   2          2.08         14.54        52.58 o
 -17  11   2         12.42        -60.41        88.94 o
 -17  11   2         17.97        115.23       117.47 o
 -16  11   2          1.92         51.46       129.22 o
 -15  11   2        125.83        133.13       156.07 o
 -14  11   2        124.18        208.09        93.42 o
 -13  11   2        374.35        333.39       115.79 o
 -13  11   2        255.89         97.33        49.78 o
 -12  11   2        806.90        827.32        81.67 o
 -12  11   2        557.57        501.20        49.78 o
 -11  11   2         18.20         22.38        59.85 o
 -11  11   2         12.58        -22.93        37.48 o
 -11  11   2         79.75         42.51        70.48 o
 -10  11   2        184.54        116.35        41.39 o
  -9  11   2          5.89         76.08        34.68 o
  -9  11   2         49.25         88.38        37.48 o
  -8  11   2         17.46        109.64        78.31 o
  -8  11   2          0.58         11.19        20.70 o
  -8  11   2          0.83         -4.48        28.53 o
  -7  11   2        545.96        495.61        31.33 o
  -7  11   2        790.09        691.95        47.55 o
  -6  11   2        142.94        497.29       116.35 o
  -6  11   2        206.86        351.29        58.73 o
  -6  11   2       1959.71       2044.53       166.69 o
  -5  11   2       4024.81       4033.12        69.36 o
  -4  11   2        661.30        626.50        64.33 o
  -4  11   2        494.18        523.58        54.82 o
  -4  11   2        341.49        327.24        47.55 o
  -3  11   2          0.08         26.85        16.22 o
  -3  11   2          0.12         31.88        19.58 o
  -2  11   2        660.43        910.67        38.60 o
  -2  11   2        955.75       1175.25        49.78 o
  -1  11   2       2113.03       2065.79        77.75 o
  -1  11   2        114.24        348.49        46.43 o
  -1  11   2        165.32        162.78        79.99 o
   0  11   2        317.48        182.36        31.33 o
   1  11   2       1682.88       1786.66        74.96 o
   1  11   2       1503.24       1450.47        73.28 o
   1  11   2       1038.75       1045.48       111.88 o
   2  11   2       2286.22       2289.54        53.14 o
   2  11   2       1579.80       1747.50        58.18 o
   3  11   2        677.50        728.31        44.75 o
   3  11   2        980.45       1041.56        42.51 o
   4  11   2       1913.10       1598.14        77.75 o
   4  11   2       1914.14       1963.42        76.63 o
   5  11   2        112.10        120.27        26.85 o
   6  11   2        814.74        797.67        50.90 o
   6  11   2       1093.52       1051.07        77.19 o
   7  11   2        165.41        195.78        30.21 o
   7  11   2        239.38        286.40        29.65 o
   8  11   2        355.03        363.04        49.78 o
   8  11   2        245.33        264.59        63.21 o
   8  11   2        547.99        666.22       146.56 o
   9  11   2         68.03         69.92        40.28 o
  10  11   2        250.54        179.56        53.14 o
  11  11   2       1095.93        992.34       123.62 o
  11  11   2        519.95        337.31       132.01 o
  12  11   2        104.38        101.81        42.51 o
  12  11   2        151.06        199.70        64.33 o
  13  11   2        122.71          4.48        43.63 o
  13  11   2        181.20        241.09       108.52 o
  13  11   2        177.58        299.83       127.54 o
  14  11   2        114.99         94.53        76.08 o
  15  11   2        140.87        180.12        78.87 o
  16  11   2         86.48        343.46       158.30 o
 -17  12   2          5.55        -27.41       130.89 o
 -16  12   2        178.00        227.11       144.88 o
 -15  12   2         85.58         -4.48       151.03 o
 -14  12   2         88.90        233.26       147.12 o
 -13  12   2         49.82         57.62        46.99 o
 -13  12   2         80.74       -144.88       147.68 o
 -12  12   2         47.43         38.60        55.94 o
 -12  12   2         32.77         12.87        31.33 o
 -11  12   2         20.93        -15.10        38.60 o
 -11  12   2         30.29        -64.33        70.48 o
 -11  12   2         40.29         46.99       110.20 o
 -10  12   2        451.18        517.43        63.77 o
  -9  12   2         30.61         25.17        45.87 o
  -9  12   2          0.34         12.87        29.09 o
  -8  12   2        226.22        255.64        28.53 o
  -8  12   2        327.37        343.46        46.99 o
  -8  12   2        458.97        576.16       149.91 o
  -7  12   2         88.85         92.86        28.53 o
  -7  12   2         61.40         60.97        18.46 o
  -6  12   2       1050.53        710.41        78.87 o
  -6  12   2        975.29        744.53       133.69 o
  -5  12   2        155.65        227.11        34.68 o
  -4  12   2       1345.92       1628.35        83.91 o
  -4  12   2       2246.05       2535.66       115.79 o
  -4  12   2       1947.77       2371.77       102.37 o
  -3  12   2          0.49         20.14        19.02 o
  -3  12   2          0.72         18.46        24.61 o
  -3  12   2        384.78        167.25       119.15 o
  -2  12   2       1709.24       1749.18        60.97 o
  -2  12   2       2473.56       2383.51        68.80 o
  -1  12   2       1633.49       1868.88        81.67 o
  -1  12   2         81.29        159.42        70.48 o
   0  12   2       1083.15       1087.43        52.02 o
   1  12   2        495.15       1202.10       118.59 o
   1  12   2       2077.81       2467.42        96.21 o
   1  12   2        716.56        883.26        80.55 o
   2  12   2         50.06         29.09        23.49 o
   2  12   2         72.44         64.33        25.73 o
   3  12   2         71.10         86.14        24.61 o
   3  12   2         49.13         68.24        31.88 o
   4  12   2         61.88         57.06        22.93 o
   4  12   2        186.24        187.95        41.95 o
   5  12   2         32.46         26.29        26.85 o
   6  12   2         26.33         24.05        23.49 o
   6  12   2        102.00         53.70        54.26 o
   7  12   2          8.64         25.17        29.65 o
   7  12   2          5.97         54.26        27.41 o
   8  12   2        158.03        181.80        50.34 o
   8  12   2        228.69        206.41        44.75 o
   8  12   2        259.23        407.79       125.86 o
   9  12   2         39.88         67.68        42.51 o
  10  12   2         16.82         27.97        47.55 o
  11  12   2         10.38        -35.24        48.67 o
  11  12   2         16.05        -62.65        77.19 o
  11  12   2         15.01        -11.75        85.58 o
  12  12   2         40.08          2.24        49.78 o
  12  12   2         27.70         78.87        43.07 o
  13  12   2        384.20        109.08        54.82 o
  13  12   2        556.62        620.91       105.16 o
  14  12   2         34.94        -15.10        68.24 o
  15  12   2        158.04        179.00        80.55 o
 -15  13   2        106.92       1970.69       265.15 o
 -14  13   2        216.94        262.91       152.71 o
 -13  13   2        175.20        205.29       127.54 o
 -13  13   2        248.14        463.72       189.63 o
 -12  13   2        553.91        638.81        98.45 o
 -12  13   2        382.76        366.95        44.19 o
 -11  13   2          2.43        -16.78        64.33 o
 -11  13   2          1.68        -24.61        36.36 o
 -10  13   2         38.27          0.00        59.29 o
  -9  13   2         25.78         65.45        29.65 o
  -9  13   2        173.26        166.69        64.89 o
  -8  13   2        226.60        265.70        45.31 o
  -8  13   2        156.58        120.27        66.57 o
  -8  13   2        272.63        236.06        88.38 o
  -7  13   2          2.63         39.16        35.80 o
  -7  13   2          3.80         10.63        26.29 o
  -6  13   2         15.60         -3.92        60.41 o
  -6  13   2         13.88         24.61        58.73 o
  -6  13   2          9.59         -9.51        60.41 o
  -5  13   2          1.42         -2.80        23.49 o
  -4  13   2         74.01         86.70        40.28 o
  -4  13   2        108.98        101.25        38.60 o
  -3  13   2        806.61        675.73        50.34 o
  -3  13   2        557.37        505.12        44.75 o
  -3  13   2       1098.69       1384.46       207.53 o
  -2  13   2       1578.64       1650.73        64.33 o
  -2  13   2       1090.85       1240.70        59.85 o
  -1  13   2        436.56        393.80        51.46 o
   0  13   2        148.65         81.67        33.56 o
   1  13   2        821.09        860.32        56.50 o
   2  13   2       2462.00       2118.93        70.48 o
   2  13   2       1701.26       1668.07        64.33 o
   3  13   2         11.10          6.15        23.49 o
   3  13   2          7.67         21.82        29.65 o
   4  13   2        477.30        421.21        54.82 o
   4  13   2        115.23        157.74        45.87 o
   5  13   2        128.41        115.79        36.92 o
   6  13   2         85.18         76.63        59.29 o
   6  13   2         39.52        -19.02        74.96 o
   7  13   2        139.92        102.93        35.80 o
   7  13   2         96.69         74.40        30.21 o
   8  13   2          4.77        -13.43        38.60 o
   8  13   2          6.90        -29.65        31.88 o
   9  13   2         43.64         26.29        57.06 o
  10  13   2        300.03        257.31        62.09 o
  11  13   2         26.93         21.26        50.90 o
  11  13   2         38.98         -2.24        99.57 o
  11  13   2         59.58        150.47       108.52 o
  12  13   2        443.22        427.37        84.47 o
  12  13   2        306.27        295.91        58.73 o
  13  13   2        294.67        303.74        93.42 o
  13  13   2          0.81         84.47        48.67 o
  14  13   2        141.52         93.98        82.79 o
  15  13   2         53.60        217.60       125.86 o
 -14  14   2         51.76        -52.58       132.57 o
 -13  14   2         50.37        148.79       175.64 o
 -12  14   2         42.44         55.94        57.62 o
 -12  14   2         29.33         40.28        57.62 o
 -11  14   2          5.35         20.14        71.60 o
 -10  14   2        837.95        821.73        97.33 o
  -9  14   2       1018.24        817.25        93.98 o
  -8  14   2       2533.55       2486.44       172.85 o
  -8  14   2       1720.26       1574.09       131.45 o
  -8  14   2       1188.71       1291.05       182.92 o
  -7  14   2        117.29        120.83        41.39 o
  -7  14   2        169.74        208.09        53.70 o
  -6  14   2        530.74        441.35        85.03 o
  -5  14   2          3.86        -10.63        26.29 o
  -4  14   2        320.49        323.32        46.99 o
  -3  14   2         19.20        157.19        34.12 o
  -3  14   2         27.78         50.90        30.77 o
  -3  14   2       1010.16       1246.30       218.72 o
  -2  14   2       2896.91       2263.25        74.96 o
  -2  14   2       2001.78       1710.02        67.13 o
  -1  14   2          9.78         55.38        44.19 o
   0  14   2       1606.90       1306.71        66.01 o
   1  14   2        681.01        655.03        58.73 o
   2  14   2         30.86          1.68        28.53 o
   2  14   2         44.65         37.48        29.65 o
   3  14   2        637.57        746.21        68.80 o
   3  14   2        922.67        986.18        58.73 o
   4  14   2         35.76         83.35        49.23 o
   4  14   2          6.67         25.73        43.07 o
   5  14   2        716.96        645.52        44.19 o
   6  14   2        158.23        163.34        62.65 o
   6  14   2        106.39         92.86        94.53 o
   7  14   2        265.46        289.76        46.99 o
   7  14   2        183.43        268.50        38.60 o
   8  14   2        742.53        647.76        88.94 o
   8  14   2       1171.63       1152.32       149.91 o
   8  14   2        513.10        443.59        66.01 o
   9  14   2        227.94        183.48        66.57 o
  10  14   2        931.19        932.48       101.81 o
  11  14   2          1.85         27.97       106.28 o
  11  14   2          1.28        -24.61        51.46 o
  11  14   2         60.19        164.46       111.88 o
  12  14   2        206.16        140.40        67.68 o
  12  14   2        142.46         75.52        46.99 o
  13  14   2         16.91          6.15        38.60 o
  13  14   2         45.82        326.68       104.04 o
  14  14   2          8.69        -48.11        90.06 o
 -13  15   2        148.71        209.77       189.07 o
 -12  15   2        126.89        115.79        70.48 o
 -12  15   2        183.63        192.99        82.23 o
 -11  15   2         19.07        -30.21       104.60 o
 -10  15   2       1240.76       1165.19       110.20 o
  -9  15   2        193.62        214.80        71.04 o
  -8  15   2        165.90        152.15       106.28 o
  -8  15   2        555.47        476.03        95.65 o
  -8  15   2        240.09        276.89       128.10 o
  -7  15   2         21.77         86.70        45.87 o
  -7  15   2         31.50         63.21        45.87 o
  -6  15   2        157.10         80.55        67.13 o
  -5  15   2         52.03        152.71        36.36 o
  -4  15   2        110.40        123.06        44.75 o
  -3  15   2        157.17        176.76        39.72 o
  -3  15   2        227.45        191.87        45.87 o
  -3  15   2        263.45        750.13       195.22 o
  -2  15   2        891.68       1059.46        60.97 o
  -2  15   2        616.16        860.88        59.85 o
  -1  15   2         14.76        -24.61        45.87 o
   0  15   2        400.09        227.67        44.19 o
   1  15   2        526.49        595.74        60.41 o
   2  15   2       1357.05       1522.07        74.40 o
   2  15   2       1963.88       1845.95        73.84 o
   3  15   2         84.80         63.77        33.00 o
   3  15   2         58.60         24.05        38.04 o
   4  15   2         24.70         69.92        53.14 o
   4  15   2         22.11         41.39        45.31 o
   5  15   2         22.42         -1.12        30.77 o
   6  15   2        254.87        331.15        69.92 o
   6  15   2         76.18         86.70        97.33 o
   7  15   2         57.77         96.77        34.12 o
   7  15   2         83.60         25.73        38.04 o
   8  15   2          6.28        -16.78        54.26 o
   8  15   2          4.34         34.68        43.07 o
   8  15   2        128.51        158.86       100.13 o
   9  15   2        255.22        304.86        83.35 o
  10  15   2        275.21        369.19        82.23 o
  11  15   2         27.17         10.63        50.90 o
  11  15   2        122.71        105.16       175.09 o
  11  15   2         39.32        -14.54        97.33 o
  12  15   2          6.17         19.58        47.55 o
  12  15   2          8.93         49.23        63.21 o
  13  15   2         58.86        118.03       134.25 o
  14  15   2         15.99         64.33       121.39 o
 -12  16   2         97.51        192.99        76.63 o
 -12  16   2        141.11        290.32       144.88 o
 -11  16   2          0.17        -12.31        93.98 o
 -10  16   2        490.25        336.19        86.14 o
  -9  16   2        327.66        251.16        76.63 o
  -8  16   2        810.10        762.43       106.84 o
  -8  16   2        568.39        473.79       148.79 o
  -8  16   2        392.76        423.45       139.29 o
  -7  16   2         76.30         70.48        46.99 o
  -7  16   2        110.41        148.79        53.70 o
  -6  16   2        193.48        126.42        72.16 o
  -5  16   2        742.53        615.32        51.46 o
  -4  16   2        873.23        886.06        67.68 o
  -3  16   2        743.94        601.89        79.99 o
  -3  16   2        819.02       1016.95       131.45 o
  -3  16   2        514.07        525.26        53.70 o
  -2  16   2        226.01        227.11        42.51 o
  -2  16   2        327.07        325.00        47.55 o
  -1  16   2        181.36        230.46        55.94 o
   0  16   2        526.65        454.77        50.90 o
   1  16   2        111.75         68.24        49.23 o
   2  16   2         59.15         39.16        41.39 o
   2  16   2         85.60         89.50        40.28 o
   2  16   2        206.72        257.31       152.71 o
   3  16   2        195.49        317.17        47.55 o
   3  16   2        135.08        182.92        58.18 o
   3  16   2        277.57        332.27       143.76 o
   4  16   2        430.41        330.03        52.02 o
   5  16   2          8.71         -1.12        34.12 o
   6  16   2         66.59        -31.33        69.36 o
   6  16   2          7.66        -19.02        83.91 o
   7  16   2         44.55         54.26        33.56 o
   7  16   2         64.47         89.50        41.39 o
   8  16   2        160.41        137.61       113.55 o
   8  16   2        127.89         99.57        51.46 o
   8  16   2         88.37         86.14        56.50 o
   9  16   2        186.87        177.32        72.72 o
  10  16   2        168.99         99.57        86.70 o
  11  16   2          8.17        -16.78       116.91 o
  11  16   2          5.65        104.60        62.65 o
  12  16   2        298.47        280.25        97.33 o
  12  16   2        206.24         68.80        38.60 o
 -12  17   2         84.89         10.63       140.40 o
 -11  17   2        174.79        283.05       194.66 o
 -10  17   2        258.52        302.62        86.14 o
  -9  17   2        130.66        182.92        77.19 o
  -8  17   2         91.42        158.30        86.14 o
  -8  17   2         43.48         99.01       109.64 o
  -7  17   2          0.47        101.25        49.78 o
  -7  17   2          0.32        116.35        50.90 o
  -6  17   2        184.83        229.35        76.63 o
  -5  17   2         45.67        133.69        40.83 o
  -4  17   2        402.30        422.33        57.06 o
  -3  17   2         52.80        137.05        48.67 o
  -3  17   2        222.21        340.10        92.86 o
  -3  17   2         76.42        147.12        58.18 o
  -2  17   2          2.91        -15.66        31.88 o
  -2  17   2          2.01        -12.31        29.09 o
  -1  17   2        151.27        171.73        57.06 o
   0  17   2          1.47         31.33        41.95 o
   1  17   2         23.84         37.48        53.70 o
   2  17   2         22.46         12.87        40.83 o
   2  17   2         32.50         46.99        37.48 o
   2  17   2         57.20         97.33       148.79 o
   3  17   2        143.97        207.53        48.67 o
   3  17   2        504.75        580.08       116.35 o
   3  17   2         99.48        152.71        58.18 o
   4  17   2        932.68        924.65        67.68 o
   5  17   2        255.28        230.46        39.16 o
   6  17   2        278.24        326.12        89.50 o
   6  17   2        224.39        191.31       120.27 o
   7  17   2         71.36         79.99        49.78 o
   7  17   2         49.31        105.16        38.60 o
   8  17   2          1.93        -35.80        46.99 o
   8  17   2          2.79        119.71       119.15 o
   8  17   2          2.95        -36.36        78.31 o
   9  17   2        225.80        204.17        69.36 o
  10  17   2          7.59          6.71        82.23 o
  11  17   2         21.38         44.19       121.94 o
  11  17   2         14.77         89.50        57.06 o
 -10  18   2         34.09        -53.14        69.92 o
  -9  18   2         16.70         68.24        74.40 o
  -8  18   2         15.57         60.41        85.03 o
  -7  18   2        166.16        104.04        60.97 o
  -7  18   2        167.85         27.41       178.44 o
  -7  18   2        114.82         54.26        50.90 o
  -6  18   2        471.85        497.29        88.94 o
  -5  18   2        184.83        182.92        40.83 o
  -4  18   2        254.43        238.30        52.58 o
  -3  18   2        126.26        187.39        87.26 o
  -3  18   2         11.45         59.29        49.78 o
  -3  18   2          7.91         41.39        47.55 o
  -2  18   2        115.57        173.41        59.85 o
  -2  18   2        285.22        332.83        95.65 o
  -2  18   2         79.86         97.33        38.60 o
  -1  18   2        347.23        416.18        66.57 o
   0  18   2        494.36        457.57        59.85 o
   1  18   2        288.19        356.88        67.68 o
   2  18   2          6.83         38.60        42.51 o
   2  18   2          9.88         26.29        39.72 o
   2  18   2         27.15        -37.48       148.24 o
   3  18   2         42.93         41.39       100.69 o
   3  18   2         62.12          5.59        41.39 o
   3  18   2         64.01        137.05        98.45 o
   4  18   2        154.24        129.22        51.46 o
   5  18   2         39.19          0.00        33.00 o
   6  18   2        182.24        342.90        91.74 o
   7  18   2         28.43          1.12        48.67 o
   7  18   2         19.65         39.16        40.28 o
   8  18   2         95.42         22.93        87.82 o
   8  18   2         45.79        -30.77        45.87 o
   9  18   2         67.51        114.67        72.16 o
  10  18   2         50.66         57.06        92.30 o
 -10  19   2        195.22        205.85       100.69 o
  -9  19   2        171.53        196.34        77.75 o
  -8  19   2         56.84        185.71        91.18 o
  -7  19   2         14.18         35.24        58.18 o
  -7  19   2          9.80         51.46        57.62 o
  -7  19   2         14.29        -29.65       183.48 o
  -6  19   2         34.95         74.96        78.31 o
  -5  19   2         30.28         53.14        39.16 o
  -4  19   2        116.14        116.35        51.46 o
  -3  19   2         20.09         53.14        87.82 o
  -3  19   2         10.98        -15.10        44.19 o
  -3  19   2         15.88         41.95        51.46 o
  -2  19   2         78.48         76.08        87.26 o
  -2  19   2         78.21        114.11        53.70 o
  -2  19   2         54.04         47.55        40.83 o
  -1  19   2        337.49        327.80        60.97 o
   0  19   2        339.36        294.23        55.38 o
   1  19   2         11.92         17.90        57.06 o
   2  19   2         19.02         51.46        53.14 o
   2  19   2         34.29        152.71       162.78 o
   2  19   2         27.53         59.29        39.72 o
   3  19   2         73.67         60.41        53.14 o
   3  19   2         50.91        111.88       121.39 o
   3  19   2         79.12        145.44       106.28 o
   4  19   2        228.08        283.60        55.94 o
   5  19   2         84.40        144.32        36.92 o
   6  19   2        234.60        295.35       109.08 o
   7  19   2         33.81         -6.71        40.28 o
   7  19   2         48.93          1.12        53.14 o
   8  19   2          7.49         34.68        46.99 o
   8  19   2         11.50         -1.12       175.09 o
  -7  20   2        233.80        465.40       215.92 o
  -7  20   2        214.97        292.56       154.95 o
  -6  20   2        144.28         78.87       115.23 o
  -5  20   2         23.44        -10.63        36.92 o
  -4  20   2        165.10        165.58        53.14 o
  -3  20   2        150.32        222.07        69.92 o
  -3  20   2          5.87         17.90       116.35 o
  -3  20   2          4.05         67.68        49.78 o
  -2  20   2         52.22         25.17        46.43 o
  -2  20   2         36.08         97.89       110.20 o
  -2  20   2        129.97        154.39        86.70 o
  -1  20   2         65.81         36.92        55.94 o
   0  20   2         41.82         34.68        43.07 o
   1  20   2         16.19         13.43        52.02 o
   2  20   2          6.56         88.38        39.72 o
   2  20   2          4.53        -20.70        45.87 o
   3  20   2         25.11         16.78       123.06 o
   3  20   2         64.34         27.97        99.01 o
   3  20   2         36.34         -3.36        48.11 o
   4  20   2         45.04         72.72        62.65 o
   5  20   2          9.94         55.94       109.08 o
  -5  21   2         51.95         82.23        46.99 o
  -4  21   2         45.79        123.62       155.51 o
  -3  21   2         62.49        366.39       204.73 o
  -2  21   2         95.98        273.54       148.79 o
   2  21   2         49.55        143.76       140.40 o
 -19   0   3        234.69        271.86        95.65 o
 -17   0   3         86.48        118.03        78.87 o
 -17   0   3        125.15        232.14        81.11 o
 -16   0  10        535.57        505.12       110.20 o
 -15   0   3        946.67        982.83       110.76 o
 -14   0   8        119.27        106.84        65.45 o
 -13   0   3        825.88        483.30       122.50 o
 -13   0   3        245.60        201.38        61.53 o
 -13   0   3        169.71        193.55        94.53 o
 -11   0   3          1.30        -32.44        39.72 o
 -11   0   3          0.90         40.28        60.97 o
 -11   0   3          1.30        -34.12        81.11 o
  -9   0   3        220.01        104.60        41.39 o
  -7   0   3          4.30        -19.02        19.02 o
  -7   0   3          2.97        -17.90        17.90 o
  -6   0   2       2951.50       3582.82       147.12 o
  -5   0   3       5449.13       6687.93        88.38 o
   4   0   0        136.03        164.46        64.33 o
  -3   0   3       5942.27       6979.93        65.45 o
  -3   0   3       8599.44      10038.61        72.72 o
  -1   0   3      50472.43      54894.06       284.72 o
  -1   0   3      50472.43      60816.20       299.83 o
  -1   0   3      34876.78      33111.86       206.41 o
   1   0   3      13192.85      15589.32       177.32 o
   1   0   3      19092.23      23858.06       194.10 o
   1   0   3      19092.23      22766.71       272.42 o
   3   0   3        121.45        125.86        17.90 o
   3   0   3        175.76        168.93        25.73 o
  -4   0   6      12511.48      14386.66       190.75 o
   5   0   3       1102.16       1301.11        46.43 o
  -6   0   8       1574.31       1539.41       111.88 o
   7   0   3        205.22        152.15        24.05 o
   7   0   3        141.81         73.84        20.70 o
   9   0   3         22.85        -17.90        41.39 o
  11   0   3       6164.72       6945.80       308.78 o
  11   0   3       6164.72       5931.65       300.95 o
  13   0   3        706.34        586.79       140.96 o
  13   0   3       1110.91        953.74       171.17 o
 -14   0  14         42.07        152.15       110.20 o
  15   0   3        985.53        874.31       167.25 o
 -16   0  16          8.26         19.02       145.44 o
  17   0   3        266.16        194.10       135.37 o
  17   0   3        385.17        361.92       102.37 o
  19   0   3         59.81        204.17       119.15 o
 -21   1   3        161.90        252.28       147.68 o
 -21   1   3        111.87        235.50       158.86 o
 -20   1   3        123.22        151.03        68.24 o
 -19   1   3         44.37         35.24        60.97 o
 -18   1   3         38.21         62.09        73.28 o
 -17   1   3        117.19         99.01        49.23 o
 -17   1   3         80.98         35.80        53.70 o
 -16   1   3        141.50        100.13        77.19 o
 -16   1   3         84.63         74.96       101.25 o
 -15   1   3         84.11         74.40        54.26 o
 -14   1   3        171.00        128.66        44.19 o
 -13   1   3       1440.85       1233.43       114.11 o
 -13   1   3        952.26        849.70       103.49 o
 -13   1   3       1378.08       1300.00        73.28 o
 -12   1   3          1.70         99.01        27.41 o
 -12   1   3          2.46          6.71        22.38 o
 -11   1   3       4991.90       5030.49       135.37 o
 -11   1   3       3449.44       3498.35       154.95 o
 -11   1   3       5723.37       5715.17       141.52 o
 -10   1   3         33.92         74.40        30.21 o
  -9   1   3       1187.25       1147.84        47.55 o
  -8   1   3        246.47        330.59        29.09 o
  -8   1   3        356.69        512.95        33.56 o
  -7   1   3      18696.10      22878.59       169.49 o
  -7   1   3      27056.33      32565.90       182.92 o
  -6   1   3       7213.72       7911.85        78.31 o
  -6   1   3      10439.44      11914.21       112.99 o
  -6   1   3      10670.78      11776.60       179.56 o
  -5   1   3      31844.71      36313.74       143.20 o
  -5   1   3      15685.26      33554.32       276.33 o
  -4   1   3       4360.36       5400.24       112.44 o
  -4   1   3        684.69        685.24        21.26 o
  -3   1   3       7730.61       8047.22        50.90 o
  -3   1   3      11187.46      11631.72        56.50 o
  -2   1   3       1812.13       1572.41        22.93 o
  -2   1   3       1252.20       1062.82        21.82 o
  -1   1   3         26.55         16.78         7.83 o
  -1   1   3         49.26        -11.19        21.82 o
  -1   1   3         38.42         12.87         8.39 o
   0   1   3         74.31        214.24        13.43 o
   1   1   3        105.20        112.99        19.02 o
   1   1   3        152.25        201.94        16.78 o
   1   1   3        214.61        200.26        41.39 o
   2   1   3       1389.48       1490.74        27.41 o
   2   1   3       2010.80       2203.95        36.92 o
   3   1   3       9296.06       9644.25        79.43 o
   3   1   3       6423.64       6868.05        52.02 o
   4   1   3        128.18         89.50        30.21 o
   4   1   3         88.57         78.87        24.05 o
   4   1   3        137.66         89.50        26.85 o
   5   1   3       7375.55       7573.43        96.21 o
   6   1   3        697.73        739.50        62.65 o
   6   1   3         74.17         91.74        15.10 o
   6   1   3         51.25         51.46        20.70 o
   7   1   3         26.68         43.63        13.43 o
   7   1   3         18.44         35.80        13.43 o
   8   1   3        234.89        161.66        25.73 o
   8   1   3        339.92        290.32        32.44 o
   8   1   3        424.76        309.34        54.82 o
   9   1   3        106.73         36.36        30.77 o
  10   1   3        101.19         44.75        53.70 o
  11   1   3         42.69         66.01        43.07 o
  11   1   3        154.72         44.75       113.55 o
  12   1   3         42.78        135.93        37.48 o
  12   1   3         61.90         64.33        40.83 o
  13   1   3        288.37        308.78        95.09 o
  13   1   3         37.48        102.37        68.24 o
  14   1   3        333.31        246.13        84.47 o
  15   1   3        847.66        678.53       111.32 o
  16   1   3        294.93        300.39       111.88 o
  16   1   3          9.50         69.36        77.19 o
  17   1   3         34.46        118.59        55.94 o
  17   1   3         23.81        -27.41        76.63 o
  18   1   3         11.19        -17.34       114.67 o
  18   1   3         85.48        185.71       102.37 o
  19   1   3          5.99         61.53        99.57 o
 -20   2   3          0.34         34.12        72.16 o
 -19   2   3         29.33         90.62        58.18 o
 -18   2   3        359.01        262.35        83.91 o
 -18   2   3         73.49        136.49       125.86 o
 -17   2   3          2.69         -2.80        42.51 o
 -17   2   3          1.86         24.61        50.34 o
 -16   2   3        325.16        314.93        81.67 o
 -16   2   3          0.28         68.80        95.65 o
 -15   2   3       4041.86       4205.41       138.73 o
 -14   2   3        653.15        693.63        59.29 o
 -13   2   3       7429.81       7228.85       224.31 o
 -13   2   3       5142.16       5475.20       129.78 o
 -13   2   3       3553.26       3795.94       242.77 o
 -12   2   3        780.02        926.33        53.70 o
 -12   2   3        539.00        566.09        45.87 o
 -11   2   3       2881.51       2941.77       108.52 o
 -11   2   3       3973.19       3931.87       120.27 o
 -11   2   3       1991.14       2086.48       168.37 o
 -10   2   3       2271.66       2013.76        62.09 o
  -9   2   3        165.30        129.78        27.41 o
  -9   2   3         77.89        148.24        27.97 o
  -9   2   3         53.82         99.57        25.73 o
  -8   2   3       2194.81       2937.86        52.02 o
  -8   2   3       1516.63       2226.89        46.43 o
  -8   2   3       3711.44       5366.68       196.90 o
  -7   2   3        178.06         93.98        15.66 o
  -7   2   3        123.04         64.33        14.54 o
  -6   2   3        382.71        344.02        21.82 o
  -6   2   3       3989.70       3594.01       101.25 o
  -6   2   3        264.45        200.26        15.66 o
  -5   2   3       1853.36       1425.86        27.41 o
  -4   2   3       9165.85      10179.57        74.96 o
  -4   2   3       6333.66       7631.60        57.62 o
  -4   2   3      12722.88      15301.80       120.27 o
  -3   2   3       2647.67       2490.91        27.97 o
  -3   2   3       1829.56       1746.38        26.85 o
  -2   2   3        354.61        311.57        14.54 o
  -2   2   3        245.04        208.09        13.98 o
  -1   2   3       7010.88       7363.10       104.60 o
  -1   2   3       2921.94       3465.35        35.80 o
  -1   2   3       4228.52       5138.45        55.38 o
   0   2   3       1250.63       1649.61        25.73 o
   1   2   3       1062.85       1067.29        30.77 o
   1   2   3       1538.12       1480.68        29.09 o
   1   2   3       1774.94       1790.57        61.53 o
   2   2   3        102.57         97.89        12.31 o
   2   2   3        148.44        137.61        14.54 o
   3   2   3        166.37        135.93        13.98 o
   3   2   3        240.76        194.10        17.34 o
   4   2   3         40.26         95.65        25.73 o
   4   2   3         60.98        120.83        30.21 o
   5   2   3         62.61         58.18        22.38 o
   6   2   3         10.94         20.70        12.87 o
   6   2   3          7.56         12.87        24.61 o
   6   2   3       1231.86       1164.07        62.65 o
   7   2   3         16.79          5.59        11.75 o
   7   2   3         24.30         16.78        11.75 o
   8   2   3        120.09         49.78        55.94 o
   8   2   3         74.45         43.63        20.70 o
   8   2   3         51.45         33.00        19.58 o
   9   2   3        284.49        292.00        41.39 o
  10   2   3        339.94        316.05        49.23 o
  11   2   3       3813.39       3724.90       242.21 o
  11   2   3       3581.19       3652.18       158.86 o
  12   2   3          9.54         10.63        35.24 o
  12   2   3          6.59          3.36        27.97 o
  13   2   3       1116.34       1287.69       126.98 o
  13   2   3       1575.83       1578.57       137.61 o
  14   2   3        177.35        171.17        82.23 o
  15   2   3        262.27        272.42        93.42 o
  16   2   3         49.20        -58.73       100.13 o
  16   2   3          0.13        -43.63        91.74 o
  17   2   3        175.29        313.25        77.75 o
  17   2   3        121.13        189.63       101.25 o
  18   2   3         50.12        -49.23       136.49 o
  18   2   3         50.78        123.06        96.77 o
 -20   3   3          1.11         16.22        71.04 o
 -19   3   3         91.44         83.91        63.21 o
 -18   3   3          5.54        -14.54        66.57 o
 -17   3   3         53.56         71.60        54.82 o
 -17   3   3         77.51        136.49        52.02 o
 -16   3   3        305.63        364.16       133.69 o
 -16   3   3        542.16        740.06       100.13 o
 -15   3   3        772.03        826.20        76.08 o
 -14   3   3       2556.76       2327.02        90.62 o
 -13   3   3        825.46        948.15        67.13 o
 -13   3   3        570.40        566.65       129.22 o
 -13   3   3       1048.52       1242.38       112.99 o
 -12   3   3        137.07        115.79        28.53 o
 -12   3   3         94.71         66.57        26.29 o
 -11   3   3       1210.02       1138.34       129.22 o
 -11   3   3       1769.91       1468.93        83.35 o
 -11   3   3       1751.09       1460.54        81.11 o
 -10   3   3       1344.58       1228.40        50.90 o
  -9   3   3       1242.94       1252.45        76.08 o
  -9   3   3       1960.67       2075.85        55.94 o
  -9   3   3       1798.73       1832.52        87.26 o
  -8   3   3         80.89        133.69        17.34 o
  -8   3   3         55.89         43.07        13.98 o
  -8   3   3        136.78        110.76        54.26 o
  -7   3   3       1918.63       2219.61        44.19 o
  -7   3   3       2776.57       3271.25        43.63 o
  -6   3   3         60.91         88.94        14.54 o
  -6   3   3         42.09         49.78        13.43 o
  -6   3   3       1102.18        896.12        60.97 o
  -5   3   3         67.78         29.65        13.98 o
  -4   3   3       3826.66       3960.40        50.90 o
  -4   3   3       2644.25       3966.55        52.58 o
  -4   3   3       9469.83      10182.37       103.49 o
  -3   3   3       1389.87       1194.27        24.61 o
  -3   3   3       2011.37       1833.08        26.85 o
  -2   3   3      16538.88      20728.89       100.69 o
  -2   3   3      23934.47      29924.52       120.83 o
  -1   3   3       8583.32      10036.93        67.13 o
  -1   3   3      12421.48      14157.87        87.82 o
  -1   3   3      12528.91      14182.49       226.55 o
   0   3   3         40.31          5.59        12.87 o
   1   3   3      13384.29      15155.25        96.21 o
   1   3   3       9248.63      10983.96       104.04 o
   1   3   3      14729.76      18058.98       166.14 o
   2   3   3        752.14        708.17        23.49 o
   2   3   3       1088.47       1128.83        26.29 o
   3   3   3          1.56          4.48        10.63 o
   3   3   3        162.25        336.75        44.75 o
   3   3   3          2.26          0.56        11.75 o
   4   3   3         36.49         65.45        20.70 o
   4   3   3          0.14         57.06        21.82 o
   5   3   3        418.30        349.05        19.58 o
   6   3   3        134.76        175.09        18.46 o
   6   3   3        731.66        660.07        54.26 o
   6   3   3         93.12        110.76        28.53 o
   7   3   3        334.28        274.10        20.14 o
   7   3   3        483.77        450.86        22.38 o
   8   3   3       4220.87       4445.94       222.07 o
   8   3   3       2133.54       2667.68        62.65 o
   8   3   3       1474.29       1764.84        68.80 o
   9   3   3       1476.74       1623.88        70.48 o
  10   3   3        245.54        200.82        47.55 o
  11   3   3        632.22        836.27       129.78 o
  11   3   3       1534.44       1694.92       132.01 o
  12   3   3          5.47         39.16        30.21 o
  12   3   3          7.91         -1.68        33.00 o
  13   3   3        365.38        444.15       104.60 o
  13   3   3          2.68         54.82        63.21 o
  14   3   3        496.73        313.25        91.74 o
  15   3   3        159.26         97.33        82.79 o
  16   3   3         73.57         20.14       139.29 o
  16   3   3         56.60        121.94       117.47 o
  17   3   3         36.57         95.09        68.24 o
  17   3   3         25.27         80.55       123.06 o
  18   3   3         99.99          8.39       128.66 o
  18   3   3         14.17         25.73       129.22 o
 -20   4   3         14.34         89.50       115.23 o
 -19   4   3        414.60        461.49        84.47 o
 -18   4   3        543.74        413.38        90.62 o
 -17   4   3        857.51        900.60        92.86 o
 -17   4   3       1240.96       1373.83       120.27 o
 -16   4   3        725.01        518.54        95.65 o
 -16   4   3        368.00        382.06       132.57 o
 -15   4   3        124.19        157.74        57.62 o
 -14   4   3        447.57        346.81        51.46 o
 -13   4   3       1091.18        976.12        85.58 o
 -13   4   3         76.67        135.93        57.06 o
 -13   4   3         52.98        139.84        61.53 o
 -12   4   3        119.26        186.83        33.00 o
 -12   4   3         82.41        135.93        30.77 o
 -11   4   3        236.08        274.65        57.06 o
 -11   4   3        341.65        479.39        60.41 o
 -11   4   3        346.47        382.61        58.73 o
 -10   4   3        276.56        217.60        33.00 o
  -9   4   3       1760.89       1697.71        52.02 o
  -8   4   3      10180.26      12947.94       213.12 o
  -8   4   3       4160.02       6037.37        77.19 o
  -8   4   3       6020.24       7786.55        87.26 o
  -7   4   3        660.24        778.10        27.41 o
  -7   4   3        456.23        545.39        25.17 o
  -6   4   3       1335.28       1823.02        43.07 o
  -6   4   3       1932.37       2487.56        46.43 o
  -6   4   3       9625.14      10691.96       171.73 o
  -5   4   3       1818.93       2056.84        35.24 o
  -4   4   3      12033.38      13034.08       124.18 o
  -4   4   3         55.52        893.33        74.96 o
  -4   4   3         80.34        181.80        35.24 o
  -3   4   3       5949.24       7490.64        66.01 o
  -3   4   3       4110.97       5206.70        44.75 o
  -3   4   3       8996.62      10739.51       167.25 o
  -2   4   3        220.41        232.70        14.54 o
  -2   4   3        152.31        183.48        15.10 o
  -1   4   3         17.86         26.85        11.19 o
  -1   4   3         25.85         21.82        10.07 o
  -1   4   3        217.44        249.48        63.21 o
   0   4   3        172.28         62.65        15.66 o
   0   4   3        101.88         78.87        29.65 o
   1   4   3        640.49        531.41        20.14 o
   1   4   3        442.58        387.09        22.38 o
   1   4   3       1133.43       1044.92        66.57 o
   2   4   3       1678.10       1646.25        31.88 o
   2   4   3       1159.58       1162.95        31.33 o
   3   4   3        517.04        531.41        24.05 o
   3   4   3        748.24        712.09        28.53 o
   3   4   3        749.99        771.38        53.70 o
   4   4   3       4373.79       4019.14        61.53 o
   5   4   3        155.24         92.30        17.90 o
   6   4   3       2153.42       1919.79        56.50 o
   6   4   3        277.31        267.94        72.16 o
   6   4   3        401.31        367.51        39.72 o
   7   4   3        135.45        102.93        18.46 o
   7   4   3        196.02        172.85        20.14 o
   8   4   3        193.97        180.68        26.85 o
   8   4   3        651.45        661.74       116.35 o
   8   4   3        134.04        107.96        28.53 o
   9   4   3         38.72         30.77        34.68 o
  10   4   3         17.32         24.05        41.95 o
  11   4   3        945.82        977.79       112.44 o
  11   4   3        754.31        731.67       120.27 o
  12   4   3         70.53         49.78        39.16 o
  12   4   3         48.73         38.60        37.48 o
  13   4   3        102.18         86.14       101.81 o
  13   4   3        294.22        256.75        99.57 o
  14   4   3        421.49        408.35        96.77 o
  15   4   3        418.72        376.46        99.57 o
  16   4   3        426.69        517.98       163.34 o
  16   4   3        225.52        187.39       130.34 o
  17   4   3        141.10        199.70        73.28 o
  17   4   3         97.50        143.76       143.20 o
  18   4   3         39.42        -59.85       135.37 o
  18   4   3         27.59        -67.68        93.98 o
 -20   5   3          3.13         -8.39       109.64 o
 -19   5   3         20.25         95.65        69.36 o
 -18   5   3         44.16         37.48        73.84 o
 -17   5   3         40.64         13.43        50.34 o
 -17   5   3         58.81         19.02        47.55 o
 -16   5   3        674.77        603.01        97.89 o
 -15   5   3          9.54        -24.05        58.73 o
 -14   5   3         19.21          4.48        42.51 o
 -13   5   3          1.58         36.92        48.11 o
 -13   5   3         58.75         61.53        60.41 o
 -13   5   3          1.09         33.00        50.90 o
 -12   5   3        119.81        182.92        31.33 o
 -12   5   3        173.38        222.63        35.80 o
 -11   5   3       3517.75       3570.51       107.40 o
 -11   5   3       2307.49       2489.23       115.79 o
 -11   5   3       3339.32       3501.15       140.96 o
 -10   5   3         59.33         57.62        29.09 o
  -9   5   3       5913.26       6029.54        83.91 o
  -8   5   3         93.81        154.39        21.82 o
  -8   5   3         64.82        108.52        17.90 o
  -8   5   3        158.63        205.29        50.90 o
  -7   5   3      14678.75      17033.08       104.60 o
  -7   5   3      10143.11      11681.50        95.65 o
  -6   5   3        270.98        318.85        24.61 o
  -6   5   3        392.16        520.78        25.17 o
  -6   5   3        445.64        481.62        54.26 o
  -5   5   3      20048.61      24181.94       115.79 o
  -4   5   3         18.18         83.35        18.46 o
  -4   5   3         32.56         54.26        24.61 o
  -4   5   3         12.57         29.65        10.63 o
  -3   5   3         17.21         41.39        10.07 o
  -3   5   3         24.91         44.75        11.19 o
  -2   5   3       9891.17      12205.64        79.99 o
  -2   5   3       6834.87       8265.94        71.04 o
  -1   5   3        122.30         84.47        14.54 o
  -1   5   3        176.99        110.20        15.10 o
  -1   5   3       1335.83       1167.98        64.89 o
   0   5   3        207.55        256.20        16.22 o
   1   5   3        576.78        549.31        27.97 o
   1   5   3        398.56        401.63        23.49 o
   1   5   3       1094.78       1032.05        97.89 o
   2   5   3       2060.57       2012.08        34.68 o
   2   5   3       1423.87       1410.19        31.33 o
   3   5   3        150.10        143.20        16.22 o
   3   5   3        103.72         90.62        14.54 o
   3   5   3        205.96        220.95        77.75 o
   4   5   3        489.54        387.65        29.09 o
   4   5   3        130.64        232.14        38.04 o
   5   5   3       3781.29       4469.99        62.65 o
   6   5   3        862.02       1046.04        45.87 o
   6   5   3       5034.65       4661.30        99.01 o
   6   5   3        595.66       1076.80        48.11 o
   7   5   3       1866.72       1680.37        46.43 o
   7   5   3       1289.91       1162.39        38.04 o
   8   5   3        358.45        316.61        39.16 o
   8   5   3        518.73        439.67        35.24 o
   8   5   3        957.21        813.90       136.49 o
   9   5   3        339.99        349.61        44.75 o
  10   5   3        111.36         54.82        44.19 o
  11   5   3         25.73         69.92        79.99 o
  11   5   3         26.67         81.11       110.20 o
  12   5   3        350.04        370.87        72.72 o
  12   5   3        241.88        277.45        49.23 o
  13   5   3        231.01         83.35        90.06 o
  13   5   3        137.74         43.07        89.50 o
  14   5   3        646.98        560.50       104.60 o
  15   5   3        203.62        224.31        96.77 o
  16   5   3         57.55         90.62       135.93 o
  16   5   3          0.24         59.29       117.47 o
  17   5   3         75.27         11.19        66.01 o
  17   5   3        108.93         39.16        64.89 o
 -19   6   3        434.37        429.60        77.75 o
 -18   6   3         99.96         97.89        80.55 o
 -17   6   3       1577.70       1677.58       126.42 o
 -17   6   3       1090.20       1066.18        99.57 o
 -16   6   3        253.11        285.84        87.82 o
 -15   6   3        153.19        155.51        58.18 o
 -14   6   3        593.67        581.19        66.57 o
 -13   6   3          9.24         29.65        69.92 o
 -13   6   3          2.08         34.68        53.14 o
 -13   6   3          1.44          5.59        51.46 o
 -12   6   3        280.54        289.20        38.04 o
 -12   6   3        193.86        208.65        35.80 o
 -11   6   3       3128.14       2873.53       100.69 o
 -11   6   3       1943.94       2055.16       114.11 o
 -11   6   3       1343.28       1392.29        91.18 o
 -10   6   3         53.16         49.78        25.17 o
  -9   6   3        224.96        259.55        29.09 o
  -9   6   3         53.34         94.53        45.31 o
  -8   6   3        153.04        254.52        57.62 o
  -8   6   3         90.50         77.75        22.93 o
  -8   6   3         62.54         68.24        17.90 o
  -7   6   3        111.07        150.47        17.34 o
  -7   6   3        160.73        222.07        19.58 o
  -6   6   3        457.26       1303.91        57.06 o
  -6   6   3      21052.12      25213.99       284.16 o
  -6   6   3        315.97       1152.32        48.11 o
  -5   6   3       1944.15       2394.14        41.39 o
  -4   6   3       1748.16       1793.37        60.41 o
  -4   6   3       4652.21       4813.45        78.87 o
  -4   6   3       1207.99       1407.96        76.63 o
  -3   6   3       2210.24       2412.04        40.28 o
  -3   6   3       3198.59       3415.57        46.43 o
  -2   6   3        571.01        844.10        29.09 o
  -2   6   3        826.34       1150.64        30.21 o
  -1   6   3        998.33       1530.46        38.60 o
  -1   6   3        689.85       1158.47        44.19 o
  -1   6   3       6808.74       8033.24       194.10 o
   0   6   3          1.54         79.43        15.66 o
   1   6   3          3.16         59.85        17.90 o
   1   6   3          4.58         78.87        17.90 o
   1   6   3       1823.55       1538.85       130.89 o
   2   6   3         64.22         54.26        13.43 o
   2   6   3         92.93         72.72        15.66 o
   3   6   3       2428.46       2669.35        48.11 o
   3   6   3       3514.39       3897.19        61.53 o
   4   6   3        767.20        710.97        33.56 o
   4   6   3         61.68        101.81        25.17 o
   5   6   3        165.86        208.09        21.82 o
   5   6   3          0.44        219.84        32.44 o
   6   6   3        136.91        182.92        28.53 o
   6   6   3       1787.29       1594.79        97.89 o
   6   6   3         94.60        187.39        59.29 o
   7   6   3          6.86         11.75        15.66 o
   7   6   3          9.93          2.24        15.10 o
   8   6   3        111.08        105.16        31.33 o
   8   6   3        160.76        166.14        27.97 o
   8   6   3        201.54         28.53        91.18 o
   9   6   3        424.93        313.25        44.75 o
  10   6   3         23.58         -8.95        53.14 o
  11   6   3       1028.51       1062.26       166.14 o
  11   6   3       1026.41       1028.14       168.37 o
  12   6   3         35.25         66.01        38.04 o
  12   6   3         51.01          5.03        41.39 o
  13   6   3        431.68        464.28       110.20 o
  13   6   3         82.52        105.16        99.01 o
  14   6   3        422.70        314.37        93.98 o
  15   6   3        449.37        451.98       107.40 o
  16   6   3         14.45        -69.36        87.82 o
  16   6   3         67.30        -56.50       143.76 o
  17   6   3        229.17        205.29        68.80 o
  17   6   3        158.36        111.32        72.72 o
 -19   7   3         39.16        -11.75        85.03 o
 -18   7   3         20.91         38.04       116.91 o
 -17   7   3         32.18         55.38        54.82 o
 -17   7   3         22.24         68.80        63.21 o
 -16   7   3         26.81        111.88        82.79 o
 -15   7   3        479.82        399.40        69.36 o
 -14   7   3        270.05        214.24        57.62 o
 -13   7   3       1051.09       1217.77       181.24 o
 -13   7   3       1356.32       1294.96        98.45 o
 -13   7   3        726.31        841.86       139.29 o
 -12   7   3          7.34         48.11        34.68 o
 -12   7   3          5.07         25.17        26.85 o
 -11   7   3        764.10        832.91        77.19 o
 -11   7   3       1118.75       1073.45        71.04 o
 -11   7   3       1105.78       1224.48       159.98 o
 -10   7   3         51.72         30.77        27.41 o
  -9   7   3        286.14       1126.59        92.30 o
  -9   7   3       1943.97       2002.02        55.38 o
  -9   7   3        414.09       1081.28        99.01 o
  -8   7   3        104.40        117.47        19.02 o
  -8   7   3        151.08        183.48        25.17 o
  -8   7   3        255.48        338.42        60.97 o
  -7   7   3        634.32        676.85        26.85 o
  -7   7   3        917.97        919.62        30.77 o
  -6   7   3        165.23        150.47        17.90 o
  -6   7   3        114.18        126.42        21.26 o
  -6   7   3        378.86        350.17        73.84 o
  -5   7   3      12698.62      13734.98        97.33 o
  -4   7   3          9.00        137.61        38.04 o
  -4   7   3       3201.81       3485.49        63.21 o
  -4   7   3          6.22        517.98        82.79 o
  -3   7   3        342.29        407.79        22.38 o
  -3   7   3        495.35        535.33        24.05 o
  -2   7   3       3727.67       4348.05        60.97 o
  -2   7   3       5394.56       6237.07        66.01 o
  -1   7   3        218.22        378.70        24.05 o
  -1   7   3        150.79        252.84        24.61 o
  -1   7   3        762.90        950.94        67.13 o
   0   7   3        764.61        920.74        27.41 o
   1   7   3       2785.87       2810.32       119.71 o
   1   7   3       1903.60       1849.87        47.55 o
   1   7   3       2754.82       2553.56        63.21 o
   2   7   3        267.87        342.34        22.38 o
   2   7   3        387.64        484.42        27.41 o
   3   7   3        714.65        530.85        27.97 o
   3   7   3       1034.22        768.03        31.88 o
   4   7   3         24.61         24.05        19.02 o
   4   7   3          2.61          8.95        21.82 o
   5   7   3       6454.59       6356.78        85.58 o
   6   7   3        683.56        575.04        62.09 o
   6   7   3         60.27        107.40        36.36 o
   6   7   3         41.65        150.47        43.07 o
   7   7   3        305.37        219.84        32.44 o
   7   7   3        211.01        163.34        24.61 o
   8   7   3        112.95        110.76        30.21 o
   8   7   3         78.05         40.83        29.09 o
   8   7   3        209.85        227.11       102.93 o
   9   7   3        191.25        118.03        42.51 o
  10   7   3        379.63        432.96        64.89 o
  11   7   3        685.46        885.50       160.54 o
  11   7   3        657.13        812.22       159.42 o
  12   7   3         68.98        125.30        41.95 o
  12   7   3         99.83         87.82        56.50 o
  13   7   3        320.86        302.62       130.34 o
  13   7   3        335.18        233.26       105.72 o
  14   7   3        116.68         48.11        83.35 o
  15   7   3        227.56        237.74        99.01 o
  16   7   3         38.11        -49.23        94.53 o
  16   7   3          0.41         30.77       102.37 o
  17   7   3        131.96        195.78        68.24 o
  17   7   3         91.19        164.46        66.57 o
 -18   8   3         24.18        130.89       104.60 o
 -17   8   3         42.97         61.53        57.62 o
 -17   8   3         62.18        182.92        86.70 o
 -16   8   3        625.35        671.25       102.37 o
 -15   8   3       1563.41       1746.94       104.04 o
 -14   8   3        535.32        559.94        69.92 o
 -13   8   3        824.60       1213.29       129.22 o
 -13   8   3       1125.15       1419.14       127.54 o
 -12   8   3        279.42        266.82        42.51 o
 -12   8   3        404.37        373.66        58.73 o
 -11   8   3        603.86        624.27       138.17 o
 -11   8   3        941.08       1074.57        72.72 o
 -11   8   3        417.27        527.49        81.11 o
 -10   8   3       1148.23       1084.08        53.70 o
  -9   8   3        967.75        936.96        48.11 o
  -9   8   3        281.86        413.94        63.21 o
  -8   8   3         35.53         85.58        22.38 o
  -8   8   3         86.95        404.99        71.04 o
  -8   8   3         51.42         99.01        29.09 o
  -7   8   3         10.39         -7.27        12.31 o
  -7   8   3          7.18         22.38        16.22 o
  -6   8   3          0.06         89.50        28.53 o
  -6   8   3          0.08         72.72        21.82 o
  -6   8   3       1951.64       1795.05        99.57 o
  -5   8   3        857.15        721.60        29.09 o
  -4   8   3       1192.95       1196.51        77.75 o
  -4   8   3       2317.32       2438.89        51.46 o
  -4   8   3        824.33       1170.78       117.47 o
  -3   8   3         31.40         72.16        16.78 o
  -3   8   3         45.44         65.45        15.66 o
  -2   8   3        619.43        506.80        26.29 o
  -2   8   3        428.03        385.41        25.73 o
  -1   8   3          8.98         47.55        20.14 o
  -1   8   3         12.99         12.31        12.87 o
  -1   8   3        315.66        345.70        54.82 o
   0   8   3        272.98        244.45        20.14 o
   1   8   3        167.07        181.80        23.49 o
   1   8   3        241.77        239.97        29.09 o
   1   8   3        253.20        203.61        45.87 o
   2   8   3        421.56        478.83        29.09 o
   2   8   3        291.30        343.46        24.05 o
   3   8   3       2145.98       2144.10        53.14 o
   3   8   3       1482.88       1503.05        42.51 o
   4   8   3        896.79        879.34        39.16 o
   4   8   3         20.63        116.91        40.83 o
   5   8   3        226.17        244.45        26.29 o
   6   8   3        259.97        298.71        81.11 o
   6   8   3       1064.17        941.99        64.89 o
   6   8   3        376.22        479.95        48.67 o
   7   8   3        224.18        235.50        27.97 o
   7   8   3        324.42        322.20        38.04 o
   8   8   3          6.64          1.12        27.97 o
   8   8   3          9.61          7.27        26.29 o
   8   8   3         14.55        113.55       103.49 o
   9   8   3       1505.88       1352.02        79.99 o
  10   8   3        345.06        333.39        61.53 o
  11   8   3        238.44        270.74       132.57 o
  11   8   3        233.34        251.72       115.23 o
  12   8   3          6.32         90.06        38.60 o
  12   8   3          9.14         11.75        46.99 o
  13   8   3       1816.37       1729.04       157.74 o
  13   8   3        470.55        739.50       168.93 o
  14   8   3         85.23         92.86        76.63 o
  15   8   3        682.44        671.81        96.21 o
  16   8   3        258.34        396.60       130.89 o
  16   8   3         67.00        -67.13       101.25 o
  17   8   3        103.50        333.39       137.61 o
 -18   9   3        113.73        119.15       110.76 o
 -17   9   3          2.85         11.75        62.65 o
 -17   9   3          4.12         69.36        81.11 o
 -16   9   3         49.45        264.59       118.03 o
 -15   9   3       1097.27       1223.36       112.99 o
 -14   9   3        667.24        706.50        77.19 o
 -13   9   3        311.48        398.84        90.06 o
 -13   9   3        239.01        318.29        92.86 o
 -12   9   3         70.65        172.85        46.43 o
 -12   9   3         48.82         84.47        44.19 o
 -11   9   3       1057.75       1124.91        74.96 o
 -11   9   3        990.46        868.72       159.98 o
 -11   9   3        684.42        607.49        81.67 o
 -10   9   3        212.88        288.64        38.04 o
  -9   9   3      11255.64      11812.40       147.12 o
  -9   9   3       7706.62       7964.43       180.68 o
  -8   9   3        320.32        285.28        27.97 o
  -8   9   3        463.56        454.77        48.11 o
  -8   9   3        783.88        748.45        83.35 o
  -7   9   3        699.94        668.46        30.77 o
  -7   9   3        483.66        511.27        41.95 o
  -6   9   3          0.52          9.51        25.17 o
  -6   9   3          0.76         23.49        15.66 o
  -6   9   3        248.56        238.30        68.80 o
  -5   9   3       9374.30       8665.89       102.37 o
  -4   9   3       1204.72       1372.72        85.03 o
  -4   9   3       2221.74       2460.15        58.18 o
  -4   9   3        832.47        710.97        34.68 o
  -3   9   3        710.65        765.23        27.97 o
  -3   9   3       1028.43       1080.16        32.44 o
  -2   9   3          1.40         22.93        13.43 o
  -2   9   3          0.97         10.63        13.98 o
  -1   9   3        669.96        646.64        41.95 o
  -1   9   3         66.88         87.26        23.49 o
  -1   9   3         96.79         99.57        36.36 o
   0   9   3        376.13        430.16        29.65 o
   1   9   3        593.19        663.98        42.51 o
   1   9   3        604.30        623.71        58.18 o
   1   9   3        409.90        453.10        36.36 o
   2   9   3          0.46         26.29        14.54 o
   2   9   3          0.66         10.63        15.66 o
   3   9   3       1600.82       1630.03        49.23 o
   3   9   3       1106.18       1183.65        43.63 o
   4   9   3         25.27         14.54        35.24 o
   4   9   3         16.05         15.10        40.28 o
   4   9   3         23.22         20.70        26.29 o
   5   9   3        333.22        243.89        26.85 o
   6   9   3        318.32        346.26        52.02 o
   6   9   3        208.17        268.50        39.16 o
   7   9   3          1.99          1.12        22.93 o
   7   9   3          1.38        -10.63        18.46 o
   8   9   3         18.00         40.83        36.92 o
   8   9   3         26.05         22.93        27.97 o
   8   9   3        728.60        745.65       137.05 o
   9   9   3        104.12        122.50        42.51 o
  10   9   3         53.95        104.04        46.43 o
  11   9   3         53.69         25.17        83.35 o
  11   9   3         11.04          8.95        78.87 o
  12   9   3        119.71        114.67        41.95 o
  12   9   3        173.24        168.93        60.41 o
  13   9   3         17.11         40.83       100.13 o
  13   9   3          1.17         10.63        87.26 o
  14   9   3        143.86         90.06        71.04 o
  15   9   3        498.60        386.53        90.06 o
  16   9   3         88.24         85.03       101.25 o
  16   9   3         13.69        -52.58        97.89 o
 -17  10   3        205.89        185.15        81.67 o
 -17  10   3        297.96        327.80        99.57 o
 -16  10   3        184.95        165.58        88.94 o
 -16  10   3        304.42        409.47       166.14 o
 -15  10   3       1613.76       1533.82       124.18 o
 -14  10   3        161.63        212.56        80.55 o
 -13  10   3        432.33        428.48       114.11 o
 -13  10   3        347.13        388.77       135.93 o
 -12  10   3        787.76        830.12        79.43 o
 -12  10   3        544.35        610.28        74.40 o
 -11  10   3          1.13          7.83        54.82 o
 -11  10   3         98.35        181.80        76.08 o
 -10  10   3         98.57         50.34        30.77 o
  -9  10   3        321.76        291.44        39.72 o
  -8  10   3        403.57        507.92        54.82 o
  -8  10   3        987.61       1123.79        76.63 o
  -8  10   3        584.03        616.99        59.29 o
  -7  10   3          9.05         12.87        20.70 o
  -7  10   3         13.10         34.12        21.82 o
  -6  10   3         87.67        215.92        46.43 o
  -6  10   3       1833.35       1821.90       112.99 o
  -6  10   3        126.88        216.48        48.67 o
  -5  10   3        308.73        278.01        26.29 o
  -4  10   3        211.00        413.38        76.63 o
  -4  10   3        987.95       1131.06        47.55 o
  -4  10   3        145.80        192.43        29.09 o
  -3  10   3         14.02         56.50        18.46 o
  -3  10   3          9.69         50.90        15.66 o
  -2  10   3        950.81       1136.10        36.92 o
  -2  10   3        657.01        797.11        33.56 o
  -1  10   3       3561.57       4263.58       180.12 o
  -1  10   3       2461.07       2775.08        66.57 o
  -1  10   3       3564.26       4289.88        82.23 o
   0  10   3       1192.41       1454.38        52.02 o
   1  10   3       2760.44       3145.95        92.30 o
   1  10   3       2407.06       2616.77        87.82 o
   2  10   3         47.16         46.43        19.58 o
   2  10   3         68.25         67.13        19.02 o
   3  10   3         45.57         48.67        18.46 o
   3  10   3         31.49          8.95        16.78 o
   4  10   3       1690.57       1719.53        71.60 o
   5  10   3         28.85         46.43        22.38 o
   6  10   3        405.26        431.28        55.38 o
   6  10   3         47.97         70.48        32.44 o
   7  10   3         20.12         37.48        22.38 o
   7  10   3         29.12         41.95        27.41 o
   8  10   3         91.31         58.73        34.12 o
   8  10   3         63.10         70.48        43.07 o
   8  10   3        222.91        101.25       112.44 o
   9  10   3        542.95        425.13        52.58 o
  10  10   3        156.26        159.98        50.90 o
  11  10   3         39.79         49.23        92.30 o
  11  10   3         44.53         16.22        83.35 o
  12  10   3          1.40        151.03        41.39 o
  12  10   3          2.03         40.83        54.26 o
  13  10   3        913.57        940.32       140.40 o
  13  10   3        421.46        265.70       119.71 o
  14  10   3         30.11          1.12        71.04 o
  15  10   3        737.35        653.91       100.69 o
  16  10   3         42.81         12.87       131.45 o
 -17  11   3          0.20          0.56        72.16 o
 -17  11   3          0.14         78.31        78.87 o
 -16  11   3         26.51         31.33       139.29 o
 -16  11   3         21.75         -1.68        86.70 o
 -15  11   3         20.15        -26.85        82.79 o
 -14  11   3        414.04        436.87       105.16 o
 -13  11   3        275.90        209.21        93.42 o
 -12  11   3        215.92        156.63        53.70 o
 -12  11   3        312.46        216.48        67.13 o
 -11  11   3        108.70        147.12       101.25 o
 -11  11   3        139.27         60.97       119.71 o
 -10  11   3        374.01        389.33        44.75 o
  -9  11   3       1028.65       1245.74        63.77 o
  -8  11   3        280.46        308.22        43.07 o
  -8  11   3        193.80        258.43        40.83 o
  -8  11   3        474.25        643.29       146.56 o
  -7  11   3       1059.88       1115.40        52.02 o
  -7  11   3        732.38        856.97        49.23 o
  -6  11   3       2679.60       2494.83       111.88 o
  -6  11   3       1752.85       1596.47        92.86 o
  -6  11   3       2536.66       2305.20       133.69 o
  -5  11   3       4235.20       4185.27        75.52 o
  -4  11   3         98.85        245.01        64.89 o
  -4  11   3       1055.62       1050.51        52.02 o
  -4  11   3         68.31        149.35        40.83 o
  -3  11   3       1111.17       1085.19        36.92 o
  -3  11   3       1960.94       1925.38       182.36 o
  -3  11   3       1608.04       1492.98        57.06 o
  -2  11   3        982.61       1270.91        46.99 o
  -2  11   3       1422.00       1710.02        58.18 o
  -1  11   3        259.97        360.80        76.08 o
  -1  11   3        179.64        371.43        47.55 o
  -1  11   3       1298.72       1340.27        63.21 o
   0  11   3         14.97        -12.31        25.73 o
   1  11   3        140.21        124.74        58.18 o
   1  11   3        293.25        328.91        48.67 o
   1  11   3        202.90        210.33        57.06 o
   2  11   3        239.82        335.63        35.80 o
   2  11   3        347.05        421.21        39.72 o
   3  11   3        689.47        731.67        39.16 o
   3  11   3        476.43        575.60        58.18 o
   4  11   3         73.15         88.38        39.72 o
   4  11   3          0.41         45.87        30.21 o
   5  11   3       2284.96       2013.76        60.97 o
   6  11   3        384.32        344.58        53.70 o
   7  11   3       1058.85        990.66        62.09 o
   7  11   3        731.67        687.48        50.90 o
   8  11   3          0.25         16.78        38.60 o
   8  11   3          0.36          0.56        30.77 o
   8  11   3        259.23        187.95       133.69 o
   9  11   3       1114.65       1132.18        74.40 o
  10  11   3        704.98        642.17        71.60 o
  11  11   3        370.08        410.02       127.54 o
  11  11   3        230.22        200.82       114.11 o
  12  11   3         95.19         40.83        59.29 o
  12  11   3         65.77         76.63        43.63 o
  13  11   3          3.46        148.79       108.52 o
  13  11   3          0.25          0.00       108.52 o
  14  11   3        361.57        470.44        95.09 o
  15  11   3        130.72         89.50        86.14 o
 -16  12   3         91.05        118.59        86.14 o
 -15  12   3        481.97        514.07       190.75 o
 -14  12   3         72.03         85.58        93.98 o
 -13  12   3       1132.11       1015.27       139.29 o
 -12  12   3         52.03         52.58        56.50 o
 -12  12   3         35.95         57.06        47.55 o
 -11  12   3        221.97        459.81       143.76 o
 -11  12   3        157.10        248.36       118.03 o
 -10  12   3       1743.78       1529.34        80.55 o
  -9  12   3         93.84        109.64        43.63 o
  -8  12   3       1167.09       1339.15        68.24 o
  -8  12   3       1973.55       2270.52       222.63 o
  -8  12   3        806.46       1038.77        73.28 o
  -7  12   3          8.80         -6.71        22.38 o
  -7  12   3          6.08        -17.90        21.26 o
  -6  12   3        782.82        683.00        60.97 o
  -6  12   3         75.24        105.72        73.28 o
  -5  12   3        218.44        256.20        33.00 o
  -4  12   3         33.23         76.08        30.21 o
  -4  12   3        323.12        445.27        50.34 o
  -3  12   3        364.71        302.06        37.48 o
  -3  12   3        252.02        198.58        25.17 o
  -3  12   3        389.49        346.81       132.01 o
  -2  12   3        457.53        509.59        41.95 o
  -2  12   3        316.15        314.93        36.36 o
  -1  12   3       2465.10       3014.49        90.06 o
  -1  12   3       1361.25       1726.24       101.25 o
  -1  12   3       1969.95       2291.77       151.03 o
   0  12   3       1038.97       1178.05        61.53 o
   1  12   3       1674.96       1470.61        73.28 o
   2  12   3        217.53        237.74        40.83 o
   2  12   3        256.64        337.31       106.84 o
   2  12   3        150.32        161.66        35.24 o
   3  12   3         13.11         82.79        33.00 o
   3  12   3         18.97         78.87        29.09 o
   4  12   3        290.89        379.26        46.43 o
   5  12   3        154.32        191.87        42.51 o
   6  12   3        105.85        105.72        52.58 o
   7  12   3         43.47         49.23        27.97 o
   7  12   3         62.91         54.82        32.44 o
   8  12   3         55.44        117.47        66.57 o
   8  12   3         80.24        123.06        40.83 o
   8  12   3        110.44        280.81       142.64 o
   9  12   3        516.42        550.43        62.65 o
  10  12   3        386.67        395.48        69.36 o
  11  12   3         27.96        105.16       107.40 o
  11  12   3         27.16         40.28       104.60 o
  12  12   3        533.87        429.60        86.70 o
  12  12   3        368.91        170.61        56.50 o
  13  12   3        423.45        561.06       111.88 o
  13  12   3        122.30        114.11        62.65 o
  14  12   3         78.54         24.61        79.43 o
  15  12   3         91.31        149.35       119.71 o
 -16  13   3         82.37        105.16       148.79 o
 -15  13   3        109.06        123.06       171.73 o
 -14  13   3        179.12        158.86       142.08 o
 -13  13   3        541.41        466.52       128.10 o
 -12  13   3         14.68        119.71        57.62 o
 -12  13   3         10.14         27.97        53.70 o
 -11  13   3        743.24        788.72       124.74 o
 -10  13   3        434.90        345.70        53.70 o
  -9  13   3        700.85        646.08        63.21 o
  -8  13   3        174.77        147.12        50.34 o
  -8  13   3        120.77         90.06        44.19 o
  -8  13   3        295.54        280.81        92.30 o
  -7  13   3        267.20        253.96        47.55 o
  -7  13   3        386.68        355.76        52.02 o
  -6  13   3         12.08         57.62        31.88 o
  -6  13   3          1.72        -12.31        63.77 o
  -5  13   3        288.18        191.87        31.88 o
  -4  13   3         86.77        134.25        39.16 o
  -4  13   3          0.85         34.68        35.24 o
  -3  13   3        654.08        829.56        49.78 o
  -3  13   3        946.56       1068.41        57.06 o
  -3  13   3       1183.15       1422.50       191.31 o
  -2  13   3        640.32        862.56        54.82 o
  -2  13   3        926.65       1121.55        57.06 o
  -1  13   3        634.98        594.62        50.90 o
   0  13   3          5.76          5.03        30.21 o
   1  13   3        568.11        559.94        58.18 o
   2  13   3          8.09         17.90        27.41 o
   2  13   3         11.70         24.05        25.17 o
   3  13   3          0.91          7.27        31.33 o
   3  13   3          1.32          3.92        23.49 o
   4  13   3        179.34        182.92        44.19 o
   5  13   3        745.86        518.54        49.78 o
   6  13   3        127.00        153.27        62.09 o
   6  13   3        124.12         92.30        90.62 o
   7  13   3         31.02         59.29        33.00 o
   7  13   3         21.44         13.43        26.85 o
   8  13   3         33.50         24.61        38.60 o
   8  13   3         23.15         22.38        87.26 o
   8  13   3         40.48        104.60       165.58 o
   9  13   3        330.60        330.03        67.13 o
  10  13   3         52.10         64.33        56.50 o
  11  13   3          4.77         13.43        97.89 o
  11  13   3        219.34         92.86       111.88 o
  12  13   3         15.55         40.28        46.43 o
  12  13   3         22.50         67.68        63.77 o
  13  13   3          0.63          7.83        53.14 o
  13  13   3         25.18          3.36        88.94 o
  14  13   3         52.03         71.60        81.67 o
 -16  14   3         15.51         -8.39       132.57 o
 -14  14   3         39.39       2026.07       260.67 o
 -13  14   3        228.07        346.26       189.07 o
 -12  14   3        351.13        429.04        87.26 o
 -12  14   3        242.64        256.20       101.25 o
 -11  14   3        125.18        389.33       177.88 o
 -11  14   3         77.76        192.99       138.73 o
 -10  14   3        192.41        331.15        83.35 o
  -9  14   3        390.08        432.96        78.87 o
  -8  14   3        368.15        476.59        91.18 o
  -8  14   3        150.44        -13.43        88.94 o
  -8  14   3        217.71        142.64       111.32 o
  -7  14   3        161.84        124.74        45.87 o
  -7  14   3        111.83        100.69        45.31 o
  -6  14   3        559.94        460.93        43.63 o
  -5  14   3         87.44         70.48        35.24 o
  -4  14   3        182.68        138.17        48.11 o
  -4  14   3         31.85         81.67        43.07 o
  -3  14   3        985.69        848.58        64.33 o
  -3  14   3        681.12        778.66        53.70 o
  -3  14   3       1626.72       1740.23       206.97 o
  -2  14   3        281.67        282.49        39.72 o
  -2  14   3        194.64        222.63        39.16 o
  -1  14   3        480.61        533.09        54.82 o
   0  14   3         75.48         53.70        35.24 o
   1  14   3         93.68         71.04        41.95 o
   2  14   3        678.02        567.21        48.67 o
   2  14   3        468.51        424.57        48.67 o
   3  14   3         93.11        178.44        35.24 o
   3  14   3         64.34        163.34        46.43 o
   4  14   3        315.38        296.47        59.29 o
   4  14   3        325.49        332.27        57.62 o
   5  14   3       1118.82       1039.33        52.58 o
   6  14   3       1301.13       1355.37       110.20 o
   6  14   3       1120.10        961.01       167.81 o
   7  14   3         36.92         59.85        36.36 o
   7  14   3         25.51         66.01        33.00 o
   8  14   3        207.56        315.49        62.65 o
   8  14   3        143.43        232.14       115.79 o
   8  14   3        328.48        331.15       181.24 o
   9  14   3        508.74        314.93        76.08 o
  10  14   3         87.62        121.39        66.01 o
  11  14   3        128.72         73.84       114.67 o
  11  14   3        129.66        116.35        95.65 o
  11  14   3         88.95         16.22        48.67 o
  12  14   3         30.70         93.98        65.45 o
  12  14   3         21.21         58.18        41.39 o
  13  14   3        130.79        218.72       101.81 o
  13  14   3         53.88         29.09        38.04 o
  14  14   3         10.19         39.16       116.91 o
 -13  15   3        390.19        451.98       206.41 o
 -12  15   3         32.36         31.88        67.13 o
 -12  15   3         46.83         26.29        82.23 o
 -11  15   3        169.63         92.30       176.20 o
 -11  15   3        140.65        192.99       132.01 o
 -10  15   3        324.37        210.33        78.87 o
  -9  15   3       1158.10       1018.63       102.93 o
  -8  15   3        807.28        806.06       105.72 o
  -8  15   3        477.40        430.72       141.52 o
  -8  15   3        329.88        295.35       126.98 o
  -7  15   3       1093.96       1231.75        93.42 o
  -7  15   3        755.94        914.58        84.47 o
  -6  15   3        129.35         25.17        37.48 o
  -5  15   3        826.48        837.39        59.29 o
  -4  15   3        131.28        165.02        51.46 o
  -3  15   3        765.68        967.72        63.77 o
  -3  15   3       1631.94       1682.05       214.24 o
  -3  15   3       1108.06       1137.78        81.11 o
  -2  15   3        152.80        251.72        43.07 o
  -2  15   3        105.59        216.48        45.31 o
  -1  15   3        480.39        561.62        64.33 o
   0  15   3        188.97        205.29        48.67 o
   1  15   3        154.98        127.54        46.99 o
   2  15   3          0.70         17.34        31.88 o
   2  15   3          0.49         74.96        40.83 o
   2  15   3         93.00        275.21       156.07 o
   3  15   3        135.59         91.18        32.44 o
   3  15   3         93.70         88.38        53.14 o
   4  15   3         85.55         68.24        52.02 o
   4  15   3         40.41         42.51        44.75 o
   5  15   3        118.83        127.54        35.24 o
   6  15   3          0.40        -25.73        30.77 o
   6  15   3         41.50        -13.43        55.38 o
   7  15   3        156.03        118.03        37.48 o
   7  15   3        225.80        170.05        48.67 o
   8  15   3         64.11        143.20        52.02 o
   8  15   3         44.30         52.58        89.50 o
   9  15   3        353.40        425.69        93.98 o
  10  15   3        171.90        173.41        75.52 o
  11  15   3          4.73         34.68       113.55 o
  11  15   3          8.18         90.62       170.05 o
  11  15   3          3.27          5.03        52.02 o
  12  15   3          0.15         48.11        45.87 o
  12  15   3          0.22         59.29        63.77 o
  13  15   3          0.57         34.68       115.23 o
 -12  16   3         52.73        176.76       143.76 o
 -12  16   3         36.44         80.55        74.96 o
 -11  16   3        103.51         41.39       178.44 o
 -10  16   3         59.55         -0.56        67.68 o
  -9  16   3         76.00         51.46        71.04 o
  -8  16   3         42.96         19.02        97.89 o
  -8  16   3         72.64         71.04        84.47 o
  -8  16   3         29.68         86.14       103.49 o
  -7  16   3          3.14         -7.27        40.28 o
  -7  16   3          4.55        -12.31        42.51 o
  -6  16   3        144.85        141.52        41.39 o
  -5  16   3        712.03        727.19        55.38 o
  -4  16   3        753.28        759.08        70.48 o
  -3  16   3        585.84        788.16        68.80 o
  -3  16   3        847.80        935.84        92.30 o
  -3  16   3       1440.80       1783.30       157.74 o
  -2  16   3         82.77         52.02        35.80 o
  -2  16   3         57.19          2.80        32.44 o
  -1  16   3         86.04         64.33        50.90 o
   0  16   3         15.41          0.56        40.28 o
   1  16   3        124.11        149.91        54.82 o
   2  16   3        245.62        239.41        47.55 o
   2  16   3        169.73        205.29        50.34 o
   2  16   3        372.90        431.84       179.56 o
   3  16   3        885.68       1044.92       134.25 o
   3  16   3        483.80        554.34        60.41 o
   3  16   3        334.31        366.95       130.89 o
   4  16   3        100.25         24.05        44.19 o
   5  16   3        182.86        175.09        38.04 o
   6  16   3        120.93        196.90        68.24 o
   6  16   3         20.09        109.08        35.80 o
   7  16   3         26.36         32.44        32.44 o
   7  16   3         38.15         27.97        44.75 o
   7  16   3        134.53          3.36       146.56 o
   8  16   3         17.17         17.90        52.58 o
   8  16   3         52.98        170.05       106.84 o
   9  16   3        301.23        191.87        89.50 o
  10  16   3        118.22        153.27        88.38 o
  11  16   3        336.24        291.44       157.19 o
  11  16   3        232.34        257.31        70.48 o
  12  16   3          0.13        102.37        79.43 o
 -11  17   3        305.08        556.58       212.56 o
 -10  17   3        178.45        236.62        82.79 o
  -9  17   3        365.01        331.71        84.47 o
  -8  17   3        155.88        268.50       123.62 o
  -8  17   3        225.58        160.54       112.44 o
  -8  17   3        381.46        534.77        98.45 o
  -7  17   3        439.30        555.46        78.31 o
  -7  17   3        635.73        643.84        81.67 o
  -6  17   3        184.65        317.73        77.75 o
  -5  17   3        486.57        502.32        52.58 o
  -4  17   3        804.57        804.95        73.84 o
  -3  17   3         44.24        149.91        45.87 o
  -3  17   3         64.02         49.23        53.14 o
  -3  17   3        598.28        653.91       124.18 o
  -2  17   3        164.58        138.17        39.16 o
  -2  17   3        241.16        168.37        88.38 o
  -2  17   3        238.18        202.50        59.29 o
  -1  17   3         33.51          8.95        53.14 o
   0  17   3        103.46         64.89        46.99 o
   1  17   3        250.94        183.48        59.29 o
   2  17   3         12.42       -117.47       143.76 o
   2  17   3          6.29        -11.75        36.36 o
   2  17   3          4.35        -22.38        40.28 o
   3  17   3        107.74        101.81        48.67 o
   3  17   3         74.45        103.49       102.93 o
   3  17   3        108.28        175.64       102.37 o
   4  17   3        125.09        219.84        55.38 o
   5  17   3        385.12        389.89        46.43 o
   6  17   3        192.59        203.05        73.28 o
   6  17   3        121.84         96.77       107.96 o
   7  17   3         22.55         17.90        46.43 o
   7  17   3         15.58         39.72        35.80 o
   7  17   3        159.93         66.57       153.83 o
   8  17   3         12.94         36.36        79.43 o
   8  17   3          5.34        -20.14        71.60 o
   9  17   3        161.08        194.66        74.96 o
  10  17   3         42.24        244.45       103.49 o
  11  17   3        132.86        -68.80       100.69 o
 -10  18   3          9.63        -43.07        71.60 o
  -9  18   3          5.08         26.29        68.24 o
  -8  18   3         84.41         90.06        83.91 o
  -7  18   3          2.24         18.46        47.55 o
  -7  18   3          1.54          0.56        45.31 o
  -6  18   3        384.99        467.08        86.14 o
  -6  18   3        112.81        131.45        40.28 o
  -5  18   3         70.20         83.91        40.83 o
  -4  18   3        224.81        162.22        53.70 o
  -3  18   3         29.64         10.63        47.55 o
  -3  18   3         20.48         26.29        38.04 o
  -3  18   3         46.85         87.26       108.52 o
  -2  18   3          0.55         13.43        37.48 o
  -2  18   3          0.79        -36.36        41.39 o
  -2  18   3        144.74        133.69        87.26 o
  -1  18   3        413.72        370.87        66.01 o
   0  18   3        161.15        172.29        52.02 o
   1  18   3        464.45        476.03        71.04 o
   2  18   3         16.84         -7.27        36.92 o
   2  18   3         11.63         41.39        47.55 o
   2  18   3        136.37        -45.87       149.91 o
   3  18   3        174.60        140.96        49.23 o
   3  18   3        120.65        163.90       126.42 o
   3  18   3        182.87        295.91       110.20 o
   4  18   3         75.16        111.32        52.02 o
   5  18   3        220.30        257.87        41.39 o
   6  18   3        276.72        417.86        94.53 o
   7  18   3         46.33         30.77        54.26 o
   7  18   3         32.01         37.48        46.99 o
   8  18   3         24.13        -13.98        85.58 o
   9  18   3         12.51         75.52        71.04 o
 -10  19   3        149.75        152.71        99.01 o
  -9  19   3        315.73        331.15        92.86 o
  -8  19   3        131.76        200.26        92.86 o
  -7  19   3        158.25        223.75        73.84 o
  -7  19   3        267.60        276.33       190.19 o
  -7  19   3        109.35        148.79        67.68 o
  -6  19   3         49.62         59.85        78.31 o
  -5  19   3         72.75         93.42        40.83 o
  -4  19   3        279.05        301.51        58.18 o
  -3  19   3        134.65        170.05        68.24 o
  -3  19   3         60.99         76.63        49.23 o
  -3  19   3         88.26          6.15        99.01 o
  -2  19   3        272.65        322.20        96.77 o
  -2  19   3        181.43        137.05        43.07 o
  -2  19   3        262.55        265.70        67.68 o
  -1  19   3         13.31         54.82        54.26 o
   0  19   3          0.89        -15.66        41.39 o
   1  19   3        166.80        153.83        61.53 o
   2  19   3         91.74         62.65        40.28 o
   2  19   3         63.39         31.88        54.82 o
   2  19   3         92.83         91.74       166.14 o
   3  19   3         47.79         16.22        47.55 o
   3  19   3         73.29          7.27        98.45 o
   3  19   3         33.02        154.39       121.94 o
   4  19   3        117.54         78.31        53.14 o
   5  19   3         52.32        108.52        35.80 o
   6  19   3         12.32         81.67        86.70 o
   7  19   3         19.97        -54.26        68.24 o
   7  19   3         13.80         74.40       119.71 o
   8  19   3         32.19        -96.77       179.56 o
  -7  20   3          8.64        118.03       118.03 o
  -7  20   3         21.14        116.91       189.63 o
  -6  20   3        124.41        153.83       116.35 o
  -5  20   3          7.06        -20.70        45.87 o
  -4  20   3         97.56         62.09        49.23 o
  -3  20   3        121.73         28.53       100.13 o
  -3  20   3         84.11         72.16        53.14 o
  -3  20   3        183.76        166.69        91.74 o
  -2  20   3         68.07        101.25        85.03 o
  -2  20   3          1.57        -34.12        38.60 o
  -2  20   3          1.09         63.21        47.55 o
  -1  20   3         19.69        -26.85        53.70 o
   0  20   3         11.59         22.93        41.95 o
   1  20   3        132.02        151.03        59.29 o
   2  20   3        120.19         84.47       182.92 o
   2  20   3         82.38         64.89        42.51 o
   2  20   3         56.92         20.70       127.54 o
   3  20   3         35.19         99.57       112.44 o
   3  20   3         50.92          1.12        49.23 o
   4  20   3         36.92         60.41        58.18 o
   5  20   3          6.27        -83.35       107.96 o
  -3  21   3         89.21         94.53       201.94 o
  -2  21   3        108.31         81.67       130.89 o
  -1  21   3         11.13        170.61       232.14 o
   0  21   3         12.17        128.66       150.47 o
   1  21   3        122.16        203.05       169.49 o
   2  21   3        118.78        117.47       181.24 o
 -20   0   4        162.90        163.34       109.64 o
 -19   0  11         58.55         48.67        81.67 o
 -18   0   4        242.24        334.51       115.23 o
 -16   0   4        147.60         77.75        95.09 o
 -14   0   4        900.23        817.81        77.19 o
 -12   0   4       4004.40       3762.38       120.83 o
 -12   0   4       2767.07       2581.53       103.49 o
 -11   0   5        601.10        425.69        73.84 o
 -10   0   4       7330.29       6497.74       142.64 o
  -9   0   3        152.03         90.62        39.72 o
  -8   0   4        197.83        327.24        45.87 o
  -8   0   4        286.30        437.99        44.75 o
  -6   0   4        134.19        147.68        19.02 o
  -6   0   4        194.19        209.21        29.65 o
  -6   0   4        194.19         87.26        73.84 o
  -4   0   4        922.81        878.22        41.95 o
  -4   0   4       1335.46       1430.89        55.38 o
  -4   0   4       1335.46       1266.43        43.63 o
  -2   0   4        190.91        298.15        25.73 o
  -2   0   4        276.27        407.23        20.14 o
   1   0   3      13192.85      15805.24       113.55 o
   0   0   4     531164.94     559378.06      1371.60 o
  -1   0   5        504.38        611.96        39.72 o
   2   0   4         52.50        260.67        29.09 o
   2   0   4         36.28        126.98        17.34 o
   4   0   4       6372.47       4678.08       102.93 o
   6   0   4        728.07        495.05        61.53 o
   6   0   4       1053.64        768.03        95.65 o
   6   0   4       1053.64        795.44        70.48 o
   8   0   4       2353.60       2020.48       138.17 o
   8   0   4        569.67        522.46        71.60 o
   8   0   4        393.64        343.46        86.14 o
  -9   0  11         48.32         39.72        46.99 o
  10   0   4       1215.64       1081.84       143.20 o
 -11   0  13        348.28        256.75       130.34 o
  12   0   4        147.77        126.42        53.70 o
  12   0   4        213.84        176.20        70.48 o
  14   0   4         79.67        132.01       105.16 o
  16   0   4          5.59        -66.01        86.14 o
  18   0   4        501.97        648.32       158.86 o
 -21   1   4        406.62        491.69       213.68 o
 -21   1   4        103.20        144.32       102.37 o
 -20   1   4        271.39        238.85        72.72 o
 -19   1   4        263.74        236.06        63.21 o
 -18   1   4       1235.19       1754.77       128.10 o
 -18   1   4       1055.52       1669.19       242.77 o
 -17   1   4          3.92          3.92        44.75 o
 -17   1   4          2.71          2.24        46.43 o
 -16   1   4         50.32        100.13        76.63 o
 -16   1   4         37.34         74.40        95.65 o
 -15   1   4         33.59        -47.55        47.55 o
 -14   1   4         77.10         32.44        35.80 o
 -13   1   4        162.96        338.42        58.18 o
 -13   1   4        110.70        118.03        62.65 o
 -13   1   4        160.20        275.21        79.43 o
 -12   1   4        175.79        200.26        33.56 o
 -12   1   4        121.47         85.58        27.41 o
 -11   1   4       2197.69       2261.01        85.03 o
 -11   1   4         60.12        237.74        64.33 o
 -11   1   4         87.01        258.99        64.89 o
 -10   1   4       3657.62       3722.11        78.87 o
  -9   1   4       1130.25       1184.76        48.11 o
  -8   1   4        330.99        518.54        33.00 o
  -8   1   4        478.99        673.49        33.00 o
  -7   1   4        241.46        227.67        20.70 o
  -7   1   4        166.85        408.91        40.28 o
  -6   1   4        298.21        505.12        27.41 o
  -6   1   4        206.06        260.67        35.80 o
  -6   1   4      10121.05      12173.76       189.07 o
  -5   1   4       2458.69       2377.92        31.88 o
  -4   1   4        735.41        904.52        25.17 o
  -4   1   4       1064.26       1244.06        29.09 o
  -4   1   4       1809.57       2253.18        49.78 o
  -3   1   4        723.46        954.30        24.61 o
  -3   1   4       1046.97       1400.68        25.73 o
  -2   1   4       1973.60       2402.53        31.33 o
  -2   1   4       1363.77       1575.21        29.65 o
  -1   1   4         90.24         91.74        17.34 o
  -1   1   4         62.36         74.40        13.98 o
  -1   1   4        195.45        178.44        24.05 o
   0   1   4      26088.41      26709.77        97.89 o
   1   1   4      33129.35      38768.30       170.05 o
   2   1   4          9.41         -4.48         9.51 o
   2   1   4         13.62          6.15        11.75 o
   3   1   4       1252.69       1097.50        24.61 o
   3   1   4       1812.85       1598.14        38.04 o
   4   1   4        540.37        598.54        33.00 o
   4   1   4        368.20        449.18        42.51 o
   5   1   4         43.62         50.90        21.26 o
   6   1   4        514.63        490.02        38.04 o
   6   1   4        515.67        438.55        55.94 o
   6   1   4        355.61        357.44        38.60 o
   7   1   4       1308.74       1143.93        33.00 o
   7   1   4       1893.96       1613.25        44.19 o
   8   1   4         16.50        -15.10        22.38 o
   8   1   4        467.86        382.61        59.29 o
   8   1   4         11.40         13.43        23.49 o
   9   1   4        623.85        497.85        46.43 o
  10   1   4       3363.61       3023.44       113.55 o
  11   1   4          8.25         20.70        40.28 o
  11   1   4         26.56         64.89       115.23 o
  12   1   4        463.06        381.50        48.67 o
  12   1   4        670.12        546.51        66.57 o
  13   1   4        392.88        241.09        93.98 o
  13   1   4        392.76        337.86        87.82 o
  14   1   4        946.66        863.68       111.32 o
  15   1   4         51.94         49.78        55.38 o
  16   1   4        194.53        125.86        87.82 o
  16   1   4        155.15        251.72       113.55 o
  17   1   4         54.37         38.60        45.31 o
  17   1   4         37.57        -46.99        81.11 o
  18   1   4         25.89         22.38        87.82 o
 -21   2   4         39.92         46.43        95.09 o
 -21   2   4         58.29         76.63       148.79 o
 -20   2   4         91.56        107.96        68.80 o
 -19   2   4        251.83        256.20        66.57 o
 -18   2   4         50.65          0.00        77.75 o
 -18   2   4         50.42         29.09        94.53 o
 -17   2   4        122.33         90.62        53.70 o
 -17   2   4        177.03        159.98        52.58 o
 -16   2   4        717.38        515.75        89.50 o
 -16   2   4        228.70        277.45       126.42 o
 -15   2   4       1041.82        957.10        71.04 o
 -14   2   4       3343.27       3461.44        93.42 o
 -13   2   4        130.00        234.38        70.48 o
 -13   2   4        890.03        924.09        70.48 o
 -13   2   4         89.83        133.69        60.41 o
 -12   2   4       3068.63       2950.16        78.31 o
 -12   2   4       4440.81       4347.49        92.30 o
 -11   2   4        884.97       1290.49        81.11 o
 -11   2   4          0.71        110.76        40.83 o
 -11   2   4          0.49        165.58        54.82 o
 -10   2   4      13154.31      12968.63       141.52 o
  -9   2   4        180.32        110.76        27.41 o
  -9   2   4        126.50         95.09        25.17 o
  -9   2   4         87.41         60.97        22.38 o
  -8   2   4       4268.17       4528.73        59.29 o
  -8   2   4       8130.72       8545.63       171.73 o
  -8   2   4       6176.75       6476.49        76.08 o
  -7   2   4       4015.20       4297.71        46.43 o
  -7   2   4       5810.66       6326.01        63.77 o
  -6   2   4       3715.43       4358.12        49.78 o
  -6   2   4       2567.38       2959.67        42.51 o
  -6   2   4       3815.97       4315.61        92.30 o
  -5   2   4      10371.83      12566.44        72.16 o
  -4   2   4       3850.75       4476.15        54.82 o
  -4   2   4       2632.07       2925.55        40.83 o
  -4   2   4       3809.05       4097.45        62.65 o
  -3   2   4       1289.21       1485.15        28.53 o
  -3   2   4       1865.70       2007.05        31.33 o
  -2   2   4       6912.85       9587.75        69.92 o
  -2   2   4      10004.04      14084.59        75.52 o
  -1   2   4        236.81        222.63        16.22 o
  -1   2   4        342.71        469.32        30.21 o
  -1   2   4       1405.56       1693.80        66.01 o
   0   2   4         39.23         24.05        13.43 o
   1   2   4         67.33         78.87        33.56 o
   1   2   4         40.89         19.02        34.12 o
   1   2   4         59.18         88.38        14.54 o
   2   2   4         10.62         41.39        11.19 o
   2   2   4         15.37         86.14        13.98 o
   3   2   4       1518.73       1184.76        31.88 o
   3   2   4       2197.85       1731.84        39.72 o
   4   2   4       2112.42       2078.65        49.23 o
   5   2   4        909.84        836.83        36.92 o
   6   2   4       2003.20       1870.56        78.31 o
   6   2   4       1865.07       1751.97        65.45 o
   6   2   4       1288.78       1213.29        53.70 o
   7   2   4        299.43        245.01        20.14 o
   7   2   4        433.33        383.73        33.56 o
   8   2   4         83.16        105.72        37.48 o
   8   2   4         57.46         13.43        36.92 o
   8   2   4        770.13        521.90        57.62 o
   9   2   4       1570.99       1431.45        67.13 o
  10   2   4        143.82        110.76        48.11 o
  11   2   4       1121.64        972.20       162.22 o
  11   2   4        367.16        361.92        64.89 o
  12   2   4         81.88         94.53        45.87 o
  12   2   4         56.58         70.48        35.80 o
  13   2   4        155.42        179.56        98.45 o
  13   2   4        155.28         83.35        69.92 o
  14   2   4       1477.25       1597.03       141.52 o
  15   2   4        168.61        196.34        58.73 o
  16   2   4         71.36        151.59        72.16 o
  16   2   4         76.75         25.17       108.52 o
  17   2   4         34.30         74.40       143.20 o
  17   2   4         49.64         18.46        50.34 o
  18   2   4         37.09        112.99        93.98 o
 -21   3   4        168.17        139.29       146.56 o
 -20   3   4        365.29        440.23        90.06 o
 -19   3   4         62.60         85.58        62.09 o
 -18   3   4        293.72        340.10        77.19 o
 -17   3   4          2.09        -20.14        46.43 o
 -17   3   4          3.02          3.92        41.39 o
 -16   3   4       1679.95       1807.35       123.62 o
 -16   3   4       1622.57       1518.15       187.39 o
 -15   3   4         19.72         -3.92        47.55 o
 -14   3   4       1683.23       1579.13        77.75 o
 -13   3   4        672.25        893.89        82.79 o
 -13   3   4       1035.89       1057.23        84.47 o
 -13   3   4        464.53        524.70        87.82 o
 -12   3   4         35.01         25.17        24.05 o
 -12   3   4         50.66         55.38        26.85 o
 -11   3   4         49.76        176.76        78.87 o
 -11   3   4       1186.89       1310.06        81.11 o
 -11   3   4         72.01        217.60        61.53 o
 -10   3   4        260.61        171.17        30.77 o
  -9   3   4        234.35        878.22        66.01 o
  -9   3   4       1477.29       1594.79        50.34 o
  -8   3   4          0.89         21.82        11.75 o
  -8   3   4          1.29         37.48        13.98 o
  -8   3   4        123.23        270.74        58.18 o
  -7   3   4       1099.59       1156.24        29.09 o
  -7   3   4       1591.28       1633.39        32.44 o
  -6   3   4       6808.76       7985.69        71.60 o
  -6   3   4       4704.90       5476.32        60.41 o
  -6   3   4       6857.99       7565.04       138.73 o
  -5   3   4       2909.10       3055.89        39.16 o
  -4   3   4       4804.67       6161.00        63.77 o
  -4   3   4       3774.72       4991.89        75.52 o
  -4   3   4       2608.36       3600.16        46.43 o
  -3   3   4         11.86         15.10         9.51 o
  -3   3   4         17.16         17.34         9.51 o
  -2   3   4        182.79        271.86        17.90 o
  -2   3   4        126.31        185.71        13.98 o
  -1   3   4       1345.47       1856.58        36.92 o
  -1   3   4      11195.75      13474.31       132.57 o
  -1   3   4       1947.12       2683.34        54.26 o
   0   3   4       1088.77       1127.71        27.97 o
   1   3   4        275.06        471.00        35.24 o
   1   3   4       9232.77       9686.76       107.96 o
   1   3   4        190.07        372.55        30.77 o
   2   3   4         55.93         15.66        10.07 o
   2   3   4         38.65         18.46        11.75 o
   3   3   4        148.16        148.79        18.46 o
   3   3   4        214.41        224.31        21.82 o
   3   3   4        250.17        152.71        76.63 o
   4   3   4        733.65        493.93        31.33 o
   5   3   4        710.98        547.63        28.53 o
   6   3   4        530.12        513.51        44.19 o
   6   3   4       1027.09        859.76        52.58 o
   7   3   4         37.72         25.73        15.10 o
   7   3   4         54.59         49.23        19.02 o
   8   3   4       2300.94       2211.78       169.49 o
   8   3   4       3329.84       3199.09        85.58 o
   8   3   4       6265.92       5668.74       170.05 o
   9   3   4        479.02        465.40        48.11 o
  10   3   4       2197.25       2098.79       100.13 o
  11   3   4        106.70        196.34       130.34 o
  11   3   4         29.98         71.60        59.29 o
  12   3   4        182.95        112.44        40.83 o
  12   3   4        264.75        192.43        60.97 o
  13   3   4       1410.81       1410.19       126.42 o
  13   3   4       1427.72       1188.12       135.37 o
  14   3   4        859.24       1063.38        95.65 o
  15   3   4         17.29         -8.39        66.57 o
  16   3   4        111.71         96.77        69.92 o
  16   3   4        116.06         91.18       140.40 o
  17   3   4        103.40         49.78        64.33 o
  18   3   4        115.92        144.88        99.01 o
 -20   4   4         74.39        109.64        70.48 o
 -19   4   4        199.47        233.82        71.60 o
 -18   4   4         78.16        176.76        78.87 o
 -17   4   4        884.03        819.49        85.03 o
 -17   4   4        610.87        502.88        76.08 o
 -16   4   4        361.54        298.15        85.03 o
 -16   4   4        329.73        382.06       127.54 o
 -15   4   4         82.39        -16.78        44.75 o
 -14   4   4        165.31        159.42        45.87 o
 -13   4   4         21.88         22.38        48.67 o
 -13   4   4         34.15         12.31        49.23 o
 -13   4   4         31.66        -33.56        40.83 o
 -12   4   4       2432.38       2403.09        72.16 o
 -12   4   4       1680.79       1631.71        61.53 o
 -11   4   4        340.66        348.49        51.46 o
 -11   4   4        109.21        110.20        47.55 o
 -11   4   4        158.05        137.61        54.82 o
 -10   4   4       9212.63       9023.90       121.39 o
  -9   4   4       2477.43       2481.96        61.53 o
  -9   4   4       1667.17       1476.20        92.86 o
  -9   4   4       2412.67       2550.77       118.59 o
  -8   4   4       3316.62       2902.06        51.46 o
  -8   4   4       2291.81       2038.38        47.55 o
  -8   4   4       4073.83       3776.37       121.39 o
  -7   4   4        930.65        733.90        25.73 o
  -7   4   4        643.09        563.29        24.05 o
  -6   4   4        794.79       1039.88        31.33 o
  -6   4   4       1150.20       1622.20        36.92 o
  -6   4   4       3527.30       4103.04       107.96 o
  -5   4   4       1405.27       1674.78        33.56 o
  -4   4   4       3875.96       3939.14        72.72 o
  -4   4   4       3989.36       4397.83        57.06 o
  -4   4   4       2678.31       2786.82        44.19 o
  -3   4   4        942.92        706.50        21.82 o
  -3   4   4        651.56        538.68        29.09 o
  -2   4   4       1375.29       1350.34        27.41 o
  -2   4   4        950.33        888.29        22.93 o
  -1   4   4        492.94        548.75        20.70 o
  -1   4   4        713.37        661.74        26.29 o
  -1   4   4       1155.95       1080.72        50.34 o
   0   4   4       7337.23       8188.74        69.36 o
   1   4   4        214.88        151.59        21.26 o
   1   4   4        940.36        837.95        41.95 o
   1   4   4        148.48        119.15        18.46 o
   2   4   4        345.89        308.22        21.82 o
   2   4   4        500.56        455.89        22.38 o
   3   4   4        241.65        313.81        21.82 o
   3   4   4        349.70        431.28        24.61 o
   3   4   4        625.78        709.29       102.37 o
   4   4   4       8768.19       9506.64        88.38 o
   5   4   4       2738.14       2469.10        41.95 o
   6   4   4       1970.35       1628.91        64.89 o
   6   4   4       2085.89       1895.73        68.80 o
   7   4   4       1718.04       1939.93        53.70 o
   7   4   4       1187.17       1365.44        40.83 o
   8   4   4        478.08        330.59        45.31 o
   8   4   4        691.85        637.69        44.75 o
   8   4   4       1541.62       1143.93       142.08 o
   9   4   4       2513.85       2313.03        75.52 o
  10   4   4         44.80        -33.56        38.60 o
  11   4   4        169.06        286.40        71.04 o
  11   4   4       1587.45       1624.99       187.39 o
  12   4   4        278.13        196.34        46.43 o
  12   4   4        402.50        437.43        64.33 o
  13   4   4         61.58        -34.68        95.65 o
  13   4   4         43.45         81.11        87.82 o
  14   4   4        557.22        438.55       101.81 o
  15   4   4         11.10         86.70        68.24 o
  16   4   4        252.46        510.71       172.29 o
  16   4   4        252.39        219.28        85.03 o
  17   4   4         61.34         46.43        53.14 o
  17   4   4         42.39         22.38       124.18 o
 -19   5   4        168.61        837.39        76.08 o
 -18   5   4        130.62        138.73        77.19 o
 -17   5   4         65.22         24.05        53.14 o
 -17   5   4         94.38        113.55        58.73 o
 -16   5   4        780.75       1039.33       111.32 o
 -15   5   4         19.84        -26.85        45.31 o
 -14   5   4         34.32        -24.61        40.83 o
 -13   5   4          7.91        -35.80        38.04 o
 -13   5   4         63.26         38.04        48.67 o
 -13   5   4         11.44         35.24        48.11 o
 -12   5   4        112.62        140.96        33.56 o
 -12   5   4        162.98        222.63        36.92 o
 -11   5   4       5504.84       5375.07       126.42 o
 -11   5   4       2965.87       3300.89       144.88 o
 -11   5   4       2049.43       2535.66       178.44 o
 -10   5   4        140.44        134.25        31.88 o
  -9   5   4       4099.47       4195.34        65.45 o
  -8   5   4         14.09         -7.83        12.87 o
  -8   5   4          9.74          8.39        13.98 o
  -8   5   4         23.23         -1.68        46.43 o
  -7   5   4       1355.63       1135.54        32.44 o
  -7   5   4       1961.82       1582.48        36.36 o
  -6   5   4       2490.53       2458.47        44.19 o
  -6   5   4       3604.20       3530.24        57.62 o
  -6   5   4       3694.72       3563.24        91.74 o
  -5   5   4        403.48        561.06        23.49 o
  -4   5   4       1242.12       1546.12        33.56 o
  -4   5   4       1847.33       2504.90        54.82 o
  -4   5   4       1797.56       2258.77        54.26 o
  -3   5   4        103.60        217.60        17.90 o
  -3   5   4        149.92        319.96        18.46 o
  -2   5   4        295.66        346.26        19.02 o
  -2   5   4        204.30        215.92        18.46 o
  -1   5   4        518.00        496.17        21.82 o
  -1   5   4       1148.19       1147.84        58.18 o
  -1   5   4        749.64        713.77        29.09 o
   0   5   4       1027.17        992.34        28.53 o
   1   5   4       5267.54       6207.42       111.32 o
   1   5   4       1331.23       1676.46        60.97 o
   1   5   4        919.89       1401.80        43.07 o
   2   5   4        286.51        382.06        20.14 o
   2   5   4        414.63        623.71        24.61 o
   3   5   4         53.77         50.34        17.34 o
   3   5   4         77.81        104.04        16.22 o
   3   5   4        341.52        343.46        85.03 o
   4   5   4       1904.81       1663.59        41.39 o
   5   5   4        221.27        162.78        22.38 o
   6   5   4       1748.96       1583.60        66.01 o
   6   5   4       1694.41       1503.61        62.65 o
   7   5   4        133.66        156.07        23.49 o
   7   5   4        193.42        279.13        29.65 o
   8   5   4       1011.89        817.25        62.09 o
   8   5   4       2451.85       2020.48       180.68 o
   8   5   4       1464.37       1132.74        54.82 o
   9   5   4        573.10        636.57        45.31 o
  10   5   4       3011.03       2657.05       103.49 o
  11   5   4        894.82        680.76       100.13 o
  11   5   4       1188.31       1228.95       175.64 o
  12   5   4        223.54        233.26        61.53 o
  12   5   4        154.47        179.00        43.07 o
  13   5   4        442.84        347.37       109.08 o
  13   5   4        422.02        371.99       126.42 o
  14   5   4        429.89        573.36        86.14 o
  15   5   4        323.36        369.75        81.11 o
  16   5   4        126.83        103.49       101.25 o
  16   5   4        125.08        139.29       131.45 o
  17   5   4         20.88         30.77        57.06 o
  17   5   4         14.43       -107.40       107.40 o
 -19   6   4         86.86        144.88        92.30 o
 -18   6   4        440.08        433.52       125.30 o
 -17   6   4         21.61        105.72        63.21 o
 -17   6   4         31.28         40.28        49.78 o
 -16   6   4        346.86        365.83        85.03 o
 -16   6   4        346.68        350.17       140.96 o
 -16   6   4        239.56        134.25       116.91 o
 -15   6   4        639.38        460.93        63.77 o
 -14   6   4        395.56        319.41        56.50 o
 -13   6   4          4.71         22.38        50.34 o
 -13   6   4         86.05         91.18        57.06 o
 -13   6   4          6.82         43.63        42.51 o
 -12   6   4        805.52        978.91        60.41 o
 -12   6   4       1165.72       1198.19        57.06 o
 -11   6   4        443.58        398.84        50.34 o
 -11   6   4          0.28         43.07        62.65 o
 -11   6   4          0.41          2.80        58.73 o
 -10   6   4       2304.18       2076.97        58.73 o
  -9   6   4        267.18        275.77        29.65 o
  -9   6   4        213.84        225.43        53.14 o
  -8   6   4       3244.07       3237.12        57.62 o
  -8   6   4       2241.67       2598.31        59.29 o
  -8   6   4       6125.28       6157.08       157.74 o
  -7   6   4        597.99        769.15        31.33 o
  -7   6   4        865.38       1020.31        30.77 o
  -6   6   4       6374.81       7506.86        82.23 o
  -6   6   4       6554.39       7615.94       134.25 o
  -6   6   4       4405.03       5245.85        63.21 o
  -4   6   4        720.66         79.99        24.05 o
  -4   6   4        105.20        121.94        29.09 o
  -4   6   4         30.46         36.92        17.90 o
  -3   6   4         49.20        167.81        16.22 o
  -3   6   4         34.00        111.32        16.22 o
  -2   6   4       1440.87       1223.92        34.68 o
  -2   6   4       2085.18       1903.01        37.48 o
  -1   6   4       2632.36       1857.70        44.19 o
  -1   6   4       1818.98       1374.39        42.51 o
  -1   6   4       2635.52       2200.60        76.08 o
   0   6   4         75.63         70.48        14.54 o
   1   6   4        212.28         94.53        53.70 o
   1   6   4          7.27          8.39        11.75 o
   1   6   4          5.02          9.51        14.54 o
   2   6   4        195.90        143.20        16.78 o
   2   6   4        135.37        117.47        16.78 o
   3   6   4          0.71          2.24        13.98 o
   3   6   4         35.33        -10.63        36.36 o
   3   6   4          0.49         -2.24        11.19 o
   4   6   4       1926.13       1906.92        43.63 o
   5   6   4       3122.86       3270.69        57.62 o
   6   6   4        392.95        323.32        49.23 o
   6   6   4        371.07        415.62        46.43 o
   7   6   4        696.77        766.91        44.19 o
   7   6   4        481.47        434.08        32.44 o
   8   6   4        152.60        152.71        41.39 o
   8   6   4        220.84        218.72        40.83 o
   8   6   4        310.50        321.08       111.32 o
   9   6   4        386.16        286.96        43.07 o
  10   6   4        129.46        102.37        45.87 o
  11   6   4       1354.15       1440.40       134.25 o
  11   6   4        792.84       1033.17       171.73 o
  12   6   4         10.95          1.12        38.60 o
  12   6   4         15.85        -15.66        44.75 o
  13   6   4         46.41        106.84        81.11 o
  13   6   4         76.31         73.28        98.45 o
  14   6   4        331.02        273.54        77.75 o
  15   6   4          2.29         -7.83        65.45 o
  16   6   4         66.62        209.77       111.88 o
  16   6   4         60.86        182.92       141.52 o
  17   6   4          2.16         -6.71        69.92 o
  17   6   4          3.13         22.93        53.70 o
 -19   7   4         13.91         28.53        82.79 o
 -18   7   4        460.20        465.40       121.94 o
 -17   7   4         60.83        203.61        86.70 o
 -17   7   4         42.03        -11.75        57.06 o
 -16   7   4        462.65        558.26       156.63 o
 -16   7   4        462.92        482.18        95.09 o
 -15   7   4        629.94        619.23        72.72 o
 -14   7   4        666.98        619.23        66.01 o
 -13   7   4         16.91        107.96        62.65 o
 -13   7   4         14.64         -2.80        67.13 o
 -12   7   4        129.76        148.24        36.92 o
 -12   7   4        187.78        249.48        42.51 o
 -11   7   4       1935.27       1966.22        80.55 o
 -11   7   4        633.75        683.00       111.32 o
 -10   7   4         39.01        -16.78        25.17 o
  -9   7   4       2500.13       2637.47        61.53 o
  -9   7   4       2213.99       2277.79       115.79 o
  -8   7   4         52.47         51.46        19.02 o
  -8   7   4         75.93         83.35        17.90 o
  -8   7   4        140.09         61.53        50.90 o
  -7   7   4         78.15         72.72        14.54 o
  -7   7   4         54.00         45.31        17.34 o
  -6   7   4       2059.15       2363.93        49.23 o
  -6   7   4       1422.89       1619.96        36.36 o
  -6   7   4       2662.17       2765.01        89.50 o
  -5   7   4        580.00        828.44        33.00 o
  -5   7   4        393.06        611.96        50.90 o
  -4   7   4       6853.86       7170.67        92.30 o
  -4   7   4       6842.19       6400.41       114.11 o
  -4   7   4       4728.00       4659.06        78.31 o
  -3   7   4        669.35        638.25        26.29 o
  -3   7   4        462.53        437.99        24.05 o
  -2   7   4        140.30        103.49        17.34 o
  -2   7   4        203.04        144.32        17.34 o
  -1   7   4         44.93         72.72        17.34 o
  -1   7   4       1948.53       1986.35        72.16 o
  -1   7   4         31.05        112.99        35.80 o
   0   7   4       1303.24        975.56        27.97 o
   1   7   4        506.17        487.22        34.68 o
   1   7   4       1251.22       1492.98        90.62 o
   1   7   4        349.76        370.87        29.65 o
   2   7   4        117.61         77.19        15.66 o
   2   7   4        170.21        104.04        19.02 o
   3   7   4       4334.67       4165.13        55.94 o
   3   7   4       2995.28       2974.22        57.06 o
   4   7   4       1011.79        900.04        39.72 o
   5   7   4        389.23        457.57        31.88 o
   6   7   4         21.66        -20.14        39.72 o
   6   7   4        428.33        370.87        52.58 o
   7   7   4         13.28         48.11        24.05 o
   7   7   4          9.18          1.12        17.90 o
   8   7   4        390.86        365.27        55.38 o
   8   7   4        565.64        553.78        55.38 o
   8   7   4       1086.15       1123.79       151.03 o
   9   7   4        877.18        992.34        64.89 o
  10   7   4       2321.03       1936.01        92.86 o
  11   7   4        636.79        583.43       106.28 o
  11   7   4        630.56        504.56       139.84 o
  12   7   4        431.50        450.30        77.75 o
  12   7   4        298.17        238.30        53.14 o
  13   7   4        516.23        396.04       114.67 o
  13   7   4        506.33        401.63       136.49 o
  14   7   4        450.74        418.42        84.47 o
  15   7   4         69.72         82.23        71.04 o
  16   7   4        269.82        434.64       174.53 o
  16   7   4        332.34        375.90       114.67 o
 -18   8   4         55.64        193.55       109.08 o
 -17   8   4         12.70         51.46        59.29 o
 -17   8   4         18.38         19.02        67.68 o
 -16   8   4        286.54        369.75       153.83 o
 -16   8   4        333.69        319.96       121.94 o
 -15   8   4         37.90         36.36        69.92 o
 -14   8   4       1338.61       1371.04        88.94 o
 -13   8   4        264.04        153.27        72.16 o
 -13   8   4        166.11        124.74        93.98 o
 -12   8   4        262.57        276.89        45.87 o
 -12   8   4        181.44        189.07        47.55 o
 -11   8   4         13.56        116.35        44.75 o
 -10   8   4       4320.58       3912.29        85.58 o
  -9   8   4       1092.07       1066.73        49.23 o
  -9   8   4        810.21        827.88        76.08 o
  -8   8   4       3881.46       4063.33        65.45 o
  -8   8   4       2682.11       3136.44        86.14 o
  -8   8   4       9555.99       9706.34       237.74 o
  -7   8   4          5.87         39.16        19.58 o
  -7   8   4          8.50         14.54        12.87 o
  -6   8   4       1842.51       2037.26        68.24 o
  -6   8   4       2666.41       2998.83        55.38 o
  -6   8   4       2895.98       3083.29       118.03 o
  -5   8   4         27.77         29.09        18.46 o
  -4   8   4        102.43        170.05        40.83 o
  -4   8   4        238.19        269.62        27.97 o
  -4   8   4         70.78        150.47        25.73 o
  -3   8   4      11244.90      13434.04       103.49 o
  -3   8   4       7770.30       9258.28        91.74 o
  -2   8   4       1477.25       1691.56        43.63 o
  -2   8   4       2137.82       2468.54        46.99 o
  -1   8   4         11.43         44.19        19.58 o
  -1   8   4         16.54         55.38        18.46 o
  -1   8   4        183.61        167.25        37.48 o
   0   8   4       4611.49       5229.63        63.21 o
   1   8   4         67.93        118.03        21.26 o
   1   8   4        546.93        385.41        52.02 o
   1   8   4         98.31        143.20        26.29 o
   2   8   4        403.86        401.07        25.73 o
   2   8   4        584.45        571.68        32.44 o
   3   8   4        166.94        199.70        25.73 o
   3   8   4        115.36        151.59        23.49 o
   4   8   4        312.22        257.31        30.77 o
   5   8   4        927.21        990.10        42.51 o
   6   8   4        412.80        364.71        52.58 o
   6   8   4        135.63        146.56        54.26 o
   7   8   4         35.25         38.60        20.70 o
   7   8   4         51.02         22.38        24.61 o
   8   8   4       1026.38       1009.68        69.36 o
   8   8   4        709.23        651.12        69.92 o
   8   8   4       1947.76       1770.43       173.41 o
   9   8   4        479.95        486.10        50.90 o
  10   8   4         58.26         87.26        50.90 o
  11   8   4       1115.70        988.98       123.62 o
  11   8   4        749.94        675.73       156.07 o
  12   8   4        176.51        168.37        62.09 o
  12   8   4        121.97        148.79        46.99 o
  13   8   4          3.84        278.57       112.44 o
  13   8   4          2.57         54.26        87.26 o
  14   8   4        145.56        164.46        74.96 o
  15   8   4        126.71         87.82        78.87 o
  16   8   4        111.44        260.67       116.91 o
  16   8   4        110.95        129.78       125.30 o
 -18   9   4        296.71        291.44       110.20 o
 -17   9   4          1.25         -5.59        65.45 o
 -17   9   4          0.87         -7.27        73.84 o
 -16   9   4        472.50        437.99       160.54 o
 -16   9   4        483.05        405.55       128.66 o
 -15   9   4        364.12        368.63        85.03 o
 -14   9   4       1113.94       1283.77       111.88 o
 -13   9   4          6.57         63.21        79.99 o
 -12   9   4          2.45         19.58        31.33 o
 -12   9   4          1.69          1.12        38.04 o
 -11   9   4        680.78        787.61        68.24 o
 -11   9   4         22.79        176.20        99.57 o
 -10   9   4        125.84         88.94        35.24 o
  -9   9   4       7855.53       8312.93       122.50 o
  -8   9   4       1257.48       1068.41        43.07 o
  -8   9   4       2707.96       2531.75       115.79 o
  -8   9   4        868.93        902.84        52.58 o
  -7   9   4        336.09        301.51        33.56 o
  -7   9   4        486.38        434.08        28.53 o
  -6   9   4          2.88         26.85        24.61 o
  -6   9   4          4.17         38.60        27.41 o
  -6   9   4        492.61        609.16        46.99 o
  -5   9   4         25.08         59.29        20.14 o
  -4   9   4       4412.79       4777.09        76.63 o
  -4   9   4       1331.36       3041.90        80.55 o
  -4   9   4       1926.69       2327.57       104.60 o
  -3   9   4       1072.91        983.95        35.80 o
  -3   9   4       1552.68       1526.54        38.04 o
  -2   9   4       2194.57       1602.62        40.83 o
  -2   9   4       1516.46       1134.98        39.16 o
  -1   9   4         16.09         41.39        19.58 o
  -1   9   4         11.12         44.19        21.82 o
  -1   9   4        425.98        432.96        40.83 o
   0   9   4         35.18         66.01        21.82 o
   1   9   4        474.32        378.14        45.31 o
   1   9   4        324.61        265.70        36.36 o
   1   9   4        224.31        203.61        32.44 o
   2   9   4        410.24        542.04        33.00 o
   2   9   4        283.48        371.43        26.85 o
   3   9   4        278.55        328.91        36.92 o
   3   9   4        403.11        399.96        33.56 o
   4   9   4        147.48        227.11        33.56 o
   4   9   4          7.95         74.40        46.99 o
   5   9   4        267.77        181.80        26.85 o
   6   9   4          7.57         22.93        45.31 o
   6   9   4          4.35          8.95        39.16 o
   7   9   4         53.07         21.26        21.26 o
   7   9   4         76.80         17.90        25.73 o
   8   9   4        864.47        738.38        73.28 o
   8   9   4       1251.03       1050.51        67.13 o
   8   9   4       2010.15       1746.94       185.71 o
   9   9   4        718.56        638.81        60.97 o
  10   9   4       2128.60       2061.87       101.81 o
  11   9   4        784.07       1119.88       139.84 o
  11   9   4        715.86        925.21       175.64 o
  12   9   4        475.28        403.31        61.53 o
  12   9   4        687.81        805.51       100.69 o
  13   9   4         20.69          6.15       100.69 o
  13   9   4         19.57         80.55       115.79 o
  14   9   4         40.63         24.61        77.75 o
  15   9   4          6.89        -43.07        82.79 o
  16   9   4         35.88        137.61       158.30 o
  16   9   4         32.55         54.26       119.71 o
 -17  10   4          0.07         72.16        76.63 o
 -17  10   4          0.05         60.41        86.14 o
 -16  10   4        286.37         47.55       107.96 o
 -16  10   4        188.30        135.37       132.57 o
 -16  10   4        272.50        281.93       145.44 o
 -15  10   4        154.36        194.10        80.55 o
 -14  10   4       2294.15       2494.83       143.20 o
 -13  10   4        184.52        306.54        89.50 o
 -12  10   4         90.85        207.53        52.02 o
 -12  10   4        131.48        212.00        52.02 o
 -11  10   4        416.91        421.77        68.80 o
 -10  10   4          9.99         49.78        31.88 o
  -9  10   4        463.72        450.30        43.07 o
  -8  10   4        832.18       1028.70        58.18 o
  -8  10   4       1204.29       1186.44        46.43 o
  -8  10   4       2468.71       2535.66       124.74 o
  -7  10   4         43.31         70.48        24.05 o
  -7  10   4         62.68         73.28        19.02 o
  -6  10   4        115.10        212.00        48.67 o
  -6  10   4        152.42        226.55        36.92 o
  -6  10   4         79.53        149.91        43.63 o
  -5  10   4         43.07         57.06        22.38 o
  -4  10   4        379.57        337.31        37.48 o
  -4  10   4         84.38        105.16        22.38 o
  -4  10   4        122.11        171.17        59.29 o
  -3  10   4        939.77       1008.00        39.72 o
  -3  10   4       1360.00       1340.83        38.04 o
  -2  10   4         21.85         22.38        16.78 o
  -2  10   4         31.63         27.97        17.90 o
  -1  10   4       2174.69       2432.74        66.57 o
  -1  10   4        353.38        728.87        55.38 o
   0  10   4        266.66        199.70        30.21 o
   1  10   4        416.40        320.52        44.75 o
   1  10   4        375.47        254.52        74.96 o
   1  10   4        259.45        212.56        65.45 o
   2  10   4        359.63        243.33       107.40 o
   2  10   4        240.62        180.68        27.97 o
   2  10   4        348.22        250.04        36.36 o
   3  10   4        496.69        477.71        47.55 o
   3  10   4        718.79        816.13        43.07 o
   4  10   4        164.53        187.95        43.07 o
   5  10   4         36.53          1.12        34.12 o
   6  10   4         22.84        -20.70        39.72 o
   7  10   4        120.91        125.30        27.41 o
   7  10   4        174.97        161.66        34.68 o
   8  10   4         48.68         14.54       115.79 o
   8  10   4         38.97         11.19        30.77 o
   8  10   4         26.93         10.07        39.16 o
   9  10   4       1029.20        909.55        67.68 o
  10  10   4        150.79        125.30        53.14 o
  11  10   4        362.72        249.48       107.40 o
  11  10   4        338.29        163.34       120.27 o
  12  10   4         20.65         24.05        52.58 o
  12  10   4         14.27         66.57        48.67 o
  13  10   4        192.16        105.16        97.89 o
  13  10   4         25.52         60.97       114.11 o
  14  10   4         49.28         15.66        74.40 o
  15  10   4         81.68        198.58        81.11 o
 -17  11   4          5.84        -48.11        71.60 o
 -17  11   4          8.45          7.27        53.14 o
 -16  11   4        183.55        260.67       113.55 o
 -16  11   4        150.52        251.72       149.35 o
 -15  11   4         14.86         21.82        69.36 o
 -14  11   4        484.31        681.32        95.09 o
 -13  11   4         55.68        111.88        89.50 o
 -12  11   4         53.48         20.70        48.67 o
 -12  11   4         36.96         15.10        42.51 o
 -11  11   4         67.71        -21.82        59.29 o
 -10  11   4        174.92        172.29        40.83 o
  -9  11   4        715.82        915.14        59.85 o
  -8  11   4         24.64        135.37        72.16 o
  -8  11   4         24.06         23.49        20.14 o
  -8  11   4         16.63         35.80        30.77 o
  -7  11   4          0.80        102.93        27.97 o
  -7  11   4          1.16         52.58        19.58 o
  -6  11   4       2062.85       1952.23        62.09 o
  -6  11   4       1968.14       2023.83       126.42 o
  -6  11   4       1360.00       1240.70       105.72 o
  -5  11   4       1211.66       1222.24        47.55 o
  -4  11   4       1355.30       1239.58        55.94 o
  -4  11   4        991.32       1023.10       102.37 o
  -4  11   4        685.01        538.12        39.72 o
  -3  11   4         83.66        132.57        20.70 o
  -3  11   4        798.57        817.81       144.32 o
  -3  11   4        121.08        116.91        27.97 o
  -2  11   4       2575.10       2530.07        61.53 o
  -2  11   4       3726.59       3690.78        80.55 o
  -1  11   4         90.34        107.96        45.31 o
  -1  11   4        270.95        265.70        39.16 o
   0  11   4         53.11         74.40        27.97 o
   1  11   4        536.68       1057.23       110.76 o
   1  11   4       1744.04       1732.40        72.16 o
   1  11   4        776.67        939.76       109.08 o
   2  11   4        105.16        111.88        28.53 o
   2  11   4        152.18        112.99        35.80 o
   2  11   4        621.52        579.52        92.30 o
   3  11   4        582.35        562.73        59.29 o
   3  11   4        842.76        839.63        53.14 o
   4  11   4         24.07        -36.36        39.16 o
   5  11   4        165.82         93.98        40.83 o
   6  11   4        582.32        538.12        68.80 o
   6  11   4        254.69        328.36       107.40 o
   7  11   4         33.91         83.91        33.00 o
   7  11   4         23.43        112.44        32.44 o
   8  11   4          1.45         15.66        32.44 o
   8  11   4          1.00          5.59        55.38 o
   8  11   4         13.93        -52.58       121.94 o
   9  11   4       1352.31       1441.52        81.11 o
  10  11   4        145.41        185.71        58.73 o
  11  11   4        422.93        466.52       117.47 o
  11  11   4         89.50        147.68       114.67 o
  12  11   4        639.51        674.05        96.77 o
  12  11   4        441.91        270.74        58.73 o
  13  11   4        503.66        410.58       148.24 o
  13  11   4        506.65        544.83       128.10 o
  14  11   4        310.10        400.52        91.18 o
  15  11   4        180.21        290.32       103.49 o
 -17  12   4         60.91        134.81       109.08 o
 -17  12   4         88.14        180.12        93.42 o
 -16  12   4        208.81        308.78       129.78 o
 -16  12   4        192.74        171.17       143.76 o
 -15  12   4        106.31         81.67        96.77 o
 -14  12   4        787.87        845.78       120.83 o
 -13  12   4         38.78         82.23       107.40 o
 -12  12   4       1131.93       1086.31       109.64 o
 -12  12   4        782.17        703.70        81.67 o
 -11  12   4        398.92        440.79        86.70 o
 -10  12   4         22.71         46.43        44.75 o
  -9  12   4        121.12        107.40        45.31 o
  -8  12   4        131.60        234.94        41.39 o
  -8  12   4        190.45        206.97        45.87 o
  -8  12   4        416.67        358.56       139.84 o
  -7  12   4         80.37        115.23        29.65 o
  -7  12   4        116.31        133.13        23.49 o
  -6  12   4        341.67        361.36        76.63 o
  -6  12   4        574.02        570.57        50.34 o
  -5  12   4        182.46        162.22        35.80 o
  -4  12   4       1057.52        973.88        62.65 o
  -4  12   4        173.17        232.14        36.92 o
  -3  12   4        232.56        245.01        30.21 o
  -3  12   4        336.56        288.08        38.04 o
  -3  12   4        385.69        601.89       142.64 o
  -2  12   4        153.68        121.39        29.09 o
  -2  12   4        106.19         78.87        22.93 o
  -1  12   4       1223.74       1093.59        64.89 o
   0  12   4       1654.24       1250.21        63.77 o
   1  12   4        106.46        128.66        77.75 o
   1  12   4        277.62        294.23        51.46 o
   2  12   4        736.66        798.23        63.77 o
   2  12   4       1720.94       1706.66       128.66 o
   2  12   4       1066.07       1122.67        72.72 o
   3  12   4          0.22         30.21        36.36 o
   3  12   4          0.32         17.90        25.17 o
   4  12   4        520.88        420.65        53.14 o
   5  12   4       1538.28       1531.02        74.96 o
   6  12   4       1838.35       1741.35        98.45 o
   6  12   4       1243.27       1243.50       155.51 o
   7  12   4        147.21        178.44        36.36 o
   7  12   4        213.04        163.34        38.60 o
   8  12   4        135.88        202.50        45.87 o
   8  12   4        236.07        388.21       147.12 o
   8  12   4         93.89        170.05        73.84 o
   9  12   4        789.74        758.52        69.92 o
  10  12   4        231.97        148.24        61.53 o
  11  12   4         16.23         81.11       102.37 o
  11  12   4        105.89        234.38       112.44 o
  12  12   4        172.03        124.74        54.26 o
  12  12   4        248.95        285.28        77.19 o
  13  12   4          3.19         20.70        87.82 o
  14  12   4         33.46         79.99        77.75 o
 -17  13   4         30.19        -81.67       117.47 o
 -16  13   4        412.79        525.82       187.95 o
 -15  13   4          3.50         19.02        85.58 o
 -14  13   4         96.20        185.15        96.21 o
 -13  13   4         45.27        312.69       115.23 o
 -12  13   4         33.06         87.82        57.62 o
 -12  13   4         47.84         88.38        59.29 o
 -11  13   4        349.10        558.26       115.79 o
 -10  13   4          2.15         12.31        40.83 o
  -9  13   4        505.43        599.65        62.65 o
  -8  13   4         46.03         51.46        33.00 o
  -8  13   4        223.20        233.26        97.89 o
  -8  13   4         66.61        -29.09        65.45 o
  -7  13   4         28.27         15.66        21.26 o
  -7  13   4         19.54         68.80        34.12 o
  -6  13   4         10.03          7.83        66.01 o
  -6  13   4        175.41        280.25        43.07 o
  -5  13   4         11.15         -3.36        31.33 o
  -5  13   4          2.22         19.58        20.14 o
  -4  13   4        110.88        125.30        43.07 o
  -4  13   4         69.09         77.75        42.51 o
  -3  13   4        231.81        165.02        38.60 o
  -3  13   4        160.18        151.03        31.33 o
  -3  13   4        239.48        205.85       137.61 o
  -2  13   4        710.97        621.47        52.02 o
  -2  13   4       1028.88        919.62        59.85 o
  -1  13   4        514.79        446.38        54.82 o
   0  13   4        747.67        805.51        57.62 o
   1  13   4       1034.25        841.86        73.84 o
   1  13   4        941.24        939.76       136.49 o
   2  13   4         17.78        -14.54        25.73 o
   2  13   4         25.73         15.10        32.44 o
   2  13   4         28.76        170.61       129.22 o
   3  13   4        315.94        276.33        46.99 o
   3  13   4        218.32        211.45        60.97 o
   4  13   4        834.20        865.36        61.53 o
   5  13   4         79.31         59.29        43.63 o
   6  13   4        198.07        163.90        62.65 o
   6  13   4        163.60        233.26       107.96 o
   7  13   4        476.64        418.97        52.02 o
   7  13   4        329.36        238.85        39.16 o
   8  13   4        762.96        903.96        99.57 o
   8  13   4       1100.35       1268.11       144.32 o
   8  13   4        527.21        611.96       110.20 o
   9  13   4        180.45         37.48        59.29 o
  10  13   4        261.01        351.29        67.68 o
  11  13   4        116.29         59.85       113.55 o
  11  13   4        117.52        225.43       115.23 o
  12  13   4        221.01         97.89        55.38 o
  12  13   4        319.84        403.31        88.38 o
  13  13   4        116.19         76.08       100.13 o
  14  13   4        103.51         92.86       100.13 o
 -16  14   4         58.59        246.13       164.46 o
 -14  14   4         12.03         53.70       146.56 o
 -13  14   4         58.07        140.96       111.88 o
 -12  14   4        575.28        535.88        93.98 o
 -12  14   4        397.52        466.52       114.67 o
 -11  14   4        563.98        753.48       122.50 o
 -10  14   4       4249.53       4238.41       150.47 o
  -9  14   4        485.24        547.63        75.52 o
  -8  14   4        813.29        979.47       122.50 o
  -8  14   4       2365.68       2540.70       143.20 o
  -8  14   4       1176.97       1062.26       171.17 o
  -7  14   4         41.11         76.08        35.80 o
  -7  14   4         59.50         44.19        22.38 o
  -6  14   4        897.69        746.77        55.94 o
  -5  14   4         57.08         41.95        35.80 o
  -4  14   4        326.57        212.56        50.90 o
  -4  14   4        190.83        166.14        50.34 o
  -3  14   4       1772.89       1623.32        88.38 o
  -3  14   4       1225.08       1275.94        62.09 o
  -3  14   4       2410.46       2784.59       181.24 o
  -2  14   4         87.60         74.96        31.33 o
  -2  14   4        126.77        115.79        35.80 o
  -1  14   4        127.88        113.55        46.43 o
   0  14   4        153.73        134.25        48.67 o
   1  14   4         47.98         67.13        58.73 o
   1  14   4         46.06         70.48        82.79 o
   2  14   4       1102.59       1166.30        67.68 o
   2  14   4       1595.64       1500.81        70.48 o
   2  14   4       2808.78       2891.43       251.72 o
   3  14   4        283.95        261.23        48.67 o
   3  14   4        196.21        191.31       106.28 o
   4  14   4          8.48        -44.19        46.43 o
   5  14   4         40.33        115.79        46.99 o
   6  14   4        327.62        380.94        70.48 o
   6  14   4         86.78         63.21        90.62 o
   7  14   4        796.40        681.88        63.21 o
   7  14   4        550.32        486.10        46.43 o
   8  14   4        887.67        896.12       136.49 o
   8  14   4        108.84        184.59        63.21 o
   8  14   4         75.21        119.15        82.23 o
   9  14   4        784.93        717.12        97.33 o
  10  14   4        213.10        245.01        76.63 o
  11  14   4         75.84        244.45       116.91 o
  11  14   4         13.39         62.65       115.79 o
  12  14   4          5.56        -42.51        42.51 o
  12  14   4          8.05        103.49        69.36 o
  13  14   4         39.65        134.25        95.65 o
 -14  15   4        100.69        137.61       146.00 o
 -13  15   4         35.19       1947.20       285.28 o
 -12  15   4         72.34        142.64        92.30 o
 -12  15   4         49.98         17.90        77.75 o
 -11  15   4         54.45        108.52       178.44 o
 -10  15   4         89.54         57.62        60.97 o
  -9  15   4        850.83        706.50        93.98 o
  -8  15   4        622.31        570.57        98.45 o
  -8  15   4        315.38        259.55       126.98 o
  -8  15   4        456.41        335.07       131.45 o
  -7  15   4          0.88         48.11        43.63 o
  -7  15   4          1.27         24.05        22.38 o
  -6  15   4        277.00        182.36        46.99 o
  -5  15   4        105.67         76.08        38.04 o
  -4  15   4        110.78         77.75        49.78 o
  -4  15   4          5.95         35.24        45.87 o
  -3  15   4        384.27        464.28        61.53 o
  -3  15   4        265.53        350.73        44.19 o
  -3  15   4        442.87        592.94       168.93 o
  -2  15   4        759.96        862.00        63.21 o
  -2  15   4        525.14        591.26        52.02 o
  -1  15   4        163.27        130.89        49.78 o
   0  15   4       1882.87       1998.10        82.79 o
   1  15   4        956.24        712.65        77.75 o
   2  15   4         64.26        128.66        97.89 o
   2  15   4         26.08        -18.46        33.56 o
   2  15   4         18.02         17.34        30.21 o
   3  15   4         34.68        145.44       104.60 o
   3  15   4         50.18        106.84        35.24 o
   4  15   4        503.08        392.12        63.21 o
   5  15   4        120.36         68.24        34.68 o
   6  15   4         81.30         61.53        66.01 o
   6  15   4         12.66         59.29        95.09 o
   7  15   4          1.16          5.59        28.53 o
   7  15   4          1.67          9.51        43.63 o
   7  15   4         14.88       -121.39       133.13 o
   8  15   4        928.85       1048.83       111.32 o
   8  15   4        641.84        738.38       200.82 o
   8  15   4       1341.20       1727.36       228.23 o
   9  15   4        558.87        426.25        87.82 o
  10  15   4        230.44        328.91        82.79 o
  11  15   4         47.99         82.79       120.83 o
  11  15   4         50.26        -71.60       159.42 o
  12  15   4         60.80         97.89        65.45 o
 -12  16   4        263.95        192.43        94.53 o
 -12  16   4        381.98        421.21       121.94 o
 -11  16   4        111.10        247.80       185.15 o
 -10  16   4        834.88        692.51        85.58 o
  -9  16   4         87.34         64.89        67.13 o
  -8  16   4        742.55        755.72       106.28 o
  -8  16   4        349.79        200.26       115.79 o
  -8  16   4        241.71        185.15       119.15 o
  -7  16   4          7.80         25.17        43.07 o
  -7  16   4          5.39         19.02        43.63 o
  -6  16   4        249.74        245.57        52.02 o
  -5  16   4        881.47       1105.33        69.36 o
  -4  16   4        132.36        150.47        56.50 o
  -3  16   4         82.09        168.37        41.39 o
  -3  16   4        118.80        195.78        60.41 o
  -3  16   4        253.88        431.28       109.64 o
  -2  16   4        175.28         84.47        44.19 o
  -2  16   4        234.43        260.67       107.40 o
  -2  16   4        121.12        102.37        40.83 o
  -1  16   4         91.42         87.82        52.02 o
   0  16   4         91.50         81.11        41.39 o
   1  16   4         80.15         10.07        46.43 o
   2  16   4        364.95        351.85        57.62 o
   2  16   4        528.14        437.43        63.21 o
   2  16   4        877.80        914.58       142.64 o
   3  16   4        193.53        138.17        39.16 o
   3  16   4        133.73        129.78       103.49 o
   4  16   4        196.35        254.52        52.58 o
   5  16   4        170.69        174.53        41.95 o
   6  16   4          9.59         28.53        39.16 o
   6  16   4         10.06        -37.48        60.41 o
   7  16   4         84.20         60.41        43.63 o
   7  16   4         89.21        127.54       159.98 o
   7  16   4         58.18         74.40        36.36 o
   8  16   4         28.01         -2.80       131.45 o
   8  16   4         59.38        127.54        97.33 o
   8  16   4         40.54         -7.83        71.04 o
   9  16   4        222.10        170.61        92.30 o
  10  16   4         67.05        -22.38        81.11 o
  11  16   4         16.78        146.56       128.66 o
  12  16   4          6.78        -29.65        93.42 o
 -11  17   4         72.24        356.32       201.94 o
 -10  17   4         13.46        -21.26        74.40 o
  -9  17   4        252.44        311.01        80.55 o
  -8  17   4         99.42         33.56        82.79 o
  -8  17   4         47.94        -59.85        83.35 o
  -7  17   4        107.43        137.05        53.70 o
  -7  17   4         74.24        128.66        53.70 o
  -6  17   4        630.55        680.76        58.73 o
  -5  17   4        415.55        305.42        52.58 o
  -4  17   4        323.74        351.85        63.21 o
  -3  17   4        522.12        450.30        75.52 o
  -3  17   4        621.60        790.40       121.94 o
  -3  17   4        360.79        396.04        57.62 o
  -2  17   4         35.75        -10.63        36.92 o
  -2  17   4         24.70         24.61        38.04 o
  -2  17   4         58.20         30.77       104.04 o
  -1  17   4        338.76        350.17        62.09 o
   0  17   4        108.12        130.34        48.11 o
   1  17   4        111.01        172.29        56.50 o
   2  17   4        101.10        135.37        45.87 o
   2  17   4        207.69        237.74       115.79 o
   2  17   4        146.31        139.29        46.99 o
   3  17   4        294.19        224.31        53.14 o
   3  17   4        519.37        398.28       111.88 o
   3  17   4        203.29        212.00       121.94 o
   4  17   4        490.62        530.29        60.97 o
   5  17   4         44.68         44.19        38.04 o
   6  17   4        101.01        115.23        71.60 o
   6  17   4         93.58        209.77        47.55 o
   7  17   4          8.41        -25.73        46.99 o
   7  17   4          5.81        -11.19        33.56 o
   7  17   4         21.15        240.53       167.25 o
   8  17   4         12.61        105.16       151.59 o
   8  17   4        173.49        246.13        88.38 o
   8  17   4         18.24         -5.59       105.72 o
   9  17   4         68.73         97.89        87.82 o
  10  17   4         78.09        107.96       108.52 o
 -10  18   4          3.55        -43.07        69.36 o
  -9  18   4          6.37         -2.24        66.01 o
  -8  18   4         18.62        -17.34        84.47 o
  -7  18   4          2.45        -35.24        41.95 o
  -7  18   4          1.69         21.26        53.70 o
  -6  18   4        263.38        259.55        49.23 o
  -5  18   4         43.22          3.92        40.83 o
  -4  18   4         68.24          3.92        53.14 o
  -3  18   4         45.67         11.19        72.16 o
  -3  18   4          1.89        -19.58        37.48 o
  -3  18   4          2.74        -16.22        95.65 o
  -2  18   4         31.81         32.44        98.45 o
  -2  18   4         17.27         34.68        38.60 o
  -2  18   4         24.99        -15.66        40.83 o
  -1  18   4        361.24        425.13        68.80 o
   0  18   4          7.79          9.51        46.99 o
   1  18   4         50.47         93.42        57.62 o
   2  18   4          7.99         26.29        46.99 o
   2  18   4         11.57         44.19        38.60 o
   2  18   4         16.54         66.57       161.10 o
   3  18   4          6.03         76.63       111.32 o
   3  18   4         15.83        -73.28        93.98 o
   3  18   4          8.73         25.17        44.19 o
   4  18   4        128.08        118.59        53.70 o
   5  18   4        122.08        218.72        43.63 o
   6  18   4        119.23        154.95        74.96 o
   7  18   4         42.20         30.77        46.43 o
   7  18   4         61.08          6.15        49.78 o
   7  18   4         64.64         45.87       152.15 o
   8  18   4        180.29        249.48        79.99 o
   9  18   4        115.90        143.20        93.42 o
 -10  19   4         43.47         -2.80        86.70 o
  -9  19   4        227.54        186.27        88.38 o
  -8  19   4         39.92         49.78        85.03 o
  -7  19   4          0.16         -6.15        50.34 o
  -7  19   4          0.11        -17.34        52.58 o
  -7  19   4          9.96         71.04       176.76 o
  -6  19   4         15.68        -24.05        38.60 o
  -6  19   4         30.49         57.06        80.55 o
  -5  19   4         61.47         68.80        41.95 o
  -4  19   4        141.63        115.23        59.29 o
  -3  19   4         58.79         71.04       116.91 o
  -3  19   4          7.88        -13.98        95.65 o
  -3  19   4          5.44        -37.48        45.31 o
  -2  19   4          6.76          9.51        35.24 o
  -2  19   4          9.79         45.31        49.78 o
  -2  19   4         28.81        191.87        87.82 o
  -1  19   4        238.89        272.42        62.65 o
   0  19   4         93.75         92.86        49.78 o
   1  19   4         85.26         35.80        58.73 o
   2  19   4          0.41         11.75        39.16 o
   2  19   4          0.29        -11.19        46.99 o
   2  19   4          4.88        126.98       159.42 o
   3  19   4        212.88        242.77       114.11 o
   3  19   4        167.71        124.74        59.29 o
   3  19   4        115.89        257.31       139.29 o
   4  19   4         99.17         98.45        53.70 o
   5  19   4         31.18         66.57        40.28 o
   6  19   4         30.75         91.18       117.47 o
   7  19   4          1.44         52.58        81.11 o
   7  19   4          0.99          5.59       110.76 o
  -7  20   4        175.80        149.35       192.99 o
  -7  20   4         18.84         20.14       110.20 o
  -6  20   4        108.13        101.81        43.63 o
  -6  20   4        108.20         66.01       120.83 o
  -5  20   4         13.15         37.48        48.67 o
  -4  20   4         96.24        130.34        57.62 o
  -3  20   4         28.00         62.09        50.34 o
  -3  20   4         65.64         83.35       224.31 o
  -3  20   4         40.53         93.42       125.86 o
  -2  20   4         30.84         55.94        39.72 o
  -2  20   4         49.16        144.88        88.38 o
  -2  20   4         44.63         27.97        49.78 o
  -1  20   4        102.62         93.98        56.50 o
   0  20   4         14.60         33.00        46.43 o
   1  20   4          7.92        -68.80        68.80 o
   2  20   4         55.51         80.55       126.42 o
   2  20   4        133.77        239.41       181.24 o
   2  20   4         80.34         26.85        52.58 o
   3  20   4         29.15        -19.02        43.63 o
   3  20   4         20.14          5.03       108.52 o
   4  20   4          4.63          4.48        60.97 o
   5  20   4         50.69         23.49        43.63 o
  -1  21   4        170.05         66.01       178.44 o
   0  21   4         36.49         33.56       134.81 o
 -21   0   5         95.12         44.75       110.76 o
 -19   0   5        673.88        731.67       118.03 o
 -17   0   5        123.10        125.86        62.09 o
 -17   0   5         85.06         52.02        72.72 o
 -16   0   8        564.18        317.73       102.37 o
 -15   0   5        112.15        -19.02        54.26 o
 -14   0   6       1533.83       1561.23        96.77 o
 -13   0   5          0.16        -61.53        61.53 o
 -13   0   5          0.06         48.11        80.55 o
 -13   0   5          0.09         27.97        68.80 o
 -11   0   5        601.10        505.12       103.49 o
 -11   0   5        869.90        771.94        86.14 o
 -11   0   5        869.90        924.65       132.57 o
  -9   0   5      13250.48      14423.58       172.85 o
  -7   0   5        359.81        406.67        23.49 o
  -7   0   5        248.63        258.43        24.61 o
   6   0   0        448.78        388.77        79.99 o
  -5   0   5       6626.03       5498.13        69.92 o
   4   0   2          0.40        -13.98        27.41 o
  -3   0   5       3176.07       2817.59        66.57 o
  -3   0   5       4596.30       4143.32        56.50 o
  -1   0   5        729.92        760.20        35.24 o
  -1   0   5        504.38        651.12        44.19 o
   1   0   5       9802.57       9073.12        87.82 o
   3   0   5       1220.61       1367.68        45.87 o
   3   0   5       1766.42       1869.44        41.39 o
  -4   0   8         14.48         20.14        36.92 o
   5   0   5      11317.64      10564.42       166.69 o
  -6   0  10          2.37        -19.02        60.41 o
   7   0   5       1289.19       1250.21        71.04 o
   7   0   5        890.84        903.40        44.19 o
   9   0   5        778.36        600.21        63.21 o
  11   0   5        710.25        527.49        99.01 o
  13   0   5        301.24        308.22       115.23 o
  13   0   5        780.84        850.26       184.04 o
 -14   0  16          3.21         -5.03        75.52 o
  15   0   5       1689.14       1932.65       157.74 o
 -16   0  18        121.46        165.58       184.59 o
  17   0   5         81.24         97.89        77.19 o
  17   0   5         56.14         60.97       126.42 o
 -21   1   5         86.54        101.25        91.74 o
 -20   1   5         20.89         73.84        65.45 o
 -19   1   5        274.69        304.30        67.13 o
 -18   1   5         26.58        124.74        71.60 o
 -17   1   5         27.53        -40.28        41.39 o
 -17   1   5         39.84         32.44        40.83 o
 -16   1   5         81.26         92.86        73.28 o
 -16   1   5         21.90         -5.03        85.03 o
 -15   1   5        617.31        528.61        54.26 o
 -14   1   5        260.61        212.56        42.51 o
 -13   1   5       5374.60       5163.06       134.25 o
 -13   1   5       2196.26       2041.73       129.78 o
 -13   1   5       3178.35       3525.20       167.25 o
 -12   1   5          6.55         25.17        23.49 o
 -12   1   5          4.52         37.48        24.61 o
 -11   1   5       2110.68       1920.35       115.23 o
 -11   1   5       3114.62       3144.83        95.65 o
 -11   1   5       3054.50       3086.65       142.08 o
 -10   1   5         23.44         22.93        29.09 o
  -9   1   5       1068.41        972.20        41.39 o
  -8   1   5        744.11        863.68        60.97 o
  -8   1   5        407.91        431.28        23.49 o
  -8   1   5        281.87        307.10        17.90 o
  -7   1   5       1668.95       1479.56        31.88 o
  -7   1   5       2415.25       2220.73        33.00 o
  -6   1   5       5470.86       5986.47        92.86 o
  -6   1   5       2203.50       2390.22        41.39 o
  -6   1   5       3188.82       3383.68        49.78 o
  -5   1   5       1706.73       1663.59        29.65 o
  -4   1   5       3670.86       3588.41        47.55 o
  -4   1   5          2.00         60.41        19.02 o
  -4   1   5          2.89        181.80        46.99 o
  -3   1   5       4653.52       4950.50        55.94 o
  -3   1   5       6734.41       7186.34        58.18 o
  -2   1   5       2222.71       1562.90        29.09 o
  -2   1   5       1535.91       1062.82        29.09 o
  -1   1   5      47862.46      57118.71       159.42 o
  -1   1   5      33022.02      36445.75       219.84 o
   0   1   5          1.45         66.01        15.66 o
   1   1   5      13914.61      13859.72        93.98 o
   1   1   5      13898.34      13225.95       146.56 o
   2   1   5        277.89        213.68        20.14 o
   2   1   5        192.02        144.32        13.98 o
   3   1   5        215.19        303.18        25.73 o
   3   1   5        148.70        176.20        17.90 o
   3   1   5       1603.44       1138.89       107.40 o
   4   1   5       2050.70       2056.84        50.90 o
   5   1   5       4335.41       3499.47        65.45 o
   6   1   5        408.32        460.93        43.63 o
   6   1   5        726.83        561.62        55.38 o
   6   1   5        282.15        248.92        34.68 o
   7   1   5        497.43        481.62        37.48 o
   7   1   5        343.73        281.37        21.82 o
   8   1   5          0.11          0.00        26.85 o
   8   1   5          0.08          7.27        55.94 o
   8   1   5         80.16         55.38        52.58 o
   9   1   5        333.99        190.19        37.48 o
  10   1   5         44.34         25.73        36.36 o
  11   1   5       2326.99       2413.16       139.29 o
  11   1   5       2531.04       2547.97       161.10 o
  12   1   5        164.14        201.38        45.31 o
  12   1   5        237.53        214.80        50.34 o
  13   1   5        680.24        867.60       114.67 o
  13   1   5        705.79        766.35       127.54 o
  14   1   5         60.44         65.45        54.82 o
  15   1   5        150.03        138.17        64.33 o
  16   1   5          8.76        102.93        68.80 o
  16   1   5         25.28        140.40       113.55 o
  17   1   5        111.42        119.71        97.89 o
  17   1   5        161.24        193.55        60.97 o
  18   1   5         59.68        132.01        99.01 o
 -21   2   5        169.53        409.47       167.25 o
 -21   2   5        269.78        615.32       175.09 o
 -20   2   5         19.24         34.68        66.57 o
 -19   2   5        180.07        201.94        62.09 o
 -18   2   5        113.10         72.72        69.36 o
 -17   2   5          4.76         33.56        49.78 o
 -17   2   5          6.89         78.87        57.06 o
 -17   2   5        401.29        264.59       148.24 o
 -16   2   5        221.78        213.68        74.40 o
 -16   2   5        153.25        147.68       108.52 o
 -16   2   5        235.82        340.66        82.23 o
 -15   2   5       1668.13       1505.29        81.11 o
 -14   2   5       2934.59       2565.87        83.91 o
 -13   2   5        319.60        300.95        75.52 o
 -13   2   5        540.45        600.21        63.77 o
 -13   2   5        220.85        244.45        69.36 o
 -12   2   5        812.19       1126.59        53.14 o
 -12   2   5        561.23        975.56        60.97 o
 -11   2   5       1280.16       1712.26        76.63 o
 -11   2   5        884.26       1154.00        87.82 o
 -11   2   5       1279.67       1467.81       102.93 o
 -10   2   5       2425.64       2216.26        64.33 o
  -9   2   5        395.98        223.75        29.65 o
  -9   2   5        272.46        139.29        31.33 o
  -8   2   5         86.40        100.69        13.43 o
  -8   2   5        204.41        189.63        31.88 o
  -8   2   5        125.04        130.34        17.90 o
  -7   2   5       1229.34        954.30        25.73 o
  -7   2   5        849.49        700.34        25.73 o
  -6   2   5        843.25        668.46        25.73 o
  -6   2   5       1220.32       1025.34        34.68 o
  -6   2   5       7875.65       7458.75       119.15 o
  -5   2   5       1840.24       1252.45        26.85 o
  -4   2   5       1154.04       1060.58        30.21 o
  -4   2   5        256.06        227.11        20.70 o
  -4   2   5        370.56        349.61        58.18 o
  -3   2   5         97.57         90.06        14.54 o
  -3   2   5        141.20        128.10        12.87 o
  -2   2   5        285.39        253.40        15.66 o
  -2   2   5        197.20        171.17        16.22 o
  -1   2   5          8.15         -0.56        10.63 o
  -1   2   5         11.79          6.71        15.10 o
  -1   2   5         52.68         12.31        23.49 o
   0   2   5       1137.08        884.38        25.73 o
   1   2   5        232.69        230.46        31.88 o
   1   2   5        129.70         79.43        19.02 o
   2   2   5        487.60        547.07        19.58 o
   2   2   5        705.64        740.62        28.53 o
   3   2   5       1018.79       1079.04        36.92 o
   3   2   5       1474.35       1519.83        40.28 o
   4   2   5       1970.98       1564.02        46.99 o
   5   2   5       5730.92       5448.91        80.55 o
   6   2   5         54.79         81.11        27.41 o
   6   2   5       1379.09       1019.19        66.57 o
   7   2   5       1456.59       1208.82        39.16 o
   7   2   5       2107.93       1640.10        55.38 o
   8   2   5        258.47        401.63        50.90 o
   8   2   5        585.07        674.05        77.75 o
   8   2   5        178.60        175.64        79.43 o
   9   2   5       1495.89       1390.62        59.85 o
  10   2   5        879.52        896.68        59.29 o
  11   2   5        891.28        778.66        83.35 o
  11   2   5        978.05        676.85       159.42 o
  12   2   5         10.14         19.58        35.80 o
  12   2   5         14.67         40.28        40.28 o
  13   2   5         15.79         45.31        57.06 o
  13   2   5         17.51          3.92        95.65 o
  14   2   5         35.14          6.71        54.82 o
  15   2   5        132.16        119.71        63.21 o
  16   2   5         16.70         40.83        69.92 o
  16   2   5         20.72        168.37       157.74 o
  17   2   5         26.11         -3.92        53.14 o
  17   2   5         18.04         31.88       118.03 o
 -21   3   5         16.49        -58.18       128.66 o
 -20   3   5         83.75        169.49        77.75 o
 -19   3   5        229.67        185.15        59.29 o
 -18   3   5         11.45        -26.29        66.57 o
 -17   3   5        233.16        140.40       142.64 o
 -17   3   5        159.30        154.95        58.18 o
 -17   3   5        230.53        199.70        68.80 o
 -16   3   5       1125.27       1120.99       106.28 o
 -16   3   5         38.80        236.06        79.43 o
 -15   3   5       4375.79       4269.74       121.39 o
 -14   3   5        296.93        201.38        43.63 o
 -13   3   5       1377.45       1317.90       114.11 o
 -13   3   5       2329.27       2081.45        92.86 o
 -13   3   5        951.82        865.36       103.49 o
 -12   3   5        123.98        157.19        31.88 o
 -12   3   5         85.67         48.67        24.61 o
 -11   3   5       1663.18       1753.65        70.48 o
 -11   3   5       1114.89       1063.94        73.84 o
 -11   3   5       1613.42       1907.48       156.07 o
 -10   3   5       1790.47       1591.99        56.50 o
  -9   3   5       1612.20       1353.14        45.31 o
  -9   3   5       2441.28       2079.77        54.82 o
  -9   3   5       2333.12       2100.47        96.21 o
  -8   3   5       8443.62      11409.65        92.86 o
  -8   3   5      12219.31      15587.08       106.84 o
  -8   3   5      21167.13      26188.99       293.67 o
  -7   3   5        155.52        208.09        16.78 o
  -7   3   5        107.46        132.01        15.10 o
  -6   3   5        421.96        660.63        27.41 o
  -6   3   5        291.58        440.79        22.93 o
  -6   3   5       4329.19       4818.49        96.77 o
  -5   3   5        613.22        550.43        20.70 o
  -4   3   5       2813.90       2554.12        52.02 o
  -4   3   5        614.59        588.47        26.29 o
  -4   3   5        889.41        694.19        38.60 o
  -3   3   5        159.99        233.26        19.02 o
  -3   3   5        231.54        345.14        19.58 o
  -3   3   5        233.10        383.17        65.45 o
  -2   3   5        493.79        556.58        22.38 o
  -2   3   5        341.21        438.55        22.38 o
  -1   3   5      13153.35      14407.36       150.47 o
  -1   3   5      12963.28      14040.40       110.76 o
  -1   3   5       8957.71       9268.90        94.53 o
   0   3   5        101.11        147.12        17.34 o
   1   3   5         23.83         52.58        16.78 o
   1   3   5        226.98        277.45        35.24 o
   1   3   5         16.47         25.17        19.58 o
   2   3   5          2.73          8.95        10.63 o
   2   3   5          3.95          3.92        10.07 o
   3   3   5         33.28         33.56        15.66 o
   3   3   5         48.16         36.36        16.78 o
   3   3   5        507.98        412.82        91.18 o
   4   3   5       3900.36       3747.84        66.57 o
   5   3   5        135.64        191.31        26.85 o
   6   3   5         16.11         86.14        28.53 o
   6   3   5       3008.35       2596.64        96.77 o
   7   3   5         42.22         41.95        17.34 o
   7   3   5         61.09         90.62        24.61 o
   8   3   5        210.64        172.85        39.16 o
   8   3   5        145.55         60.41        41.39 o
   8   3   5        269.65        256.75        72.72 o
   9   3   5        372.16        392.12        40.83 o
  10   3   5        113.15        132.01        43.07 o
  11   3   5        448.32        430.16        69.92 o
  11   3   5        908.68        586.23       154.39 o
  12   3   5         34.32         17.90        39.16 o
  12   3   5         49.67         72.16        44.19 o
  13   3   5        300.84        389.89        90.62 o
  13   3   5        304.26        368.63       111.88 o
  14   3   5         94.95         52.58        64.33 o
  15   3   5        196.49        293.11        80.55 o
  16   3   5        201.91        201.94        89.50 o
  16   3   5        223.03        193.55       166.14 o
  17   3   5        103.01        195.78        68.80 o
  17   3   5         71.18         84.47       130.89 o
 -21   4   5        136.53         71.04       139.84 o
 -20   4   5         47.26         40.83        88.38 o
 -19   4   5        235.10        156.07        67.13 o
 -18   4   5         96.23        210.89        80.55 o
 -17   4   5        512.80        817.25        85.58 o
 -17   4   5        354.35        378.14        68.24 o
 -16   4   5       1288.85       1402.92       116.91 o
 -16   4   5       1263.05       1445.99       139.29 o
 -15   4   5        274.26        180.68        50.90 o
 -14   4   5        133.38         68.80        39.72 o
 -13   4   5         79.35         73.28        51.46 o
 -13   4   5         46.92        107.40        58.73 o
 -13   4   5         32.42         84.47        54.26 o
 -12   4   5        215.18        303.74        41.39 o
 -12   4   5        311.40        381.50        41.39 o
 -11   4   5        373.48        336.19        50.90 o
 -11   4   5        264.27        400.52        70.48 o
 -11   4   5        182.61        206.41        57.62 o
 -10   4   5        264.11        188.51        29.65 o
  -9   4   5       4591.78       4765.35        78.87 o
  -9   4   5       2203.57       3448.57       137.05 o
  -9   4   5       1522.68       2420.43        82.23 o
  -8   4   5        882.68        914.58        32.44 o
  -8   4   5        609.94        697.55        27.97 o
  -8   4   5       1626.15       1429.21        83.35 o
  -7   4   5       5084.66       5074.68        57.62 o
  -7   4   5       7358.34       7246.75        67.68 o
  -6   4   5        719.40        592.94        30.21 o
  -6   4   5        497.11        450.30        23.49 o
  -6   4   5       3746.87       3732.17        87.82 o
  -5   4   5       2029.95       1928.18        34.12 o
  -4   4   5        448.96        465.96        27.97 o
  -4   4   5         45.12         65.45        17.34 o
  -4   4   5         65.30         63.21        25.17 o
  -3   4   5          1.75         16.22        12.31 o
  -3   4   5          2.53         29.09        11.75 o
  -2   4   5        208.66        209.77        16.22 o
  -2   4   5        301.96        300.39        20.70 o
  -1   4   5       1049.89        943.67        34.12 o
  -1   4   5        725.48        687.48        33.56 o
  -1   4   5       1198.37       1144.49        48.11 o
   0   4   5        187.70        129.78        17.90 o
   1   4   5       1259.94       1275.94        51.46 o
   1   4   5         77.67         24.05        17.34 o
   1   4   5         53.67         12.87        20.14 o
   2   4   5          2.35         20.14        13.43 o
   2   4   5          3.41         41.95        13.43 o
   3   4   5       2006.58       1835.88        45.87 o
   3   4   5       4139.70       3922.92       178.44 o
   3   4   5       2903.85       2510.49        50.34 o
   4   4   5       1513.47       1388.38        41.39 o
   5   4   5       4148.74       3773.57        63.77 o
   6   4   5        770.88        727.19        64.89 o
   6   4   5         83.61         77.19        27.41 o
   7   4   5       2969.63       2485.32        67.68 o
   7   4   5       2052.03       1693.80        46.99 o
   8   4   5        291.42        290.32        43.63 o
   8   4   5        291.49        334.51        75.52 o
   8   4   5        201.37        156.07        50.34 o
   9   4   5       1458.74       1802.88        67.68 o
  10   4   5        454.55        462.05        54.26 o
  11   4   5       1515.96       1419.14       101.25 o
  11   4   5       1540.56       1269.79       177.88 o
  12   4   5          3.24         24.61        48.11 o
  12   4   5          2.24         22.38        41.95 o
  13   4   5       1280.87       1718.97       158.30 o
  13   4   5       1038.66       1607.65       218.72 o
  14   4   5        267.46        275.21        77.75 o
  15   4   5         30.65          0.56        73.28 o
  16   4   5          5.75        132.01        76.08 o
  16   4   5         36.12         82.79       163.90 o
  17   4   5          0.39         31.33        66.57 o
 -20   5   5          1.19        119.71       119.71 o
 -19   5   5        139.33         80.55        92.86 o
 -18   5   5         10.19         20.14       106.28 o
 -17   5   5        805.21        914.58       104.04 o
 -17   5   5        556.41        401.07        73.28 o
 -16   5   5        242.75        349.05        82.23 o
 -16   5   5        152.90        261.79       121.94 o
 -16   5   5        221.28        186.83       120.83 o
 -15   5   5        694.46        683.56        63.21 o
 -14   5   5         13.94         -5.03        36.92 o
 -13   5   5        717.89        628.18        65.45 o
 -13   5   5        293.35        305.98        73.84 o
 -13   5   5        424.53        455.33        85.03 o
 -12   5   5        216.06        161.66        34.12 o
 -12   5   5        149.30        146.56        31.33 o
 -11   5   5       5723.75       5579.80       117.47 o
 -11   5   5       3674.31       3571.07       202.50 o
 -11   5   5       2538.97       2818.71       135.37 o
 -10   5   5         74.04        109.08        27.97 o
  -9   5   5       5739.51       5733.63        82.23 o
  -9   5   5       3520.02       4038.71       147.68 o
  -8   5   5        238.39        229.90        21.26 o
  -8   5   5        344.99        375.90        25.73 o
  -8   5   5        388.81        333.95        58.18 o
  -7   5   5        270.88        171.73        19.02 o
  -7   5   5        392.01        286.40        20.70 o
  -6   5   5        135.36        198.58        19.02 o
  -6   5   5       3208.44       3553.17        90.06 o
  -6   5   5        195.88        273.54        27.41 o
  -5   5   5        638.90        441.91        21.26 o
  -4   5   5       1961.01       1632.83        42.51 o
  -4   5   5         80.54        145.44        28.53 o
  -4   5   5        116.55         87.26        29.09 o
  -3   5   5         80.84         93.98        14.54 o
  -3   5   5         55.86         72.72        13.43 o
  -3   5   5        184.56        225.99        77.75 o
  -2   5   5        575.60        597.42        23.49 o
  -2   5   5        397.74        401.63        24.05 o
  -1   5   5       6616.37       7903.46       110.20 o
  -1   5   5       3936.31       4764.79        74.40 o
  -1   5   5       5696.49       6566.55        85.58 o
   0   5   5       1362.94        976.12        31.33 o
   1   5   5      14569.01      14313.94       126.98 o
   1   5   5      14548.87      13222.59       161.10 o
   1   5   5      10053.36       9596.70       116.35 o
   2   5   5         50.19         61.53        13.43 o
   2   5   5         72.64         68.24        17.34 o
   2   5   5        417.52        432.40        70.48 o
   3   5   5        308.80        277.45        26.85 o
   3   5   5        446.89        421.21        26.85 o
   3   5   5        542.82        635.45       106.28 o
   4   5   5       2064.94       2323.66        49.78 o
   5   5   5        508.52        434.08        29.09 o
   6   5   5       4518.57       4179.68       125.30 o
   6   5   5        833.40       1080.16        71.04 o
   7   5   5          2.06         30.21        19.02 o
   7   5   5          2.98         20.14        20.14 o
   8   5   5         33.31         41.95        28.53 o
   8   5   5         23.02         -1.12        39.16 o
   8   5   5         86.86        134.81        68.80 o
   9   5   5         46.51         35.80        34.12 o
  10   5   5         48.48         59.29        46.99 o
  11   5   5          8.49         39.16       115.23 o
  11   5   5          5.40          8.39        55.94 o
  12   5   5          5.78         44.75        52.02 o
  12   5   5          8.37         27.41        46.99 o
  13   5   5        176.92        250.60       119.15 o
  13   5   5        316.44        187.39       106.84 o
  14   5   5        687.73        667.34        92.86 o
  15   5   5        208.75        325.56        81.67 o
  16   5   5         97.35        170.61       106.28 o
  16   5   5         60.64         35.80       121.94 o
  16   5   5         41.90        -66.57        95.09 o
 -19   6   5        184.15        180.12        85.58 o
 -18   6   5        142.72        300.39       111.32 o
 -17   6   5        426.72        582.31       115.79 o
 -17   6   5        294.87        417.30       103.49 o
 -16   6   5        339.60        462.61       120.83 o
 -16   6   5        289.46        368.07       134.81 o
 -15   6   5        218.72        152.71        57.62 o
 -14   6   5        656.59        629.86        64.89 o
 -13   6   5          0.77         -3.36        49.23 o
 -13   6   5          0.45        -38.60        38.60 o
 -13   6   5          0.31         14.54        48.11 o
 -12   6   5        139.95        181.24        34.12 o
 -12   6   5         96.70        145.44        32.44 o
 -11   6   5        641.33        827.88       120.27 o
 -11   6   5        443.16        411.70        96.21 o
 -11   6   5        641.62        621.47        55.38 o
 -10   6   5         74.10         86.14        27.41 o
  -9   6   5          5.73         53.70        40.83 o
  -9   6   5         94.20        106.84        26.29 o
  -8   6   5          9.75         -1.68        15.10 o
  -8   6   5         14.11         -1.12        14.54 o
  -8   6   5        101.90         74.96        51.46 o
  -7   6   5        984.05        845.22        27.97 o
  -7   6   5       1424.09       1143.37        31.88 o
  -6   6   5       1795.07       2137.95        60.97 o
  -6   6   5        108.72        146.00        23.49 o
  -6   6   5         75.13        125.30        16.78 o
  -5   6   5       9715.38      10407.24        92.86 o
  -4   6   5       2356.79       2498.19        60.97 o
  -4   6   5       1342.20       1396.77        47.55 o
  -4   6   5       1942.38       2013.76        61.53 o
  -3   6   5        117.32        150.47        27.97 o
  -3   6   5        169.78        166.14        18.46 o
  -3   6   5       2598.25       2898.70       149.91 o
  -2   6   5        223.38        146.00        19.02 o
  -2   6   5        323.27        227.11        18.46 o
  -1   6   5        301.71        222.63        36.36 o
  -1   6   5        205.01        125.86        17.34 o
  -1   6   5        296.69        183.48        23.49 o
   0   6   5        374.12        298.15        20.14 o
   1   6   5        417.10        370.31        46.43 o
   1   6   5        228.81        208.65        25.73 o
   1   6   5        158.11        123.62        23.49 o
   2   6   5        114.44        144.32        17.90 o
   2   6   5         79.08         99.01        15.66 o
   3   6   5        911.79        801.59        30.21 o
   3   6   5       1319.51       1192.04        43.07 o
   3   6   5       1665.01       1451.59        74.40 o
   4   6   5       1074.98        775.30        35.24 o
   5   6   5       8359.25       7564.48        97.89 o
   6   6   5        697.98       1157.35        67.68 o
   6   6   5         93.41        110.20        35.80 o
   7   6   5       1129.89        950.94        43.07 o
   7   6   5       1635.14       1356.49        56.50 o
   8   6   5          0.09          8.39        33.56 o
   8   6   5          0.06         30.77        41.95 o
   8   6   5        180.64        185.15        71.04 o
   9   6   5        987.65        857.53        64.89 o
  10   6   5         98.57         65.45        49.23 o
  11   6   5        113.04         73.28        96.21 o
  11   6   5        116.37         23.49        95.65 o
  12   6   5         17.75        -17.90        31.88 o
  12   6   5         25.68         44.75        52.02 o
  13   6   5        993.85        954.86       140.40 o
  13   6   5        878.96        758.52       177.88 o
  14   6   5         52.44         79.99        72.16 o
  15   6   5        255.03        370.31        86.14 o
  16   6   5         78.06        126.98       104.60 o
  16   6   5          0.16        -21.82        87.82 o
  16   6   5          0.23         83.91       132.57 o
 -19   7   5        106.95        186.83        91.74 o
 -18   7   5          9.74          9.51        99.01 o
 -17   7   5        293.47        253.96        97.33 o
 -17   7   5        424.70        589.03        99.01 o
 -16   7   5         67.02        142.08       114.11 o
 -16   7   5        264.07        327.24       120.27 o
 -16   7   5         96.99        144.32       119.71 o
 -15   7   5       1108.31       1002.97       102.37 o
 -14   7   5         64.82         77.19        62.09 o
 -13   7   5        977.89       1038.21        85.58 o
 -12   7   5         40.43         61.53        31.88 o
 -12   7   5         27.94         40.28        28.53 o
 -11   7   5       2107.15       2052.92        81.67 o
 -11   7   5       1473.40       1482.91       140.96 o
 -10   7   5         46.25         22.38        24.05 o
  -9   7   5       1586.26       1506.97        48.11 o
  -8   7   5        133.49        104.60        21.26 o
  -8   7   5        193.18        162.22        21.26 o
  -8   7   5        195.61        180.12        78.87 o
  -7   7   5         11.06          3.92        12.31 o
  -7   7   5          7.65          0.56        11.19 o
  -6   7   5       2743.30       3295.30        75.52 o
  -6   7   5         97.47        238.30        26.29 o
  -6   7   5        141.05        284.16        28.53 o
  -5   7   5        525.05        453.66        27.97 o
  -5   7   5         81.79        590.14        46.43 o
  -4   7   5       2362.92       2308.00        60.97 o
  -4   7   5         54.96        200.82        61.53 o
  -3   7   5         68.92         89.50        17.34 o
  -3   7   5         99.74         77.75        16.78 o
  -3   7   5        814.39        593.50        89.50 o
  -2   7   5        378.02        360.24        22.93 o
  -2   7   5        261.22        255.64        22.38 o
  -1   7   5       1078.21       1484.03        49.23 o
  -1   7   5        745.05       1068.41        33.00 o
  -1   7   5       1427.97       1868.32        64.89 o
   0   7   5        127.55        101.25        16.78 o
   1   7   5       1173.50       1068.97        60.97 o
   1   7   5         23.06         57.06        26.85 o
   1   7   5         15.94         73.28        22.93 o
   2   7   5        608.96        643.84        27.97 o
   2   7   5        420.79        464.28        25.73 o
   3   7   5        989.92        952.62        45.31 o
   3   7   5       1432.58       1378.87        40.28 o
   3   7   5       1984.39       2307.44       170.05 o
   4   7   5       1299.80       1445.43        49.78 o
   5   7   5       1998.81       1753.65        60.41 o
   6   7   5        461.35        654.47        81.11 o
   6   7   5       4047.02       3536.39       108.52 o
   7   7   5        735.75        726.07        41.95 o
   7   7   5       1064.76       1085.19        54.26 o
   8   7   5        142.75        172.85       116.35 o
   8   7   5         96.64         52.58        33.56 o
   8   7   5         66.78         52.02        49.78 o
   9   7   5        213.64        181.24        45.87 o
  10   7   5        564.34        574.48        64.89 o
  11   7   5        314.76        272.98       105.72 o
  11   7   5        313.85        464.84       140.40 o
  12   7   5         24.55         19.58        50.90 o
  12   7   5         16.96         26.29        36.36 o
  13   7   5        242.78        130.34       107.96 o
  13   7   5          1.96        104.60       100.13 o
  14   7   5        150.54        204.17        77.19 o
  15   7   5        384.95        613.64       100.69 o
  16   7   5         71.08         52.58       104.04 o
  16   7   5         62.65         30.77       111.32 o
 -19   8   5        175.60        283.05       128.66 o
 -18   8   5         82.73        135.37       111.32 o
 -17   8   5        175.40        215.36        69.92 o
 -17   8   5        121.20        217.04        92.30 o
 -16   8   5         28.47        190.19       112.44 o
 -16   8   5         21.47         -5.03       100.13 o
 -16   8   5         14.84         59.29       107.96 o
 -15   8   5        856.75        662.86        94.53 o
 -14   8   5        769.62        622.59        86.14 o
 -13   8   5        103.34        129.78        66.57 o
 -12   8   5        614.11        638.25        68.80 o
 -12   8   5        424.35        391.57        50.34 o
 -11   8   5         11.29         61.53        45.87 o
 -10   8   5       1168.81       1110.37        46.43 o
  -9   8   5       1690.82       1665.83        54.26 o
  -8   8   5        101.23        120.27        22.93 o
  -8   8   5         69.95        115.23        27.97 o
  -8   8   5        297.71        486.10        68.24 o
  -7   8   5       1057.76       1115.40        33.56 o
  -7   8   5        730.92        784.81        32.44 o
  -6   8   5         41.01         95.09        22.38 o
  -6   8   5         28.34         95.65        17.34 o
  -6   8   5       1588.97       1456.06        75.52 o
  -5   8   5       3730.23       4108.08        61.53 o
  -4   8   5        662.25        807.18        39.16 o
  -4   8   5        457.07        517.98        42.51 o
  -4   8   5        661.46        689.71        52.58 o
  -3   8   5        211.31        343.46        26.29 o
  -3   8   5        146.02        289.20        36.92 o
  -3   8   5       1694.20       1866.09       128.66 o
  -2   8   5          0.86          3.92        12.31 o
  -2   8   5          0.60         -5.03        13.98 o
  -1   8   5        717.16        482.74        46.43 o
  -1   8   5        649.22        468.76        33.56 o
  -1   8   5        448.62        288.08        31.33 o
   0   8   5        475.30        435.76        22.93 o
   1   8   5        361.26        302.06        39.72 o
   1   8   5        227.48        212.00        32.44 o
   1   8   5        329.20        276.33        50.34 o
   2   8   5        280.69        278.57        26.85 o
   2   8   5        193.96        166.69        20.14 o
   3   8   5        738.34        639.37        45.87 o
   3   8   5       1068.49        940.87        42.51 o
   4   8   5        250.98        162.78        37.48 o
   5   8   5       3229.16       2590.48        74.40 o
   6   8   5         26.10         16.78        44.19 o
   6   8   5        189.64        176.76        50.34 o
   7   8   5       1396.51       1411.87        62.65 o
   7   8   5        965.00       1030.93        47.55 o
   8   8   5         25.79          6.71        30.21 o
   8   8   5         48.54         73.84       108.52 o
   8   8   5         17.82        -16.78        45.31 o
   9   8   5       1046.40       1116.52        69.36 o
  10   8   5        207.04        177.88        57.06 o
  11   8   5        245.10        337.86       112.44 o
  11   8   5        244.80        297.03       124.18 o
  12   8   5         89.90        179.56        66.57 o
  12   8   5         62.12         87.82        45.87 o
  13   8   5        772.44       1038.21       197.46 o
  13   8   5       1303.29       1318.46       149.35 o
  14   8   5         51.25         95.65        75.52 o
  15   8   5         98.79        185.15        87.82 o
 -18   9   5         94.93         88.38       106.28 o
 -17   9   5        454.01        529.73        97.33 o
 -17   9   5        313.73        320.52       104.60 o
 -16   9   5        463.17        420.09       126.98 o
 -16   9   5         97.14        244.45       133.69 o
 -16   9   5         67.12        152.71       126.98 o
 -15   9   5       1860.74       1646.25       124.18 o
 -14   9   5        521.82        515.19        87.26 o
 -13   9   5       1363.36       1373.83        97.89 o
 -12   9   5         33.60         53.14        40.28 o
 -12   9   5         23.22         30.77        38.04 o
 -11   9   5        967.97       1037.65        81.11 o
 -11   9   5        657.99        785.37       149.35 o
 -10   9   5        151.75        189.63        34.68 o
  -9   9   5       2669.05       2309.67        88.38 o
  -9   9   5       2445.45       2236.96       114.11 o
  -8   9   5         94.50        116.35        24.61 o
  -8   9   5        202.23        341.22        71.60 o
  -8   9   5         65.30         90.62        27.97 o
  -7   9   5        708.24        759.64        33.00 o
  -7   9   5        489.40        489.46        38.60 o
  -6   9   5        152.60        149.91        40.28 o
  -6   9   5         61.03         34.12        25.17 o
  -6   9   5         88.31         40.83        21.82 o
  -5   9   5       1603.53       1681.49        43.07 o
  -4   9   5       1498.56       1204.34        47.55 o
  -4   9   5         52.07        150.47        53.14 o
  -3   9   5       1406.96       1080.72        40.83 o
  -3   9   5       2513.13       2395.82       112.44 o
  -3   9   5        972.22        916.26        39.72 o
  -2   9   5        703.37        685.80        34.68 o
  -2   9   5       1017.89        965.49        34.68 o
  -1   9   5        216.65        159.98        29.65 o
  -1   9   5        440.96        302.62        40.83 o
  -1   9   5        149.70        100.69        28.53 o
   0   9   5         27.44        -13.98        22.38 o
   1   9   5        141.27        148.24        46.99 o
   1   9   5        957.08        926.33        60.41 o
   1   9   5         97.62        213.68        56.50 o
   2   9   5        182.52        235.50        25.73 o
   2   9   5        264.14        380.38        36.92 o
   3   9   5       1743.96       1722.89        66.57 o
   3   9   5       1205.09       1143.37        55.94 o
   4   9   5        469.01        539.24        45.87 o
   5   9   5       1032.55        898.36        51.46 o
   6   9   5         73.99        136.49        57.06 o
   6   9   5       1255.27       1000.73        74.40 o
   7   9   5        360.61        358.56        44.75 o
   7   9   5        249.18        219.84        31.33 o
   8   9   5         15.07        -13.98        96.77 o
   8   9   5         11.15         19.58        33.00 o
   8   9   5          7.70         -5.03        52.58 o
   9   9   5       1585.00       1798.96        85.58 o
  10   9   5        308.03        352.97        62.09 o
  11   9   5         38.12        144.32       118.03 o
  11   9   5         74.18        205.29       105.72 o
  12   9   5         20.63         13.43        40.83 o
  12   9   5         29.86         96.77        61.53 o
  13   9   5        290.61        226.55       114.11 o
  13   9   5        194.28        162.78       109.64 o
  14   9   5         89.15        163.90        82.23 o
  15   9   5        146.82        208.65        85.58 o
 -18  10   5         93.69        164.46       152.71 o
 -17  10   5        131.91        168.37        72.72 o
 -17  10   5         91.15        144.88        87.26 o
 -16  10   5         86.05        253.96       115.23 o
 -16  10   5         36.72         59.85       121.39 o
 -15  10   5        555.31        483.86        90.62 o
 -14  10   5       1137.25       1358.73       116.91 o
 -13  10   5        165.44        183.48        82.23 o
 -12  10   5        432.16        381.50        62.09 o
 -12  10   5        625.41        655.59        74.40 o
 -11  10   5        594.45        600.77        74.96 o
 -10  10   5         77.77         49.78        36.92 o
  -9  10   5        530.39        556.02        62.09 o
  -9  10   5        553.69        660.07        59.29 o
  -8  10   5         52.97         72.16        26.85 o
  -8  10   5         36.60        100.13        31.33 o
  -8  10   5        824.47        813.34        91.74 o
  -7  10   5        148.22        126.42        27.97 o
  -7  10   5        214.49        173.41        25.17 o
  -6  10   5       1063.88        867.60        52.02 o
  -6  10   5        851.66        792.64        88.38 o
  -6  10   5        588.50        480.51        60.97 o
  -5  10   5        942.65        886.06        43.07 o
  -4  10   5        197.40        190.19        34.68 o
  -4  10   5         56.55         45.87        30.77 o
  -4  10   5         39.08         81.11        29.09 o
  -3  10   5          4.63         24.61        17.90 o
  -3  10   5          3.20         34.12        18.46 o
  -3  10   5         36.12         86.14        78.87 o
  -2  10   5          5.99          0.56        17.34 o
  -2  10   5          4.14          1.12        15.66 o
  -1  10   5        318.68        355.76        48.11 o
  -1  10   5         40.92         59.29        63.21 o
  -1  10   5         59.22         96.21        52.58 o
   0  10   5         44.52        247.80        33.00 o
   1  10   5         67.59        125.86        45.31 o
   1  10   5          0.17         11.19        34.12 o
   1  10   5          0.12         43.63        42.51 o
   2  10   5         56.16         24.61        25.17 o
   2  10   5         93.86          3.92        93.98 o
   2  10   5         38.80         10.07        21.26 o
   3  10   5        190.51        156.63        33.56 o
   3  10   5        131.65        114.11        38.60 o
   4  10   5        545.37        517.98        51.46 o
   5  10   5        831.50        629.86        52.02 o
   6  10   5        846.27        831.80        66.57 o
   6  10   5        517.78        592.94       123.62 o
   7  10   5        801.36        839.07        59.29 o
   7  10   5        553.74        552.11        41.95 o
   8  10   5        408.86        261.79        59.29 o
   8  10   5        591.69        494.49        61.53 o
   8  10   5        593.76        494.49       151.59 o
   9  10   5       1054.23       1052.19        73.84 o
  10  10   5        332.57        265.70        60.41 o
  11  10   5         38.36         48.11       102.37 o
  11  10   5         31.70         91.74        96.77 o
  12  10   5         30.52         10.63        48.67 o
  12  10   5         44.17         10.63        58.18 o
  13  10   5        184.04        190.75       114.11 o
  13  10   5        106.85         34.68       104.04 o
  14  10   5        153.68        735.02        91.18 o
  15  10   5         16.38        109.64       104.60 o
 -17  11   5        263.71        261.79        96.21 o
 -17  11   5        381.62        465.40        97.33 o
 -16  11   5         59.00        114.11       136.49 o
 -16  11   5         90.87        144.32       110.76 o
 -15  11   5        213.93        154.95        79.43 o
 -14  11   5        230.57        312.13        81.67 o
 -13  11   5        857.78       1028.70       114.67 o
 -12  11   5         64.72         46.43        44.19 o
 -12  11   5         44.72         68.24        45.31 o
 -11  11   5         57.47        -16.78        59.85 o
 -10  11   5        512.70        474.35        50.34 o
  -9  11   5         64.83         43.07        46.43 o
  -9  11   5         58.93         44.19        33.00 o
  -8  11   5       1061.67       1056.67        99.01 o
  -8  11   5        493.28        533.09        48.11 o
  -8  11   5        713.86        746.21        44.19 o
  -7  11   5         41.66         76.08        27.41 o
  -7  11   5         60.29         77.75        22.93 o
  -6  11   5       1955.83       2087.04        71.04 o
  -6  11   5        466.08        684.68        72.72 o
  -6  11   5        674.50        762.99       130.34 o
  -5  11   5        408.35        436.87        38.60 o
  -4  11   5       1323.47       1318.46        68.80 o
  -3  11   5         19.55        110.76        21.26 o
  -3  11   5         28.29         21.26        25.17 o
  -3  11   5        504.72        605.25       142.08 o
  -2  11   5        898.17        947.03        51.46 o
  -2  11   5       1299.81       1222.24        47.55 o
  -1  11   5       1936.64       1878.95        73.28 o
  -1  11   5       1399.95       1411.87       122.50 o
  -1  11   5        967.38       1093.59       117.47 o
   0  11   5       1025.38        945.35        48.67 o
   1  11   5        698.68        653.35        56.50 o
   1  11   5        344.90        258.99        79.43 o
   2  11   5        266.12        363.60        43.07 o
   2  11   5        440.87        689.71       101.25 o
   2  11   5        385.12        476.03        53.70 o
   3  11   5         50.22        141.52        36.36 o
   3  11   5         34.70        167.25        51.46 o
   4  11   5       1066.76        856.97        62.65 o
   5  11   5         72.59         61.53        39.16 o
   6  11   5        943.32        905.07        79.43 o
   6  11   5         69.60        173.97        92.86 o
   7  11   5        825.98        721.60        55.38 o
   7  11   5       1195.32       1199.31        68.24 o
   8  11   5        138.73         10.63        91.74 o
   8  11   5          6.19        -29.09        39.16 o
   8  11   5          4.28        -12.87        57.06 o
   9  11   5       1459.47       1322.37        80.55 o
  10  11   5        312.48        247.25        63.77 o
  11  11   5         95.38        226.55       115.23 o
  11  11   5         69.21        162.78       115.79 o
  12  11   5          0.59         -1.68        55.94 o
  12  11   5          0.41         47.55        48.67 o
  13  11   5        331.88        279.13       117.47 o
  13  11   5        208.99        118.59       122.50 o
  14  11   5          9.94         54.82        78.31 o
 -17  12   5        167.26        323.32       104.60 o
 -17  12   5        115.58        197.46        88.38 o
 -16  12   5          7.91        109.64       134.81 o
 -16  12   5         54.48        245.01       115.23 o
 -15  12   5         83.44        104.04        75.52 o
 -14  12   5        495.11        505.12        90.62 o
 -13  12   5          0.31        -11.75        86.14 o
 -12  12   5         23.21        102.37        52.02 o
 -12  12   5         16.04        156.63        60.97 o
 -11  12   5        498.53        619.23        79.99 o
 -10  12   5       1463.31       1263.64        69.92 o
  -9  12   5         43.92          1.12        49.78 o
  -9  12   5         43.59          6.15        27.97 o
  -8  12   5        729.25        555.46       144.88 o
  -8  12   5        196.77        265.70        44.75 o
  -8  12   5        284.75        321.08        34.12 o
  -7  12   5        126.54        102.93        23.49 o
  -7  12   5         87.44         77.19        30.77 o
  -6  12   5        592.95        614.20        53.70 o
  -6  12   5        100.28        167.81        59.29 o
  -5  12   5        270.01        975.00        52.58 o
  -5  12   5       1088.94       1130.50        61.53 o
  -4  12   5        124.36        134.25        27.41 o
  -4  12   5        222.73        262.91        49.23 o
  -3  12   5       1023.76       1183.65       175.09 o
  -3  12   5       1010.66       1048.83        63.21 o
  -3  12   5        698.37        764.67        53.14 o
  -2  12   5         56.60        105.72        31.88 o
  -2  12   5         39.11         78.31        33.00 o
  -1  12   5        171.16        227.67       109.64 o
  -1  12   5        321.26        318.29        56.50 o
   0  12   5         85.13        102.93        34.12 o
   1  12   5        714.65        644.96        58.73 o
   1  12   5        406.25        374.78        93.98 o
   2  12   5         14.50         19.58        34.12 o
   2  12   5         20.99        -35.80        35.80 o
   2  12   5        414.26        432.40        81.11 o
   3  12   5        156.70         96.77        31.88 o
   3  12   5        108.28        105.72        51.46 o
   4  12   5        779.42        600.21        59.29 o
   5  12   5       1203.91       1138.89        70.48 o
   6  12   5        356.08        371.43        69.92 o
   6  12   5        227.29        199.14       104.60 o
   7  12   5        264.54        228.79        44.19 o
   7  12   5        182.80        187.39        38.04 o
   8  12   5        995.38       1000.73       124.74 o
   8  12   5        316.57        350.73        89.50 o
   8  12   5        458.13        450.30        77.19 o
   9  12   5        649.79        719.36        71.04 o
  10  12   5        142.53        143.20        60.97 o
  11  12   5        313.75        368.63       147.12 o
  11  12   5        396.31        549.31       125.30 o
  12  12   5        132.06        181.24        66.57 o
  12  12   5         91.25         82.23        48.67 o
  13  12   5         24.54         55.38       102.37 o
  14  12   5         47.29        -55.94        80.55 o
 -17  13   5         51.80        169.49       151.03 o
 -16  13   5         38.39         69.36       142.64 o
 -16  13   5        311.20        611.96       175.09 o
 -15  13   5        237.69        256.20        98.45 o
 -14  13   5         76.64         82.79        88.38 o
 -13  13   5       1692.93       1938.81       171.17 o
 -12  13   5        471.97        460.93        83.91 o
 -12  13   5        326.14        303.74        72.72 o
 -11  13   5        430.80        545.95        94.53 o
 -10  13   5        627.43        587.35        60.97 o
  -9  13   5        222.52        161.66        71.60 o
  -8  13   5         74.61         71.60        38.60 o
  -8  13   5        324.25        281.37       106.28 o
  -8  13   5        107.98         90.62        31.33 o
  -7  13   5        342.26        349.61        44.75 o
  -7  13   5        495.31        457.57        39.72 o
  -6  13   5        248.27        288.64        48.67 o
  -5  13   5        145.25        151.59        36.92 o
  -5  13   5         63.81        102.37        27.97 o
  -4  13   5        603.60        565.53        59.85 o
  -4  13   5        362.07        387.65        60.97 o
  -3  13   5         10.58        -21.82        21.82 o
  -3  13   5         16.22         59.85        95.65 o
  -3  13   5         15.30         18.46        29.65 o
  -2  13   5          5.46        -12.31        23.49 o
  -2  13   5          7.91         16.78        26.85 o
  -1  13   5        785.00        667.34        69.36 o
   0  13   5         41.22         34.12        39.72 o
   1  13   5        406.54        375.90        63.77 o
   2  13   5       1838.76       1448.79        93.42 o
   2  13   5       1270.60       1068.97        74.96 o
   2  13   5       2377.81       2033.34       148.79 o
   3  13   5          3.46         31.88        50.34 o
   3  13   5          5.00         54.82        34.12 o
   3  13   5       1411.49       1672.54       199.14 o
   4  13   5        604.69        489.46        55.38 o
   5  13   5        184.32        200.82        49.23 o
   6  13   5        256.96        359.12       118.59 o
   6  13   5        646.84        738.38        81.67 o
   7  13   5        100.75         57.62        35.24 o
   7  13   5         69.62         36.92        31.33 o
   8  13   5         66.46        130.89       110.76 o
   8  13   5          4.57         36.92        74.40 o
   8  13   5          6.61         34.12        59.85 o
   9  13   5        185.25        195.78        64.33 o
  10  13   5         75.76         96.77        57.62 o
  11  13   5        256.48        369.19       121.39 o
  11  13   5        227.13        356.32       144.32 o
  12  13   5         14.01        -30.21        42.51 o
  12  13   5         20.27         76.63        67.68 o
  13  13   5         44.05         26.85        93.98 o
 -16  14   5         26.02        345.70       143.76 o
 -15  14   5         41.74        100.13       118.59 o
 -14  14   5         21.92         89.50        92.30 o
 -13  14   5          4.63         29.09       105.72 o
 -12  14   5          0.74         52.58        50.90 o
 -12  14   5          0.51        150.47        66.01 o
 -11  14   5        583.45        649.44       134.25 o
 -10  14   5        242.51        380.94        73.28 o
  -9  14   5       1208.17       1027.58        88.94 o
  -8  14   5        157.92        245.57        71.04 o
  -8  14   5        264.90        303.18       110.76 o
  -8  14   5        228.53        223.75        38.60 o
  -7  14   5         30.56         47.55        27.41 o
  -7  14   5         21.12         16.22        31.88 o
  -6  14   5        110.94         68.24        45.87 o
  -5  14   5        101.35         72.72        40.83 o
  -4  14   5         46.71         20.70        42.51 o
  -4  14   5         29.09         57.62        44.75 o
  -3  14   5       2264.84       2147.45       165.02 o
  -3  14   5       2200.50       1803.44        90.62 o
  -3  14   5       1520.56       1365.44        63.21 o
  -2  14   5        210.88        237.74        38.04 o
  -2  14   5        305.18        290.32        43.63 o
  -1  14   5         34.61         40.83        57.06 o
   0  14   5         51.27          0.56        45.31 o
   1  14   5       1943.03       1736.31        99.01 o
   2  14   5        145.14        154.95        71.60 o
   2  14   5        100.29        129.78        44.19 o
   2  14   5        244.84        432.40       110.20 o
   3  14   5        371.71        359.68        59.85 o
   3  14   5        256.86        236.06       118.59 o
   4  14   5        264.83        264.03        53.70 o
   5  14   5        175.06        204.73        45.87 o
   6  14   5        915.47        921.86        88.38 o
   6  14   5        195.16        267.94       117.47 o
   7  14   5         51.53        125.86        37.48 o
   7  14   5         74.57        121.94        45.87 o
   7  14   5        683.84        794.88       177.88 o
   8  14   5        160.63        104.04        78.31 o
   8  14   5        232.46        159.42        64.33 o
   8  14   5        232.94        225.43       116.35 o
   9  14   5        645.06        516.31        87.82 o
  10  14   5        155.42        252.84        75.52 o
  11  14   5        437.49        462.05       127.54 o
  11  14   5        415.98        346.81       152.15 o
  12  14   5         23.45         47.55        64.33 o
  12  14   5         16.20        -12.87        39.72 o
  13  14   5         58.88        246.13       182.36 o
 -14  15   5         77.39         -7.27       140.96 o
 -13  15   5        401.69        461.49       217.60 o
 -12  15   5         31.99        -64.33        76.08 o
 -12  15   5         22.10        -22.93        79.99 o
 -11  15   5         77.56         97.33       114.67 o
 -10  15   5        252.50        298.15        70.48 o
  -9  15   5        186.60        131.45        60.97 o
  -8  15   5          3.51         46.99        79.43 o
  -8  15   5         98.28        289.20       114.11 o
  -8  15   5          5.07         33.00        91.74 o
  -7  15   5         44.39         33.00        25.73 o
  -7  15   5         30.67         68.24        40.83 o
  -6  15   5         82.63         38.04        45.87 o
  -5  15   5        109.37         98.45        41.95 o
  -4  15   5         19.03        -11.19        46.99 o
  -4  15   5          2.59         43.63        45.87 o
  -3  15   5        297.02        261.79        40.83 o
  -3  15   5        523.54        501.20        91.18 o
  -3  15   5        429.84        407.79        70.48 o
  -2  15   5        133.57        135.93        46.99 o
  -2  15   5         92.30        121.39        36.92 o
  -2  15   5        134.05        242.21       112.44 o
  -1  15   5        728.14        524.14        69.92 o
   0  15   5         30.69         43.07        46.99 o
   1  15   5         48.18         21.82        58.73 o
   2  15   5        154.91        157.74        48.67 o
   2  15   5        224.17        165.02        47.55 o
   2  15   5        236.58        393.24       116.35 o
   3  15   5        420.76        371.99       137.61 o
   3  15   5        608.91        596.30        74.40 o
   4  15   5        410.69        368.07        71.60 o
   5  15   5        312.19        346.81        65.45 o
   6  15   5        105.40         28.53        62.09 o
   7  15   5         18.75         16.22        31.33 o
   7  15   5         27.13         16.22        52.58 o
   7  15   5         29.22        -20.70       140.96 o
   8  15   5        106.75        254.52       119.71 o
   8  15   5         92.16        149.35        65.45 o
   8  15   5         63.68        112.44       144.88 o
   9  15   5        258.42        345.14        86.70 o
  10  15   5         84.79         61.53        71.04 o
  11  15   5         47.68        155.51       182.92 o
  11  15   5         37.57         58.73       118.59 o
  12  15   5          4.97        -11.75        73.84 o
 -12  16   5          0.07         66.01        88.94 o
 -11  16   5         93.91        119.71       188.51 o
 -10  16   5         83.40         93.98        66.01 o
  -9  16   5        327.30        366.95        79.99 o
  -8  16   5        152.58        188.51       121.94 o
  -8  16   5        247.23        225.99        91.74 o
  -8  16   5        220.80        203.61       123.06 o
  -7  16   5        185.03        129.78        33.56 o
  -7  16   5        127.86        169.49        53.14 o
  -6  16   5        356.60        286.40        56.50 o
  -5  16   5        502.33        396.04        55.94 o
  -4  16   5        621.91        554.34        67.68 o
  -3  16   5        401.88        482.18        59.85 o
  -3  16   5        915.90        967.72        91.18 o
  -3  16   5        581.59        618.11       158.30 o
  -2  16   5        127.28        172.29        41.39 o
  -2  16   5        184.19        210.89        48.11 o
  -2  16   5        353.92        484.98       125.30 o
  -1  16   5         89.23         -2.24        47.55 o
   0  16   5         34.72         14.54        38.60 o
   1  16   5         26.05         12.31        58.18 o
   2  16   5         15.53         59.85        41.39 o
   2  16   5         22.47         46.99        36.36 o
   2  16   5         23.89        163.90       110.76 o
   3  16   5         51.18         67.13        38.60 o
   3  16   5         35.37        139.84       110.20 o
   3  16   5        144.97        125.86       163.90 o
   4  16   5         53.75        -36.92        59.85 o
   5  16   5        296.96        298.15        46.43 o
   6  16   5        311.51        348.49        75.52 o
   7  16   5        315.51        380.38       123.62 o
   7  16   5         98.18        149.91        39.72 o
   7  16   5        142.09        177.88        80.55 o
   8  16   5        169.15        188.51       101.81 o
   8  16   5         89.74        -20.14       124.74 o
   8  16   5        129.87         48.67       116.91 o
   9  16   5        272.53        257.87       129.22 o
  10  16   5          6.65        105.72       110.20 o
  11  16   5        180.11        130.89       179.56 o
 -11  17   5         64.97        208.65       192.99 o
 -10  17   5        132.44        216.48        72.16 o
  -9  17   5        139.08        175.64        74.96 o
  -8  17   5         60.58          3.92        79.99 o
  -8  17   5         41.25        -63.77        86.14 o
  -7  17   5        100.11        119.71        53.14 o
  -7  17   5        144.88        135.37        34.68 o
  -6  17   5        542.33        685.80        67.68 o
  -5  17   5        161.92         99.01        47.55 o
  -4  17   5        644.51        643.84        72.16 o
  -3  17   5          0.54         26.85        40.83 o
  -3  17   5         75.23        172.29        72.72 o
  -3  17   5          0.79        -17.34        90.06 o
  -2  17   5         13.21        -48.11        84.47 o
  -2  17   5          8.86         47.55        44.75 o
  -2  17   5          6.13         44.75        41.39 o
  -1  17   5         87.50        125.86        56.50 o
   0  17   5          0.44        -17.90        37.48 o
   1  17   5        193.62        135.37        53.14 o
   2  17   5          3.36         -0.56        33.00 o
   2  17   5          2.32         38.60        40.28 o
   2  17   5        190.93        105.72       109.64 o
   3  17   5        265.62        173.97        46.43 o
   3  17   5        282.51        369.19       167.81 o
   3  17   5        183.54        145.44       116.35 o
   4  17   5        131.12        197.46        53.70 o
   5  17   5         77.71         92.86        59.85 o
   6  17   5        160.47        162.78        49.78 o
   6  17   5        255.86        298.15        77.19 o
   7  17   5          5.47         38.60        36.92 o
   7  17   5         11.74        125.86       147.68 o
   7  17   5          7.92        -27.97        27.97 o
   8  17   5          0.10         24.61       112.44 o
   8  17   5         66.03         64.89        85.58 o
   8  17   5          0.07         79.43       135.93 o
   9  17   5        133.03        100.13        86.70 o
  10  17   5          1.22         36.92       102.37 o
 -10  18   5          8.04         68.24        64.33 o
  -9  18   5         20.41        116.91        72.16 o
  -8  18   5         36.00        -78.31        78.31 o
  -7  18   5        120.79        124.74        65.45 o
  -7  18   5        174.81        149.35        33.56 o
  -6  18   5         83.75        154.95        55.38 o
  -5  18   5          3.37        -29.65        41.39 o
  -4  18   5        191.88        181.24        59.29 o
  -3  18   5          8.27         62.09        42.51 o
  -3  18   5        132.62        121.94        73.28 o
  -3  18   5         11.96         27.41       105.16 o
  -2  18   5        119.53        118.03        46.43 o
  -2  18   5        184.61        175.09        88.38 o
  -2  18   5        172.98        115.79        57.06 o
  -1  18   5         56.37         86.14        57.62 o
   0  18   5          5.92        -25.17        45.31 o
   1  18   5        120.09        102.93        54.82 o
   2  18   5          0.41         54.26        45.31 o
   2  18   5          0.59         26.29        37.48 o
   2  18   5          3.96        204.17       115.79 o
   3  18   5         34.84         21.26        40.28 o
   3  18   5         76.20        172.85       112.99 o
   3  18   5         24.08         11.75        97.89 o
   4  18   5        114.29        141.52        50.34 o
   5  18   5        100.45        215.36        44.75 o
   6  18   5         85.57        166.69        77.19 o
   6  18   5         85.21        191.87        48.11 o
   7  18   5        126.02         73.28       118.59 o
   7  18   5        237.04        525.82       186.27 o
   7  18   5        182.37        153.27        71.60 o
   8  18   5         22.45         26.85        80.55 o
   8  18   5          6.12         21.82       121.39 o
 -10  19   5        105.94        -54.26        91.18 o
  -9  19   5        244.11        180.12        89.50 o
  -8  19   5         86.64         94.53        86.70 o
  -7  19   5        149.29         85.58       128.10 o
  -7  19   5         51.78         78.31        62.09 o
  -7  19   5         74.94         50.90        66.01 o
  -6  19   5         19.53        -36.36        48.11 o
  -5  19   5         58.04         34.68        45.87 o
  -4  19   5        158.45        181.80        62.09 o
  -3  19   5         36.91         33.56        97.89 o
  -3  19   5         25.50         40.83        50.34 o
  -3  19   5         69.93        -64.33       120.83 o
  -2  19   5          1.57         -6.71        48.67 o
  -2  19   5          1.09         -0.56        37.48 o
  -2  19   5         64.97         59.29        89.50 o
  -1  19   5        103.24         66.01        59.29 o
   0  19   5         35.08          0.00        48.67 o
   1  19   5        201.78        128.66        62.65 o
   2  19   5         18.06         26.85        43.63 o
   2  19   5         12.48         93.98        54.82 o
   2  19   5        144.48        290.32       196.90 o
   3  19   5         33.68        218.16       130.89 o
   3  19   5         48.74        -13.43        54.82 o
   3  19   5        104.97         60.97       104.60 o
   4  19   5          2.34         59.85        55.38 o
   5  19   5        102.60        121.39        46.43 o
   6  19   5         77.54         29.65        97.89 o
   7  19   5          0.15         12.31       109.64 o
  -7  20   5        105.32        152.15       136.49 o
  -7  20   5        276.14        557.14       219.84 o
  -6  20   5         12.18         58.73       164.46 o
  -6  20   5          0.40         24.05        42.51 o
  -5  20   5         11.90        -46.43        46.43 o
  -4  20   5         63.80         67.68        66.57 o
  -3  20   5         44.33         65.45        48.11 o
  -3  20   5         64.15         90.06       122.50 o
  -3  20   5         99.34         -7.83       201.38 o
  -2  20   5        111.65        121.94        91.18 o
  -2  20   5         54.73         45.31       104.04 o
  -2  20   5         37.82         45.31        38.60 o
  -1  20   5         11.33         18.46        64.89 o
   0  20   5         32.60         62.65        64.33 o
   1  20   5        114.84        166.69       152.71 o
   2  20   5          0.00        103.49       129.78 o
   2  20   5         30.37         68.80       183.48 o
   3  20   5          8.76          0.00       103.49 o
   4  20   5        153.35        199.14       163.34 o
 -21   0  11         22.43         66.57       119.71 o
 -20   0   6        187.82        142.08       102.37 o
 -19   0   9        437.98        377.58        98.45 o
 -18   0   6       2087.01       2317.51       174.53 o
 -17   0   7        156.01         69.36       125.30 o
 -16   0   6        144.62        275.77       117.47 o
 -16   0   6        144.62        166.69        93.98 o
 -14   0   6       2219.71       2426.03       115.79 o
 -12   0   6       1937.33       2432.18       101.25 o
 -12   0   6       1338.71       1663.59        85.03 o
 -11   0   3          0.90        -81.67        58.18 o
 -10   0   6       2727.56       2578.18        83.91 o
  -9   0   1       2143.27       3390.95        90.62 o
  -8   0   6       1129.82       1579.13        45.87 o
  -8   0   6        780.71       1005.76        40.83 o
  -8   0   6       1910.61       2625.72       165.02 o
  -6   0   6       2373.64       2382.95        55.94 o
  -6   0   6       1640.20       1616.60        57.62 o
  -6   0   6       2373.64       2417.63       148.24 o
  -4   0   6      12511.48      13134.77       137.05 o
  -4   0   6      18106.17      22183.28       170.05 o
  -4   0   6      18106.17      21065.08       256.20 o
  -2   0   6       6841.95       7459.87        73.28 o
  -2   0   6       9901.42      11806.80       122.50 o
   1   0   5       6773.64       6285.74        77.19 o
   0   0   6      43394.77      44850.98       205.29 o
  -1   0   7      32488.32      33453.64       182.92 o
   2   0   6       1789.29       2104.38        53.14 o
   2   0   6       2589.40       2983.17        55.38 o
   4   0   6       1411.23       1514.24        65.45 o
   4   0   6       1411.23       1293.28        53.70 o
   6   0   6        133.04         76.08        47.55 o
   6   0   6         91.93         59.85        41.39 o
   6   0   6        133.04         97.89        80.55 o
   8   0   6        273.03        316.61        69.92 o
   8   0   6        287.45        141.52        96.21 o
  -9   0  13        990.80        796.00        78.87 o
  10   0   6        892.49        873.19        77.19 o
 -11   0  15          9.20        -36.36        86.14 o
  12   0   6        248.09        164.46        77.75 o
  12   0   6        171.43         88.94        89.50 o
  14   0   6        136.74        238.30        95.09 o
  16   0   6        319.88        328.91       206.97 o
  16   0   6        319.88        281.93       115.79 o
  18   0   6         51.29        -19.02       101.25 o
 -21   1   6         86.91        232.14        93.98 o
 -20   1   6        198.82        170.05        69.92 o
 -19   1   6        172.79        152.15        57.06 o
 -18   1   6        268.31        345.70        77.75 o
 -17   1   6         13.16          8.95        50.34 o
 -17   1   6         34.43        -23.49        85.03 o
 -17   1   6         19.04         32.44        69.92 o
 -16   1   6          4.39        -39.72        60.97 o
 -16   1   6          1.79        -38.04        78.31 o
 -16   1   6          1.24         34.12        90.62 o
 -15   1   6        508.44        344.58        49.23 o
 -14   1   6        277.07        203.05        41.95 o
 -13   1   6          3.99         69.36        59.29 o
 -13   1   6        114.69        152.71        55.38 o
 -13   1   6          2.76         36.36        58.18 o
 -12   1   6       1539.35       1490.74        58.18 o
 -12   1   6       1063.70        995.13        51.46 o
 -11   1   6        731.47        933.60        86.70 o
 -11   1   6       4507.99       4758.63       114.67 o
 -11   1   6       1058.56       1179.73       130.34 o
 -10   1   6      14615.55      15844.96       146.00 o
  -9   1   6         98.49         86.70        25.17 o
  -9   1   6         28.97         37.48        20.14 o
  -8   1   6         18.89         62.09        62.09 o
  -8   1   6         11.91         16.78        10.63 o
  -8   1   6          8.23          3.36        12.31 o
  -7   1   6         92.31        151.03        15.10 o
  -7   1   6         63.79         88.38        14.54 o
  -6   1   6       3362.74       3880.97        85.58 o
  -6   1   6          2.20         54.26        18.46 o
  -6   1   6          3.19         57.06        13.98 o
  -5   1   6        151.65        143.76        15.66 o
  -4   1   6        102.29         71.04        19.02 o
  -4   1   6          9.48         -2.80        12.87 o
  -4   1   6         13.72         27.41        20.14 o
  -3   1   6       1036.56       1100.30        24.05 o
  -3   1   6        716.27        728.31        27.41 o
  -2   1   6        567.65        614.76        25.73 o
  -2   1   6        821.48        897.80        22.93 o
  -1   1   6       9627.38       9440.07        65.45 o
   0   1   6      48460.96      49691.84       153.27 o
   1   1   6        366.31        359.12        24.61 o
   1   1   6        362.15        352.97        50.90 o
   2   1   6        104.82        120.83        20.14 o
   2   1   6        151.69        190.19        16.78 o
   3   1   6          1.82         38.04        17.90 o
   3   1   6       1242.83       1084.08       113.55 o
   3   1   6          1.26         14.54        15.66 o
   4   1   6       9326.32       9353.37       104.60 o
   5   1   6         39.22         71.60        24.05 o
   6   1   6       1397.80       1120.44        63.21 o
   6   1   6       1203.71        950.94        78.31 o
   6   1   6        831.77        690.27        48.11 o
   7   1   6          3.95          4.48        15.10 o
   7   1   6          5.71         -5.59        19.02 o
   8   1   6       2478.51       2329.25        87.26 o
   8   1   6       1712.67       1866.65       163.90 o
   8   1   6       4700.05       4330.15       158.30 o
   9   1   6         51.67         40.83        34.68 o
  10   1   6        900.99        898.92        62.09 o
  11   1   6          2.76         67.68        82.79 o
  11   1   6        164.03        146.00        75.52 o
  12   1   6        655.09        734.46        77.19 o
  12   1   6        452.67        412.26        64.33 o
  13   1   6         36.88        -63.77        99.01 o
  13   1   6         12.91         44.19        56.50 o
  14   1   6        135.35        134.81        61.53 o
  15   1   6        134.96        102.93        63.21 o
  16   1   6          0.03        -46.99        46.99 o
  16   1   6          9.89        -39.72       183.48 o
  17   1   6         12.86        -48.67        83.91 o
 -21   2   6        185.47        257.87       124.74 o
 -20   2   6        155.14        183.48        67.68 o
 -19   2   6        100.88         86.14        55.38 o
 -18   2   6        540.34        675.73        83.35 o
 -17   2   6         13.93        -43.07        88.94 o
 -17   2   6          1.56        -11.19        43.63 o
 -17   2   6          2.26         12.31        62.65 o
 -16   2   6       1439.29       1591.43       100.13 o
 -16   2   6       1415.77       1555.63       196.90 o
 -15   2   6       1580.59       1805.11        77.75 o
 -14   2   6       3157.04       2691.73        85.03 o
 -13   2   6       1189.71       1109.25        76.63 o
 -13   2   6       1099.88       1268.67       118.59 o
 -13   2   6        760.03        652.79        93.42 o
 -12   2   6        208.73        341.78        38.04 o
 -12   2   6        302.07        516.31        44.75 o
 -11   2   6       3570.98       3835.10        95.65 o
 -11   2   6       1091.68       1248.53        78.31 o
 -11   2   6       1579.84       1660.24       147.68 o
 -10   2   6       5284.65       5530.58        88.38 o
  -9   2   6       2477.98       2269.96        54.26 o
  -8   2   6       1711.15       1744.14        35.80 o
  -8   2   6       2476.31       2363.93        53.14 o
  -8   2   6       4526.13       4397.28        79.99 o
  -7   2   6         37.07         57.62        12.31 o
  -7   2   6         53.65         57.06        12.31 o
  -6   2   6        258.93        328.91        22.93 o
  -6   2   6        178.92        197.46        24.05 o
  -6   2   6       2614.46       2580.41       104.04 o
  -5   2   6       1289.41       1284.89        28.53 o
  -4   2   6         57.80         65.45        19.58 o
  -4   2   6         20.72          7.83        18.46 o
  -3   2   6         51.88         48.11        13.43 o
  -3   2   6       1593.81       1205.46       101.81 o
  -3   2   6         75.08         54.26        12.87 o
  -2   2   6       2722.81       2702.36        40.83 o
  -2   2   6       1881.48       1743.02        38.04 o
  -1   2   6        238.66        239.97        21.26 o
  -1   2   6        102.99        139.84        21.26 o
   0   2   6       2999.34       3908.94        47.55 o
   1   2   6         40.36         52.02        36.36 o
   1   2   6       3182.09       2925.55        52.02 o
   2   2   6       2747.37       2779.55        43.63 o
   2   2   6       1898.45       1936.57        34.68 o
   3   2   6       1629.21       1189.24        42.51 o
   3   2   6       1125.80        851.37        34.68 o
   3   2   6       1631.40       1432.57       129.78 o
   4   2   6       2696.27       2649.78        60.97 o
   5   2   6        368.34        336.19        30.21 o
   6   2   6        115.37         97.89        42.51 o
   6   2   6        113.99        116.35        46.99 o
   7   2   6        562.31        550.99        42.51 o
   7   2   6        388.56        250.04        26.29 o
   8   2   6         41.63         25.17        30.77 o
   8   2   6         28.77         11.75        63.77 o
   8   2   6         70.20         13.98        59.29 o
   9   2   6       1043.21       1093.59        58.73 o
  10   2   6       1171.97       1181.41        67.68 o
  11   2   6        106.73         41.95        46.99 o
  11   2   6        107.05         28.53       134.81 o
  12   2   6        201.60        272.98        57.62 o
  12   2   6        139.31        147.12        57.06 o
  13   2   6        307.94        275.21       114.11 o
  13   2   6        186.22        203.05        74.96 o
  14   2   6        409.59        592.94        76.08 o
  15   2   6        144.45        121.39        74.40 o
  16   2   6         48.72        128.10        86.70 o
  16   2   6        114.93        247.25       186.83 o
  17   2   6          1.68         94.53        96.21 o
 -20   3   6        326.85        330.59       110.20 o
 -19   3   6         66.49          9.51        65.45 o
 -18   3   6        135.73        105.72        71.60 o
 -17   3   6         99.44        275.21        75.52 o
 -17   3   6        440.01        378.14       112.99 o
 -17   3   6         68.72         92.30        62.09 o
 -16   3   6         56.97        180.12        77.75 o
 -16   3   6          0.05          8.39        62.65 o
 -16   3   6          0.04        -76.08        83.91 o
 -15   3   6          0.05        107.40        45.87 o
 -14   3   6        399.63        414.50        48.11 o
 -13   3   6        990.78        981.15        74.40 o
 -13   3   6        526.25        669.58        96.77 o
 -13   3   6        363.64        349.05        63.21 o
 -12   3   6         45.43         22.93        24.61 o
 -12   3   6         65.75         49.23        26.85 o
 -11   3   6       1237.25       1076.80        62.09 o
 -11   3   6         18.82        121.94        49.23 o
 -11   3   6         27.23        115.79        49.78 o
 -10   3   6        964.78       1213.85        46.43 o
  -9   3   6        925.54        835.71        39.16 o
  -9   3   6        402.28        492.81        57.06 o
  -9   3   6        277.97        332.27        46.99 o
  -8   3   6        370.80        448.62        23.49 o
  -8   3   6        536.61        624.27        29.65 o
  -8   3   6       1385.32       1438.16        69.36 o
  -7   3   6       1473.24       1730.16        34.68 o
  -7   3   6       1018.02       1197.63        29.65 o
  -6   3   6       2737.07       1996.98        46.43 o
  -6   3   6       1891.33       1414.67        34.68 o
  -6   3   6       2770.81       2116.69        58.18 o
  -5   3   6        695.49        503.44        20.70 o
  -4   3   6         52.70        141.52        20.70 o
  -4   3   6         36.35         40.28        20.70 o
  -3   3   6         51.76         71.04        15.10 o
  -3   3   6        199.92        222.63        50.90 o
  -3   3   6         35.77         59.85        15.10 o
  -2   3   6         55.72         84.47        13.98 o
  -2   3   6         38.51         46.99        11.75 o
  -1   3   6        203.15        221.51        23.49 o
  -1   3   6        293.99        342.90        33.00 o
  -1   3   6        310.45        348.49        32.44 o
   0   3   6       2186.30       2842.76        44.75 o
   1   3   6       4956.53       5088.67        86.14 o
   1   3   6        840.34       1439.28        68.24 o
   2   3   6        328.49        323.32        21.26 o
   2   3   6        226.99        218.72        19.58 o
   3   3   6         10.66         44.75        17.90 o
   3   3   6          7.37         34.12        22.38 o
   3   3   6        702.34        865.92       110.76 o
   4   3   6       4753.43       4305.54        74.40 o
   5   3   6       1918.44       1766.52        52.02 o
   6   3   6       2693.51       2417.07        81.67 o
   6   3   6       2765.69       2465.74        99.57 o
   7   3   6       1061.56        979.47        38.04 o
   7   3   6       1536.25       1574.09        58.18 o
   8   3   6        721.53        696.43        72.72 o
   8   3   6        389.82        422.89        59.85 o
   8   3   6        269.37        253.40        58.73 o
   9   3   6        192.93        148.79        39.72 o
  10   3   6        239.48        149.91        43.63 o
  11   3   6         58.46         85.03        49.23 o
  11   3   6        286.34        184.04       130.89 o
  12   3   6        547.23        648.88        75.52 o
  12   3   6        378.14        457.01        78.87 o
  13   3   6        513.10        536.44       153.83 o
  13   3   6        515.20        491.69       118.59 o
  14   3   6          9.43        -47.55        63.77 o
  15   3   6         72.24         31.88        67.68 o
  16   3   6          4.30         30.21        73.84 o
  16   3   6         10.46       -110.76       144.32 o
  17   3   6          0.04         22.93        86.14 o
 -20   4   6        134.94        113.55        92.86 o
 -19   4   6        244.96        200.26        89.50 o
 -18   4   6        581.04        590.14       102.37 o
 -17   4   6          3.96         -5.03        54.26 o
 -17   4   6          2.73         86.70        64.33 o
 -17   4   6        157.03        212.00       150.47 o
 -16   4   6        861.44       1264.76       133.69 o
 -16   4   6       2035.33       2257.65       132.01 o
 -16   4   6       1246.64       1638.98       134.25 o
 -15   4   6          8.63         44.19        41.95 o
 -14   4   6        192.95        161.66        40.83 o
 -13   4   6         25.48         71.04        50.34 o
 -13   4   6          2.49         11.19        48.11 o
 -13   4   6          3.61         13.43        47.55 o
 -12   4   6        412.29        435.20        42.51 o
 -12   4   6        596.66        718.24        50.34 o
 -11   4   6          6.98         49.23        43.07 o
 -11   4   6        243.06        256.20        44.75 o
 -11   4   6          4.82         34.12        33.56 o
 -10   4   6       1763.07       1682.61        53.70 o
  -9   4   6       1327.66       3833.98       104.60 o
  -9   4   6       5253.14       5478.55        84.47 o
  -9   4   6       1921.34       4337.42       156.07 o
  -8   4   6        145.09        167.25        17.90 o
  -8   4   6        209.97        252.28        21.26 o
  -8   4   6        300.05        318.85        53.70 o
  -7   4   6        108.12        127.54        15.66 o
  -7   4   6         74.71         85.58        16.22 o
  -6   4   6        267.64        285.28        21.26 o
  -6   4   6        387.32        424.01        28.53 o
  -6   4   6        694.77        782.01        41.39 o
  -5   4   6        147.81        104.60        15.66 o
  -4   4   6       6283.33       5899.21        65.45 o
  -4   4   6       4312.60       3849.64       119.71 o
  -3   4   6        399.53        545.39        25.73 o
  -3   4   6        276.08        351.29        24.05 o
  -3   4   6        641.17        847.46       104.04 o
  -2   4   6       3429.25       2969.18        52.02 o
  -2   4   6       2369.63       2129.00        40.28 o
  -1   4   6       1710.94       1751.97        59.85 o
  -1   4   6       1764.61       1849.87        52.58 o
  -1   4   6       1182.27       1314.54        45.87 o
   0   4   6       5740.67       5070.21        63.77 o
   1   4   6       4144.31       3337.25        73.28 o
   1   4   6       1467.96       1862.73        58.73 o
   1   4   6       1014.37       1161.83        55.38 o
   2   4   6        516.35        471.56        27.97 o
   2   4   6        747.24        614.76        27.41 o
   3   4   6       1370.33       1175.81       119.15 o
   3   4   6       1370.30       1037.65        40.83 o
   3   4   6        946.88        749.57        37.48 o
   4   4   6        915.20        735.58        40.28 o
   5   4   6        725.93        873.75        40.83 o
   6   4   6         44.03         26.85        44.75 o
   6   4   6         32.27         35.80        31.88 o
   7   4   6         72.32         85.03        25.73 o
   7   4   6         49.97         67.68        20.14 o
   8   4   6         81.15         64.89        69.36 o
   8   4   6          4.38         -1.12        28.53 o
   8   4   6          3.02        -25.17        38.04 o
   9   4   6        591.30        544.28        49.78 o
  10   4   6        631.02        512.95        54.26 o
  11   4   6        114.19        -27.97       116.35 o
  11   4   6        100.65        100.13        67.13 o
  12   4   6        248.57        269.06        68.80 o
  12   4   6        171.76        195.22        53.70 o
  13   4   6        154.68        217.04       106.28 o
  13   4   6        105.09         62.65        86.70 o
  14   4   6        195.57        228.23        77.19 o
  15   4   6         38.45         18.46        71.60 o
  16   4   6         36.73         91.74        84.47 o
  16   4   6         43.00        136.49       158.30 o
 -21   5   6         10.89         57.06       139.84 o
 -20   5   6          7.95        -83.91        98.45 o
 -19   5   6         70.07         75.52        85.58 o
 -18   5   6        134.25         36.92       105.16 o
 -17   5   6          7.56         42.51        61.53 o
 -17   5   6         10.93         34.68        53.70 o
 -16   5   6        238.91        269.06       110.76 o
 -16   5   6          1.54         -2.24        63.21 o
 -16   5   6          1.06         35.24        69.92 o
 -15   5   6          9.69         -6.15        38.60 o
 -14   5   6          9.99        -28.53        35.80 o
 -13   5   6         82.90         38.04        52.02 o
 -13   5   6         51.82         34.68        52.58 o
 -13   5   6         74.99        -15.10        44.19 o
 -12   5   6        359.65        338.42        39.72 o
 -12   5   6        520.47        497.85        46.43 o
 -11   5   6       2565.72       2669.91        86.14 o
 -11   5   6        178.44        176.20        77.75 o
 -11   5   6        258.23        370.87        60.97 o
 -10   5   6       1364.18       1212.17        47.55 o
  -9   5   6       3197.51       3329.42        62.65 o
  -8   5   6        294.19        498.41        29.09 o
  -8   5   6        425.74        647.20        33.00 o
  -8   5   6       2114.60       2269.40        96.77 o
  -7   5   6        579.20        548.75        24.61 o
  -7   5   6        838.20        801.59        27.97 o
  -6   5   6        511.58        521.34        26.29 o
  -6   5   6        740.34        731.11        29.65 o
  -6   5   6        758.94        820.05        58.18 o
  -5   5   6        247.86        242.77        19.02 o
  -4   5   6        609.67        516.31        27.97 o
  -4   5   6        358.91        357.44        43.63 o
  -4   5   6        519.39        373.66        35.80 o
  -3   5   6        263.71        236.06        19.58 o
  -3   5   6        381.63        366.39        26.85 o
  -3   5   6        435.40        350.17        86.70 o
  -2   5   6        145.56        241.09        19.58 o
  -2   5   6        210.65        380.38        20.70 o
  -1   5   6      10082.50       9640.89       114.11 o
  -1   5   6         29.14        281.37        66.57 o
   0   5   6         15.48          2.24        17.90 o
   1   5   6        434.68        385.97        35.24 o
   1   5   6        219.98        218.72        39.72 o
   1   5   6        318.35        281.93        35.80 o
   2   5   6       1260.43       1235.67        35.80 o
   2   5   6        870.97        849.14        28.53 o
   2   5   6       1618.34       1478.44       107.96 o
   3   5   6       2613.94       2699.00        55.94 o
   3   5   6       1806.25       1953.35        54.82 o
   3   5   6       5490.28       5830.40       235.50 o
   4   5   6       5361.38       5082.51        82.23 o
   5   5   6        974.50       1035.97        44.19 o
   6   5   6       4032.37       3877.05       112.44 o
   6   5   6       3283.26       3319.91       107.40 o
   7   5   6         84.62         76.63        22.93 o
   7   5   6        122.46        140.96        30.21 o
   8   5   6       1019.08       1061.14        67.13 o
   8   5   6       1389.79       1344.75       112.99 o
   8   5   6        704.19        592.38        86.14 o
   9   5   6        179.64        243.33        45.87 o
  10   5   6       1886.97       1956.15        95.09 o
  11   5   6        657.03        564.41       107.96 o
  11   5   6        620.13        603.01       156.07 o
  12   5   6        583.23        469.88        67.68 o
  12   5   6        844.04        842.98       100.13 o
  13   5   6         50.35        -71.04       101.81 o
  13   5   6         49.54         -0.56        87.82 o
  14   5   6        466.91        625.94        92.86 o
  15   5   6          1.89         43.63        72.72 o
  16   5   6         23.34        -32.44        97.33 o
  16   5   6         21.44         17.90       132.01 o
 -20   6   6        165.49         15.66       130.34 o
 -19   6   6         93.04        125.86       104.04 o
 -18   6   6        717.90        797.11       134.25 o
 -17   6   6         36.07         51.46        71.04 o
 -17   6   6         24.92         58.73        74.96 o
 -17   6   6        218.22        101.81       158.86 o
 -16   6   6        519.96        866.48       175.09 o
 -16   6   6        359.30        432.40       144.88 o
 -16   6   6        529.80        660.07       128.10 o
 -15   6   6        134.96        244.45        73.28 o
 -14   6   6        478.57        426.25        55.94 o
 -13   6   6        119.36        120.83        68.24 o
 -13   6   6         79.22         82.79        43.63 o
 -13   6   6        114.65        118.03        56.50 o
 -12   6   6        439.01        504.00        46.43 o
 -12   6   6        303.36        339.54        40.83 o
 -11   6   6       1713.72       1753.65       100.69 o
 -11   6   6       1184.19       1203.78        93.98 o
 -11   6   6       3057.00       2795.77        89.50 o
 -10   6   6        558.09        544.83        36.92 o
  -9   6   6        409.99        509.03        33.56 o
  -9   6   6        143.92        288.08        41.95 o
  -8   6   6         10.08          6.15        13.98 o
  -8   6   6         14.58         24.05        16.22 o
  -8   6   6        345.77        321.64        49.23 o
  -7   6   6         23.74          9.51        12.87 o
  -7   6   6         34.36         19.58        12.87 o
  -6   6   6       4440.28       4967.28        69.36 o
  -6   6   6       3068.26       3564.92        55.38 o
  -6   6   6       4440.51       5100.41       115.79 o
  -5   6   6        569.86        542.60        26.85 o
  -4   6   6       1042.76        955.98        40.83 o
  -4   6   6        981.08        803.27        46.43 o
  -4   6   6        677.93        526.93        44.19 o
  -3   6   6         34.62          7.27        15.10 o
  -3   6   6         50.09         24.05        12.87 o
  -3   6   6         50.59         12.87        76.63 o
  -2   6   6       3770.32       3489.40        51.46 o
  -2   6   6       2605.32       2377.36        43.63 o
  -1   6   6        272.48        373.66        33.56 o
  -1   6   6        430.59        473.23        40.83 o
  -1   6   6        188.29        282.49        27.97 o
   0   6   6       3539.59       3198.53        55.38 o
   1   6   6       2406.41       2074.74        64.33 o
   1   6   6       1109.64        971.08        54.26 o
   1   6   6        766.77        744.53        47.55 o
   2   6   6        270.00        174.53        19.58 o
   2   6   6        390.74        233.82        22.93 o
   3   6   6          5.03         29.09        19.02 o
   3   6   6          3.47         22.93        20.70 o
   3   6   6          5.52        107.40        53.14 o
   4   6   6        595.09        632.10        39.72 o
   5   6   6         36.92        166.69        29.09 o
   6   6   6        964.10       1004.64        69.36 o
   6   6   6        854.65       1026.46        97.89 o
   7   6   6        242.49        233.82        39.16 o
   7   6   6        167.56        121.39        25.73 o
   8   6   6          7.51         13.98        44.75 o
   8   6   6         10.87         21.26        36.36 o
   8   6   6        161.19         97.33        77.19 o
   9   6   6        238.83        284.16        48.11 o
  10   6   6        547.27        569.45        64.33 o
  11   6   6         42.08         16.22        89.50 o
  11   6   6         21.86         49.78        99.01 o
  12   6   6        695.74        658.39        95.09 o
  12   6   6        480.76        380.94        64.33 o
  13   6   6        343.43        239.97       113.55 o
  13   6   6        267.10        341.22       142.64 o
  14   6   6         53.30        148.24        74.96 o
  15   6   6         34.43         12.31        75.52 o
  16   6   6         40.62        110.76       144.88 o
 -19   7   6         11.35          3.92        83.35 o
 -18   7   6        184.59        135.37       107.40 o
 -17   7   6         43.51        135.93        60.97 o
 -17   7   6         62.97        186.83        68.80 o
 -16   7   6          1.60        -17.34       102.37 o
 -16   7   6          2.32        -84.47        84.47 o
 -16   7   6         32.02        -16.78       104.04 o
 -15   7   6        267.12        247.80        77.19 o
 -14   7   6         46.01         30.21        52.58 o
 -13   7   6         13.41         72.16        62.09 o
 -13   7   6          2.27         31.88        82.23 o
 -12   7   6         22.32         31.33        31.33 o
 -12   7   6         15.43         34.68        28.53 o
 -11   7   6        782.87        832.36        76.63 o
 -11   7   6         12.97         97.89        80.55 o
 -11   7   6         18.77         90.62        43.63 o
 -10   7   6        305.53        316.05        32.44 o
  -9   7   6       1282.55       1260.28        44.19 o
  -9   7   6        434.37        737.26        57.62 o
  -8   7   6       2862.94       2718.02       112.99 o
  -8   7   6       1563.77       1513.68        45.31 o
  -8   7   6       1080.58       1156.80        44.19 o
  -7   7   6         61.25         68.24        16.78 o
  -7   7   6         88.64         91.74        16.22 o
  -6   7   6        137.31        158.86        22.93 o
  -6   7   6         94.88        111.88        21.26 o
  -6   7   6        443.54        498.41        50.90 o
  -5   7   6       1617.28       1722.33        41.39 o
  -4   7   6         32.75         15.10        25.17 o
  -4   7   6         30.14         18.46        22.38 o
  -3   7   6        281.58        339.54        26.29 o
  -3   7   6        194.58        301.51        29.09 o
  -3   7   6       3276.87       3454.72       129.22 o
  -2   7   6         19.30         13.43        12.87 o
  -2   7   6         13.33          5.59        11.75 o
  -1   7   6       1150.44        940.87        40.28 o
  -1   7   6       1680.81       1598.14        58.18 o
  -1   7   6       1664.87       1467.81        54.82 o
   0   7   6       7343.06       8443.82        85.03 o
   1   7   6        162.84        161.10        28.53 o
   1   7   6        191.68        189.07        38.60 o
   1   7   6        112.52        117.47        27.41 o
   2   7   6       1832.94       1672.54        42.51 o
   2   7   6       1266.57       1189.80        41.95 o
   3   7   6        432.00        510.15        42.51 o
   3   7   6        298.51        270.18        36.92 o
   3   7   6        889.88        902.84       133.69 o
   4   7   6       2745.82       2483.64        73.28 o
   5   7   6       1539.36       1535.49        60.41 o
   6   7   6       1970.23       1975.17       117.47 o
   6   7   6       1979.88       2118.93        92.30 o
   7   7   6         70.12         95.09        26.85 o
   7   7   6        101.48        149.35        35.80 o
   8   7   6       1623.04       1627.23       123.62 o
   8   7   6        533.93        518.54        83.35 o
   8   7   6        772.69        853.05        81.67 o
   9   7   6          9.79        -29.09        39.72 o
  10   7   6        880.98        972.76        78.31 o
  11   7   6        283.89        180.68       114.11 o
  11   7   6        344.13        240.53       106.28 o
  12   7   6         72.17         25.17        49.23 o
  12   7   6         49.87         21.82        45.87 o
  13   7   6         13.46         -7.83       100.13 o
  13   7   6          1.70        -18.46        83.35 o
  14   7   6        124.63        123.62        75.52 o
  15   7   6         57.68          7.27        74.96 o
 -19   8   6         19.32        144.32       111.32 o
 -18   8   6         56.15         39.72        85.03 o
 -17   8   6          1.48         24.61        57.62 o
 -17   8   6          1.03          5.03        49.23 o
 -16   8   6        683.88        678.53       173.41 o
 -16   8   6        992.09       1179.73       150.47 o
 -16   8   6        989.69       1010.24       196.90 o
 -15   8   6        123.01        167.25        80.55 o
 -14   8   6        944.75        771.94        77.75 o
 -13   8   6        256.51        196.90        68.24 o
 -13   8   6         97.93        121.94        87.26 o
 -12   8   6        464.60        327.24        45.87 o
 -12   8   6        672.35        511.83        64.89 o
 -11   8   6        905.29        848.02        76.08 o
 -11   8   6        488.02        524.14        79.43 o
 -11   8   6        337.22        302.06       107.40 o
 -10   8   6        728.75        684.68        46.43 o
  -9   8   6       3074.29       2996.59        75.52 o
  -8   8   6         10.54         45.87        18.46 o
  -8   8   6         15.26         24.61        19.58 o
  -8   8   6        265.66        287.52        64.89 o
  -7   8   6        854.22        754.60        31.33 o
  -7   8   6        590.27        596.30        31.88 o
  -6   8   6        256.05        288.64        38.60 o
  -6   8   6         35.22         48.11        18.46 o
  -6   8   6         50.96         77.19        30.77 o
  -5   8   6       1114.40        986.18        34.68 o
  -4   8   6       1275.22       1291.61        48.67 o
  -4   8   6       1254.60       1214.41        63.77 o
  -3   8   6        988.22       1312.86        76.08 o
  -3   8   6        603.15        826.76        38.60 o
  -3   8   6        872.86       1153.44        44.19 o
  -2   8   6         48.86         29.09        14.54 o
  -2   8   6         33.76         20.14        15.66 o
  -1   8   6        273.87        234.94        37.48 o
  -1   8   6         32.06         34.12        32.44 o
  -1   8   6         46.39         68.80        24.61 o
   0   8   6       1412.99        862.56        34.12 o
   1   8   6          0.22        -17.34        29.09 o
   1   8   6         22.74         -9.51        43.07 o
   1   8   6          0.15          4.48        20.14 o
   2   8   6        498.96        404.43        31.88 o
   2   8   6        722.07        573.92        41.39 o
   3   8   6       1069.64       1128.83        55.38 o
   3   8   6       4175.84       4844.22       247.25 o
   3   8   6        739.13        825.08        53.14 o
   4   8   6        557.53        564.97        47.55 o
   5   8   6        447.87        417.86        40.83 o
   6   8   6        314.69        314.93        76.63 o
   6   8   6        322.81        286.40        61.53 o
   7   8   6         10.38         11.19        26.85 o
   7   8   6          7.18         40.28        24.05 o
   8   8   6         79.16         34.68        42.51 o
   8   8   6        173.46        107.96        79.43 o
   8   8   6         54.70         87.82        58.18 o
   9   8   6        207.07        198.02        50.34 o
  10   8   6        268.10        204.73        54.82 o
  11   8   6         35.46        -17.90        93.98 o
  11   8   6          8.26        -35.80        79.43 o
  12   8   6        409.40        347.93        63.21 o
  12   8   6        592.47        578.96        91.74 o
  13   8   6         67.20         -2.24       108.52 o
  13   8   6         65.80         66.57       102.93 o
  14   8   6        173.97        129.78        82.79 o
  15   8   6         81.95         59.29        76.63 o
 -18   9   6         25.30         18.46        86.14 o
 -17   9   6         60.48        218.72        72.16 o
 -17   9   6         41.79        157.74        64.33 o
 -16   9   6        115.17        226.55       114.67 o
 -16   9   6          5.04        110.76       123.06 o
 -16   9   6          7.30        -71.04       100.69 o
 -15   9   6         76.76        189.07        79.43 o
 -14   9   6        614.26        693.63        78.31 o
 -13   9   6          5.97         -0.56        67.13 o
 -12   9   6        117.56        166.69        48.67 o
 -12   9   6         81.23        109.08        42.51 o
 -11   9   6        781.79        638.25        73.84 o
 -11   9   6         67.28        138.73        85.03 o
 -11   9   6         97.37        209.77        59.85 o
 -10   9   6       1769.63       1839.24        66.57 o
  -9   9   6        823.18        826.76        50.90 o
  -8   9   6       1722.72       1862.73        62.65 o
  -8   9   6       1190.41       1480.68        60.41 o
  -8   9   6       4104.96       4512.51       151.59 o
  -7   9   6        490.73        424.01        28.53 o
  -7   9   6        710.17        628.18        33.00 o
  -6   9   6         30.59         39.16        29.65 o
  -6   9   6         21.14         45.87        20.70 o
  -6   9   6         97.42         87.26        39.72 o
  -5   9   6        212.98        187.95        27.41 o
  -4   9   6         19.01         58.73        29.65 o
  -4   9   6          2.96         57.62        44.19 o
  -4   9   6          2.05         22.38        25.73 o
  -3   9   6        900.64        850.26        41.95 o
  -3   9   6       1179.19       1198.75        76.63 o
  -3   9   6        622.35        658.39        36.92 o
  -2   9   6         58.71         76.63        18.46 o
  -2   9   6         40.57         50.90        17.90 o
  -1   9   6       1180.61       1065.06        89.50 o
  -1   9   6        815.81        698.66        71.60 o
  -1   9   6       1278.23       1273.15        60.41 o
   0   9   6        449.80        523.02        33.00 o
   1   9   6        395.22        484.42        54.82 o
   1   9   6          2.70         43.07        34.68 o
   2   9   6        595.07        516.87        41.95 o
   2   9   6        411.20        387.65        45.87 o
   3   9   6        118.10        161.66        33.00 o
   3   9   6         81.60        113.55        33.56 o
   4   9   6        767.93        741.18        51.46 o
   5   9   6        383.09        300.39        44.19 o
   6   9   6       1597.83       1405.72        85.03 o
   6   9   6       1394.20       1283.77       105.16 o
   7   9   6        226.94        229.90        32.44 o
   7   9   6        328.42        365.83        45.87 o
   8   9   6        539.06        550.43        91.18 o
   8   9   6        780.11        797.11        84.47 o
[truncated: 663,091 more chars]
